# Supplementary material for: Plasma extracellular vesicle proteomics nominates candidate biomarkers of 177Lu-PSMA-617 outcomes in metastatic prostate cancer patients
Source: Cell Rep Med. 2026 Apr 20;7(5):102764. doi: 10.1016/j.xcrm.2026.102764 (PMC13198300; doi:10.1016/j.xcrm.2026.102764)
Supplement: Table S1. EV-derived proteins detected in 100 mCRPC patients [file mmc2.xlsx]

## Sheet: Supplemental Table 1
Supplemental Table 1: EV-derived proteins detected in 100 mCRPC patients
Protein	1	2	3	4	5	6	7	8	9	10	11	12	13	14	15	16	17	18	19	20	21	22	23	24	25	26	27	28	29	30	31	32	33	34	35	36	37	38	39	40	41	42	43	44	45	46	47	48	49
A1BG	15.0192	15.4064	16.3028	15.3839	14.6484	13.3635	12.822	13.9284	13.412	12.8495	13.7998	14.1211	12.5278	13.4662	14.0803	12.7413	14.6097	12.995	12.4122	12.7847	12.0567	12.6609	11.8716	15.2149	12.9581	13.1975	12.9963	13.2304	15.0414	12.2343	13.0911	13.0887	14.2224	13.3056	13.21	12.1556	13.2754	16.6031	12.5529	12.163	14.0379	13.9941	12.9506	13.0195	12.5526	12.6632	15.7676	13.9508	12.1172
A2M	16.1362	14.9914	15.963	17.2343	17.0333	14.6819	14.9602	16.674	15.3823	14.8177	15.9215	16.4256	15.0222	15.1999	16.6269	14.6048	14.2811	14.9616	14.6552	15.0108	15.715	14.0328	13.3759	16.6609	14.7175	15.7638	15.9354	14.805	16.2963	13.6308	16.0989	14.8776	16.6546	15.2124	15.01	14.6322	14.6851	17.5406	14.5282	14.4361	15.8978	15.6026	15.6416	15.7115	14.7368	15.2003	17.7387	15.3717	14.7232
A2ML1	NA	NA	NA	NA	NA	NA	NA	NA	NA	4.89466	NA	NA	NA	3.63819	NA	NA	NA	NA	NA	NA	NA	NA	NA	NA	NA	NA	NA	5.36334	NA	NA	NA	NA	NA	NA	NA	NA	NA	NA	NA	3.84101	5.111	2.72545	2.834	NA	3.12406	NA	NA	NA	NA
AACS	NA	NA	NA	5.72886	NA	5.19267	5.49906	NA	4.65159	NA	6.29653	NA	5.44942	NA	NA	5.32286	4.83366	4.37562	4.97411	5.6952	5.41497	5.91334	5.73688	NA	NA	5.34756	NA	4.98854	NA	5.81212	NA	5.48363	NA	4.35849	5.04553	5.59019	5.22602	NA	5.43826	5.85769	5.74526	4.77368	5.49101	5.30544	7.16406	5.39219	NA	5.91183	5.29901
AAGAB	NA	NA	NA	4.78536	NA	5.73617	NA	7.14446	5.32166	6.81057	NA	NA	NA	6.19014	NA	5.42662	NA	NA	NA	4.03163	5.26936	4.41239	5.40139	NA	NA	5.78398	NA	5.39888	NA	5.2375	NA	NA	NA	NA	5.93709	5.47412	NA	NA	3.74249	4.11656	NA	6.00048	5.19082	6.02776	5.69983	5.02498	NA	5.77136	5.58043
AAK1	9.12474	7.38848	8.08397	7.0211	7.81507	6.50086	6.72209	7.37584	6.73613	8.13826	8.34406	8.44878	6.60156	7.46168	8.04367	6.42425	5.98647	6.65563	6.41566	6.95157	5.91979	6.36347	5.49975	NA	8.92707	7.83392	6.05337	6.18896	8.67612	7.08274	6.80301	8.26369	7.29345	6.71472	7.60685	6.27677	6.49133	7.76437	8.05814	7.12026	7.74148	6.51853	8.07442	6.8626	5.93255	6.18473	6.66031	6.00821	6.41668
AAMDC	NA	NA	NA	NA	NA	NA	7.11705	NA	NA	5.99025	NA	NA	5.31627	NA	NA	NA	5.79568	NA	NA	NA	6.52003	NA	6.30638	NA	NA	NA	NA	5.4729	NA	NA	NA	6.49288	NA	4.85461	NA	5.9029	NA	NA	NA	5.10639	NA	NA	NA	NA	6.85129	5.49607	NA	6.59081	NA
AARS1	10.7047	10.9994	10.8143	10.8783	10.8924	10.9419	11.001	11.6586	11.0808	11.092	11.219	10.8024	10.9549	10.9187	11.1412	10.7429	11.2999	11.1746	10.7322	11.2697	10.9231	11.1652	11.0637	11.6316	10.6545	11.1701	11.3803	10.6885	10.6354	11.0088	11.2032	10.7136	11.4241	11.1454	10.9363	10.9346	11.1808	11.171	10.8468	11.0754	10.7332	10.8113	10.5477	11.2398	11.2842	11.3091	11.1731	11.2849	10.9137
AARS2	NA	NA	NA	NA	NA	NA	NA	NA	2.39533	NA	NA	NA	NA	NA	NA	4.00197	NA	NA	NA	3.26614	3.55998	NA	3.61552	NA	NA	NA	NA	4.2901	NA	NA	NA	NA	NA	NA	2.76585	NA	2.8407	NA	3.37449	NA	2.90584	2.4984	2.83056	NA	NA	NA	NA	NA	NA
AASDHPPT	NA	8.06262	7.7637	7.2869	6.54992	7.51394	7.83324	8.48803	7.65407	8.34221	6.17918	6.983	7.76609	7.36976	7.02402	7.99236	7.75544	7.90918	7.55637	9.01543	7.77431	7.73495	8.01278	9.01424	8.24083	8.32675	8.14899	7.49618	7.93371	7.15217	7.55514	7.41554	8.2048	8.34705	7.17169	7.65927	8.34108	8.46737	7.36443	7.90891	8.10903	7.53251	7.19489	8.01002	8.00793	7.72911	8.74477	7.84985	8.04454
AASS	NA	NA	NA	NA	8.2416	NA	NA	NA	NA	NA	NA	NA	NA	NA	NA	NA	NA	NA	NA	NA	1.10292	NA	NA	NA	8.48519	NA	NA	2.32334	NA	NA	9.16512	NA	12.2034	NA	NA	NA	NA	NA	NA	NA	NA	NA	NA	NA	NA	NA	NA	NA	NA
ABAT	NA	NA	NA	NA	NA	NA	NA	NA	NA	NA	NA	NA	NA	NA	NA	5.64837	NA	NA	NA	5.57857	4.34249	NA	5.18873	NA	NA	NA	NA	5.97645	NA	NA	NA	NA	NA	NA	NA	NA	NA	NA	NA	NA	NA	4.71236	NA	NA	5.28747	NA	NA	NA	3.57872
ABCA1	10.6749	8.41212	9.78289	9.24027	9.34809	8.04344	9.04252	8.75464	7.73434	8.28151	8.65701	11.1593	7.61209	8.94705	10.0998	12.8195	8.77572	12.7664	8.30784	8.85879	6.53508	7.25066	6.87665	11.2185	7.5592	8.57326	9.97774	8.6386	9.24651	10.0177	11.0185	8.55689	12.9266	6.83763	7.82671	7.04835	5.56587	10.8464	7.26485	7.87808	7.22689	9.95011	6.85701	7.78988	9.13873	7.90908	9.2985	8.43654	6.5517
ABCA3	NA	NA	NA	NA	5.55435	3.97075	NA	NA	NA	NA	NA	NA	NA	4.71139	NA	3.95099	NA	NA	3.83923	5.71157	4.13029	2.72541	5.00162	NA	NA	NA	4.08372	4.76856	NA	NA	NA	NA	NA	NA	3.74502	2.84269	3.00841	NA	NA	NA	NA	4.23315	4.32727	NA	3.11816	NA	NA	NA	NA
ABCA8	NA	NA	NA	NA	NA	NA	NA	NA	NA	NA	5.13328	NA	NA	NA	NA	NA	NA	NA	NA	NA	NA	NA	NA	NA	NA	4.32958	NA	NA	4.78618	NA	NA	7.18749	NA	NA	NA	NA	NA	NA	2.31368	NA	4.6487	NA	NA	NA	NA	NA	NA	NA	NA
ABCB1	8.35832	8.19631	9.0237	7.44534	10.9371	8.36427	9.57376	9.28086	7.87564	9.51889	9.6498	8.70268	7.60922	8.83181	9.97979	7.78509	7.79429	8.41504	7.86735	7.42078	7.12305	7.76137	7.4093	10.1299	8.00946	9.96161	7.84617	7.42943	9.7897	7.85938	8.74552	9.41561	9.18019	7.6862	7.87077	7.82127	8.68118	9.18785	8.0459	8.54178	8.48439	8.40465	7.25784	9.6844	7.75805	8.13595	8.92202	7.31392	8.25838
ABCB10	NA	6.81963	5.78791	5.71889	6.03752	NA	5.84467	NA	4.75309	6.5838	NA	NA	4.38844	NA	5.52058	6.49017	NA	NA	4.46765	6.14884	6.53384	4.57705	7.0105	NA	5.23337	NA	6.36511	6.96811	NA	6.26294	6.29116	5.74396	7.77272	6.01705	5.39863	3.75092	6.01551	NA	5.64241	6.13849	6.97384	6.08861	5.48132	NA	5.99438	NA	NA	6.1064	5.0994
ABCB11	NA	7.70761	NA	6.67351	11.2814	NA	8.90055	8.67858	NA	9.16959	8.39685	NA	NA	NA	8.96727	NA	7.26972	NA	NA	NA	NA	6.9758	NA	NA	7.21357	8.91469	NA	NA	6.90041	NA	NA	7.5345	NA	NA	5.69343	5.23305	7.42243	NA	NA	NA	7.54883	NA	NA	7.71104	NA	7.10742	NA	NA	NA
ABCB4	NA	7.45621	6.70864	6.9391	10.8733	NA	9.78245	7.87222	NA	9.14935	8.02656	NA	NA	NA	8.53438	NA	6.86693	NA	NA	NA	NA	7.84471	NA	NA	7.20738	9.63245	NA	NA	NA	NA	NA	7.14391	9.42565	NA	6.33186	7.09313	7.90157	NA	5.47545	6.45395	6.60436	NA	NA	7.34502	5.68645	7.8126	NA	NA	NA
ABCB6	12.2105	11.2091	11.9183	11.0679	10.3743	9.32845	9.69913	11.2828	8.78258	11.0706	9.66063	10.1638	10.0004	9.82622	11.4243	9.53477	9.20642	9.61233	8.85794	10.1755	8.95756	9.74238	9.94064	12.3447	10.448	10.6013	10.884	10.6193	11.4975	10.037	10.188	10.502	11.1744	10.8073	10.1208	9.06903	9.97891	13.0494	9.81553	10.6107	11.4007	8.66533	9.12749	10.9518	9.35292	9.71277	12.6048	11.1943	10.0164
ABCB7	NA	NA	NA	NA	8.11759	NA	NA	NA	6.57839	NA	NA	NA	5.11599	NA	NA	8.03001	NA	NA	6.40552	7.64012	7.76225	NA	8.28745	NA	9.28438	NA	8.95383	7.8903	NA	5.61146	NA	NA	NA	NA	6.98112	NA	7.24471	NA	7.07689	NA	NA	7.11853	7.18835	NA	7.1824	NA	NA	7.09063	NA
ABCC1	10.7339	9.39814	9.72984	9.49464	8.97189	9.688	8.878	10.1569	9.39039	9.52414	10.0712	9.71676	9.83239	9.68284	10.0344	8.89745	9.08939	10.5255	9.11795	9.0302	8.97655	8.63801	9.06573	10.4331	8.80632	9.51939	9.6446	8.99396	10.1369	8.99621	9.35441	10.0551	9.70812	9.42208	9.42382	9.33372	9.02413	10.7687	8.6494	9.78136	9.41257	9.75526	9.44281	9.81226	8.66882	9.07577	10.4932	9.67052	9.23241
ABCC4	11.4852	10.2198	10.4407	10.5719	10.3191	10.5134	10.3723	11.0352	10.0749	10.4115	10.5706	10.264	10.3437	10.1454	9.89387	10.0008	9.99352	11.294	9.97174	10.2781	9.54156	9.88829	9.93399	10.9756	9.06129	9.87694	10.1697	9.98932	11.0151	10.2778	10.1557	10.3335	10.4146	10.2194	9.77377	9.86071	9.785	11.7608	9.44826	10.3297	10.0731	10.8168	9.98578	10.8692	9.92134	9.77744	11.6118	10.4169	10.0774
ABCD1	NA	NA	NA	NA	6.941	NA	5.87515	6.2499	5.50308	NA	NA	NA	4.99882	5.81336	NA	7.71666	NA	NA	5.64573	6.9705	6.74301	6.11748	7.43645	NA	6.93931	NA	6.38877	7.08955	NA	3.76859	NA	NA	NA	6.33137	5.80799	4.58341	7.41161	6.90497	6.45394	NA	6.31813	7.02774	6.4211	NA	7.01576	6.51916	NA	6.205	5.90947
ABCD3	NA	NA	NA	6.06706	7.77822	4.65262	6.01872	7.4929	5.59175	NA	NA	NA	5.81775	6.83218	NA	7.90047	NA	NA	6.94914	7.13761	6.34183	5.88017	8.67767	NA	NA	NA	7.34332	6.98611	NA	5.77843	NA	NA	NA	8.21971	6.71109	5.39844	7.57966	NA	7.1153	NA	6.8344	6.76434	7.01802	NA	7.40658	NA	NA	7.21186	6.11011
ABCE1	9.60382	9.84066	10.1354	9.53552	9.81143	9.5194	9.7497	10.4164	9.53105	10.1582	10.3871	9.57365	9.51481	9.64693	10.2686	9.66812	9.78823	9.80903	9.17924	10.1622	9.43577	9.69026	9.63963	10.4248	9.99038	9.98309	9.74648	9.15209	10.2654	9.78248	9.941	9.71443	10.4113	10.1512	9.29983	9.56179	9.93724	10.551	9.56	9.97269	9.56743	9.49334	9.24417	9.83474	9.54398	9.89036	10.3796	9.96685	9.57043
ABCF1	10.0786	8.71897	8.71344	8.6991	9.04861	8.61732	9.05598	9.27349	8.65661	9.02158	9.78961	9.69032	8.31623	8.97628	8.65537	8.6539	9.09699	8.78912	8.34041	8.56629	8.24776	9.01568	8.27699	8.82515	9.33515	9.20528	8.6198	8.32782	8.62527	9.04152	8.59749	8.69311	9.18019	8.67297	8.62421	8.79893	8.92811	8.61896	8.75085	8.56263	8.85898	8.33398	8.69087	8.9519	8.38104	8.36964	8.33416	8.40347	8.7324
ABCF2	NA	5.99552	4.96724	5.7523	6.47858	5.67221	6.22899	NA	5.95083	7.43811	NA	7.33071	5.30166	6.07398	NA	6.03246	6.1387	5.83624	5.189	6.09818	5.20621	6.17018	5.60896	NA	NA	6.1287	6.37408	5.55425	6.3945	5.89934	NA	6.71776	5.75561	5.83655	6.05421	5.99766	6.49295	5.76941	5.61793	6.18323	6.45412	5.93942	4.67693	6.35081	5.47948	5.27108	6.03826	5.51827	5.96788
ABCF3	5.80793	NA	5.18396	5.14317	5.427	5.29333	5.09413	NA	4.60288	5.49429	NA	5.17758	5.13989	4.30315	6.20395	4.90686	NA	4.69095	4.75624	4.96141	4.45436	5.00808	4.78934	NA	5.62933	5.10613	4.64709	4.64831	NA	4.78234	NA	5.49296	NA	5.05544	4.10197	4.4538	4.84464	NA	5.11347	4.83752	5.34939	5.15935	4.82095	6.20998	4.72386	4.37256	NA	4.78003	4.94995
ABHD10	NA	8.54709	9.4472	5.29691	9.07553	5.62916	NA	NA	7.44729	7.89727	NA	NA	6.71437	7.49878	NA	9.2457	NA	NA	7.70117	8.58641	8.90567	6.53159	9.18241	NA	8.21395	NA	8.67252	9.30499	NA	6.63829	8.3145	NA	8.99575	NA	7.58355	5.43261	8.15968	NA	8.3741	NA	8.93207	8.58066	8.63212	NA	8.24088	NA	NA	7.998	7.18587
ABHD11	NA	NA	NA	NA	8.01007	NA	NA	NA	6.94082	NA	NA	NA	NA	6.31653	NA	7.50502	NA	NA	6.56551	7.45406	9.87411	NA	8.52694	NA	7.11257	NA	7.33688	7.20714	NA	NA	NA	NA	NA	NA	NA	6.162	5.72759	NA	6.75065	NA	NA	8.3236	6.76226	NA	9.13873	8.00564	NA	8.63003	NA
ABHD12	NA	6.28165	NA	NA	6.06507	NA	NA	NA	5.59164	NA	NA	NA	4.71475	NA	NA	5.87119	NA	NA	NA	7.08749	6.20832	4.41526	7.14969	NA	NA	NA	6.71218	6.67663	NA	4.56626	NA	NA	7.09255	5.85038	NA	NA	6.71775	7.08481	5.26366	NA	6.02677	6.01078	5.6279	NA	5.71419	6.24213	NA	6.0605	5.52555
ABHD13	NA	NA	NA	NA	NA	NA	NA	NA	NA	NA	NA	NA	NA	NA	NA	5.50996	NA	NA	NA	5.72578	5.18429	2.88177	5.79721	NA	NA	NA	NA	5.0525	NA	NA	NA	NA	NA	NA	4.04065	NA	NA	NA	NA	NA	NA	4.32735	NA	NA	NA	NA	NA	NA	NA
ABHD14B	8.05146	8.98778	8.62903	9.4202	9.02119	8.97701	10.0104	8.75464	8.92051	9.10801	10.123	8.38426	9.46461	8.71527	9.576	8.62138	10.6928	9.11386	9.24379	9.49155	10.4209	8.70419	8.97806	10.408	9.16316	9.31776	9.67075	8.80904	9.26656	9.24335	9.2965	9.44899	9.75114	9.87091	8.51691	10.0677	9.78892	9.85187	8.85267	8.95059	9.19817	9.29501	8.28519	9.72829	10.4234	10.5495	9.60774	10.7508	9.72648
ABHD16A	NA	9.32488	7.5476	6.98395	9.44416	7.03566	7.23219	8.84688	8.41865	6.85764	NA	NA	8.25847	7.65868	9.47441	9.72663	7.87812	7.04204	8.81995	10.671	10.0032	7.82015	10.4927	8.73394	10.0139	NA	10.3997	10.3142	7.24257	6.94958	9.33297	7.3856	9.24182	8.77615	8.07509	7.39956	9.89794	10.3288	8.44101	6.91956	8.88866	9.0335	8.30682	6.32569	9.07665	8.51761	8.0503	9.39013	7.80648
ABHD17A	NA	NA	7.47165	6.53331	NA	6.76735	6.83107	6.48642	6.85218	NA	NA	7.58852	5.98224	7.14238	6.64732	6.38988	6.73891	5.99604	5.63824	NA	6.18845	5.97354	6.32664	NA	7.66277	6.28949	5.20396	6.12682	7.66058	7.10287	NA	6.86332	NA	6.30194	6.86651	6.14142	6.36607	NA	6.66896	7.16231	7.01296	5.96169	6.74819	7.49018	6.29637	6.51899	6.4757	5.88817	6.81418
ABHD17B	NA	NA	6.18995	8.35539	NA	8.91038	8.19266	NA	8.82223	7.06474	7.32235	7.22223	8.47681	7.48556	10.0477	8.82789	8.93684	8.48094	8.56829	8.57639	8.80305	8.01195	8.122	8.56266	8.04833	8.4179	8.49656	7.84825	8.75394	8.71389	7.06456	8.6363	NA	8.395	8.16076	8.64644	8.00689	8.90881	8.15243	9.23668	7.68413	8.598	7.82485	9.69918	8.02117	8.16386	8.22454	8.51088	8.82213
ABHD4	NA	NA	NA	5.92364	5.33985	6.74853	NA	6.22209	6.34313	5.45635	NA	NA	6.33307	5.29315	NA	6.46081	7.18868	7.15319	7.49538	6.83164	6.81897	6.1679	6.52152	NA	NA	6.4596	7.20785	6.36945	NA	6.95678	7.0717	6.68977	NA	5.94903	6.1753	7.27432	6.23716	NA	5.54846	6.46595	NA	5.92684	6.16911	6.88888	7.5481	7.25611	NA	7.47959	6.04195
ABHD5	NA	NA	NA	4.55956	5.93988	4.4598	6.23962	NA	4.6962	NA	NA	NA	4.47589	NA	NA	5.56873	NA	5.55627	4.65754	4.41919	5.07326	4.69884	4.60358	NA	NA	NA	NA	4.4004	NA	4.5275	NA	NA	NA	NA	NA	4.89312	4.19699	NA	4.34582	NA	NA	5.0034	5.20064	NA	3.90094	NA	NA	3.97253	4.9238
ABI1	13.5066	13.4467	13.244	13.4134	13.3815	13.7576	13.0576	13.5289	13.2506	12.8806	14.3082	13.7635	13.2671	14.0955	14.0803	12.4602	13.3142	13.6124	13.4405	12.6891	12.6563	13.3672	12.1619	14.3167	13.9504	14.5945	13.5123	12.1642	13.5321	13.4264	13.8449	13.7935	14.3059	13.7792	12.8021	13.4104	12.6852	13.4108	13.1032	13.6567	12.8784	12.9921	12.5067	14.3374	13.9093	14.1445	14.0559	13.7571	13.2331
ABI2	9.46369	10.0138	9.65593	9.53047	8.92086	10.1169	9.36255	10.1925	9.948	9.33402	10.0752	10.4266	9.56332	10.4542	10.3426	8.96381	9.68612	9.56753	9.22647	9.2225	9.39401	9.87758	8.27699	10.9498	9.48318	11.0286	9.67593	8.73406	10.5398	9.45428	10.5613	10.5968	9.92558	9.87514	9.28355	9.74688	8.77091	9.7695	9.38169	10.103	9.40746	9.47469	8.83179	11.3121	10.1853	10.7377	10.5653	9.78622	9.15916
ABI3	9.85478	8.35193	10.4185	7.19048	10.0336	7.77135	9.20234	8.78604	6.82729	9.84672	9.54845	9.45302	7.9292	7.75949	10.3533	8.3996	8.13771	8.28581	6.98971	8.38284	7.26323	7.60374	7.94833	11.2751	9.65288	9.64867	8.39981	7.39218	10.5562	8.33161	NA	10.3659	9.28637	8.395	8.41101	7.25625	8.15968	9.63366	8.51387	9.10783	10.1083	8.71385	7.38372	9.2683	8.09819	9.14743	10.0305	7.82052	7.9422
ABI3BP	8.54276	9.66874	10.2435	6.18512	8.09145	5.74615	6.74043	10.6815	NA	NA	NA	9.09821	NA	NA	9.46782	NA	6.52168	9.64144	NA	NA	NA	NA	NA	11.2137	NA	7.50223	7.33497	11.1645	14.2191	7.1651	NA	10.0515	7.24301	6.90483	6.91534	NA	NA	9.42791	NA	10.2959	5.90382	NA	NA	9.24834	7.87419	9.25516	7.35587	NA	NA
ABL1	NA	NA	6.16829	NA	5.50789	5.62717	6.2302	NA	4.27084	5.23556	6.35997	5.29852	5.70161	5.42545	NA	4.95291	NA	5.23875	5.41064	4.48251	4.6069	5.73515	NA	NA	NA	6.63661	NA	5.00307	NA	5.17889	NA	6.12095	NA	6.09365	NA	5.08308	NA	NA	5.41304	5.79126	5.35999	5.18303	5.06497	NA	5.44412	5.30845	NA	5.14805	4.78223
ABL2	NA	NA	NA	2.01336	3.69321	2.61335	2.86184	NA	NA	3.17518	3.61221	3.93441	2.22991	3.35364	NA	2.25317	NA	3.13585	1.46711	NA	1.63721	2.68566	NA	NA	NA	3.05683	NA	NA	3.65438	3.05852	NA	4.53474	NA	NA	3.49865	1.83265	NA	NA	3.1567	3.17173	3.40405	2.08271	1.78465	3.59246	1.53211	NA	NA	NA	1.19616
ABLIM1	9.34256	9.26085	8.28123	8.03741	9.61901	9.30559	7.90163	10.1569	7.53369	8.67036	9.38168	9.5146	7.55211	7.7601	9.0223	9.13486	8.4475	9.02829	8.22887	8.84214	7.79918	7.80858	6.43851	NA	10.2238	8.74402	8.71336	8.24382	9.18463	8.3	10.0633	8.21279	9.04844	8.33481	8.862	8.28248	7.72147	7.42829	9.32207	8.67223	8.81327	7.99758	9.27192	9.79402	7.93981	8.40516	8.43603	8.78357	8.60947
ABLIM3	NA	8.67051	7.25442	7.4205	9.09539	7.80902	7.20188	8.79636	8.02894	8.04673	7.11238	7.1418	7.55657	8.04271	7.81715	8.41865	7.78022	7.79141	8.06966	7.46212	6.48588	7.84927	7.30646	NA	9.79567	7.7137	8.34889	8.82358	7.76972	6.99578	9.33297	7.34406	8.40772	8.07191	8.26391	7.67314	7.36897	7.14551	8.72806	7.34781	8.34145	8.42422	9.23855	8.42085	7.67394	7.19088	6.86518	7.93704	7.96081
ABR	8.0921	7.29709	8.28123	8.23647	8.5697	7.44626	7.6347	8.70073	7.77348	8.63198	9.27995	9.01543	7.60793	8.18724	9.44114	7.50667	7.38521	8.15734	7.39584	6.32388	7.35829	7.03059	7.20935	9.33117	NA	8.98452	NA	7.00678	9.1052	8.34199	NA	8.90836	8.91293	6.81824	8.82499	7.28019	7.14183	8.11719	8.57474	8.59336	7.58343	7.54142	9.10914	8.25738	7.45843	6.93307	8.39867	7.13099	7.95235
ABRACL	NA	8.31457	6.94279	6.34062	NA	7.93947	10.2132	NA	6.87644	NA	NA	NA	7.96967	6.58995	9.58212	6.09903	10.2434	8.82339	8.45389	9.19655	9.11436	7.59045	7.14932	NA	NA	7.61108	NA	6.94431	8.4138	6.93024	8.7563	8.30072	8.95033	8.08133	NA	9.38027	7.64226	8.35223	NA	8.01362	NA	9.14974	NA	9.00837	8.08563	9.12631	9.0237	9.77764	8.68969
ABRAXAS2	9.69241	9.62363	9.08131	9.19634	9.31459	8.52136	8.34295	8.62169	8.83004	7.64335	8.83014	9.4083	8.38262	9.12075	8.74535	8.49244	8.65736	8.71802	8.19366	8.3479	8.25814	8.08828	8.40737	9.73224	10.0217	8.86002	8.46103	8.33798	8.77276	8.36254	8.0826	8.26369	8.95953	8.1792	8.91931	8.21559	8.67274	10.3852	9.20043	8.61349	8.94626	8.40465	9.35211	8.20311	8.21806	8.52839	9.71803	8.96073	8.35994
ACAA1	8.22422	7.76441	7.20685	6.04469	8.50186	6.8688	6.85933	NA	7.39897	6.93011	6.25569	NA	7.1915	7.02726	7.66777	8.01757	6.25943	7.05498	7.38976	8.00394	7.66503	6.83716	8.43586	NA	10.01	NA	8.01047	7.94452	NA	7.27114	7.62822	6.07777	NA	7.7464	7.22662	6.8632	7.51404	7.97382	7.35879	6.67264	7.97708	7.19821	7.74443	NA	7.80757	7.40177	NA	7.04559	6.9758
ACAA2	7.84826	7.86097	7.37155	5.32548	9.02809	5.03448	NA	NA	6.96507	6.64905	NA	NA	6.17156	6.98657	6.77073	8.35084	NA	NA	6.55723	7.65291	8.46051	6.21882	8.17928	NA	9.20471	NA	7.75988	8.50064	NA	6.41438	7.42125	NA	8.18909	6.70543	7.51831	4.48448	7.81945	8.01084	8.00857	NA	8.73373	7.38067	8.59745	NA	7.61168	6.01595	NA	6.59118	6.4465
ACACA	NA	6.93271	7.30078	7.40408	6.846	6.69	7.256	7.47837	6.84129	6.65435	NA	5.59792	6.99357	6.90556	7.62325	6.94379	7.08111	6.75303	6.5437	7.20434	7.00991	7.28097	6.69	NA	8.67452	6.91454	6.97252	6.73875	7.28535	6.5707	7.21814	7.59205	7.08161	6.6861	6.71709	7.12066	7.1902	NA	6.84975	6.80055	6.76861	6.85096	6.97917	6.82813	6.6223	6.45021	7.10999	6.52273	6.95072
ACAD8	NA	NA	NA	NA	6.5526	NA	NA	5.95439	5.29691	NA	NA	NA	2.91471	5.61328	NA	6.24809	NA	NA	5.31559	6.22615	5.96946	3.30825	6.23037	NA	7.709	NA	5.96789	6.36399	NA	4.00863	6.16141	NA	NA	NA	4.93591	NA	5.19074	5.95142	5.03511	NA	5.64741	5.87991	5.68841	NA	5.05523	NA	NA	4.85595	4.61164
ACAD9	7.20835	7.45919	7.72112	4.59909	8.65247	5.08639	NA	NA	7.00925	6.7156	NA	NA	5.77713	7.42122	7.77003	8.20482	NA	5.15683	6.47748	7.97759	7.85497	5.19095	8.46379	NA	8.76987	NA	8.04029	7.87642	NA	5.91968	7.47363	NA	8.13122	5.70571	7.45381	6.11677	7.78463	NA	7.93088	NA	7.51014	7.64779	8.07442	NA	7.73492	6.16397	NA	6.94996	5.92596
ACADM	9.09505	9.61853	9.69336	6.85872	10.6272	6.87295	7.39052	8.94289	8.9566	7.67821	7.53882	7.09846	7.34723	8.88674	9.41396	10.7948	NA	7.10797	8.48335	9.78505	9.51583	7.74333	10.4859	8.51135	11.3582	5.13585	10.0944	9.78532	8.52895	8.11862	10.1557	6.94837	10.367	8.25911	9.01442	6.85313	9.71685	9.42791	9.93641	6.66393	9.53495	9.00128	9.75747	NA	9.29956	8.52839	6.95239	8.63003	8.51477
ACADS	NA	6.7415	6.15044	NA	8.19327	4.01824	NA	NA	3.99741	6.41376	NA	NA	5.02552	6.07002	6.77302	7.3494	NA	4.52654	5.54049	7.44151	7.30308	4.36191	8.32854	NA	6.93741	NA	7.51091	8.16608	NA	NA	7.65702	NA	NA	5.42773	6.00895	NA	7.27441	7.91438	6.63548	NA	7.41037	7.37705	7.20524	NA	5.65774	5.95406	NA	6.95367	5.4141
ACADSB	9.54647	8.15464	8.19252	NA	10.1988	6.36226	NA	NA	7.68203	7.81807	NA	NA	7.59197	7.98635	8.29036	9.55213	NA	7.03611	7.78068	8.97784	9.31167	6.80501	9.60242	NA	10.1442	NA	9.32708	10.1623	NA	6.891	8.767	NA	8.48621	7.43687	8.82499	6.93299	9.12038	8.61896	8.96737	NA	9.69471	9.08973	9.29915	NA	9.18065	7.23977	NA	8.68611	7.65462
ACADVL	9.10501	10.0821	9.6841	7.41792	11.3684	7.83428	7.22418	9.41414	9.69383	9.44333	6.51484	8.7237	7.40002	9.71355	9.86405	11.089	6.29179	8.10257	9.74727	10.9546	10.8305	9.1224	11.4275	8.98062	10.4595	NA	10.6568	10.9708	7.19652	8.4611	10.8651	7.57564	11.0614	8.395	9.9831	8.38751	10.1649	10.5068	10.4907	7.4577	9.97624	10.4428	10.6841	7.00397	10.8047	9.0831	7.59062	9.41799	9.468
ACAN	NA	NA	8.885	NA	8.32248	6.68981	7.24586	8.75464	NA	NA	NA	6.42678	NA	NA	NA	NA	NA	7.70503	NA	NA	NA	NA	NA	11.1991	9.79567	NA	9.48869	7.32976	10.2386	NA	8.59749	8.53633	9.02233	8.87245	NA	NA	NA	8.95338	NA	7.12078	NA	NA	NA	9.62888	8.14734	7.66402	NA	6.41175	NA
ACAP2	11.0906	10.0559	9.87942	9.85504	10.1803	9.81486	9.43644	9.63144	9.65043	9.44886	10.8587	10.6433	9.13294	9.91194	10.3426	9.18579	9.32117	9.53688	9.19119	9.248	9.28654	9.01568	8.87781	9.14138	9.77283	9.89971	9.52928	9.0691	10.0739	9.54246	9.26664	10.2819	10.4045	9.12078	9.97974	8.9299	9.11416	10.3754	10.1256	9.64135	9.31756	9.28969	10.5363	9.84364	9.01839	9.06841	10.0426	9.31506	9.14026
ACAT1	7.87623	7.98967	7.49104	6.08247	8.98615	NA	5.82381	NA	6.24006	7.96935	NA	NA	6.03626	6.37224	6.86984	9.04575	NA	NA	6.71744	8.19901	8.97655	6.90631	8.7849	NA	9.23176	NA	8.66213	8.87335	NA	6.76643	7.21163	NA	8.14902	6.65601	7.1039	5.71382	8.46357	7.40031	7.63818	4.09137	8.34145	8.3026	8.02308	NA	8.49934	6.23997	6.30721	7.23543	6.87335
ACAT2	12.0129	10.9146	11.3271	10.7077	10.1647	10.6805	11.1275	11.2494	10.3814	11.4962	10.9542	10.676	10.9604	10.3435	11.7342	10.525	10.9887	10.767	10.2878	11.0096	10.1498	10.9468	10.1923	11.3884	11.5315	10.637	10.9916	10.2101	10.5453	11.0056	10.8576	10.7741	11.4107	11.1295	10.1981	10.5563	10.5961	11.3567	10.5762	10.7694	10.7475	10.2561	10.2926	10.7056	10.5949	10.8189	11.704	11.2819	11.1224
ACBD3	6.36021	7.12605	7.27886	6.99099	7.91098	7.11731	6.49859	6.36667	7.45809	NA	7.96533	8.76482	6.35974	7.64855	7.70158	7.3152	6.71768	6.708	6.99055	7.13972	6.98046	5.88249	7.3548	NA	9.18408	7.25238	7.3352	6.80351	NA	6.98661	6.81154	7.43297	6.54141	6.8681	7.75832	6.62492	7.60672	NA	7.82032	6.62553	7.02348	6.88843	8.12399	7.68127	7.02201	6.78618	6.45725	7.07111	6.79239
ACBD6	NA	NA	NA	NA	NA	NA	NA	NA	NA	NA	NA	NA	1.55857	NA	NA	1.47719	NA	NA	NA	NA	1.99879	1.90294	1.44003	NA	NA	NA	NA	1.13422	NA	1.28907	NA	5.18535	NA	NA	NA	2.09382	3.72017	NA	NA	NA	NA	1.55401	NA	NA	NA	NA	NA	NA	NA
ACE	11.0678	12.234	12.734	9.39821	11.7696	10.1998	10.8057	11.9169	10.7639	11.9603	11.9648	12.5114	10.5719	10.9206	12.6992	11.7835	9.92686	10.9833	9.88977	10.9193	9.6754	10.1181	11.1973	14.7581	10.7743	12.278	10.7652	10.5706	13.3522	10.2028	11.4473	14.0507	11.4569	10.6106	11.2598	8.32541	11.3896	14.0823	11.5037	11.728	12.3346	9.84149	10.6882	12.068	10.1405	11.439	12.9921	10.7442	10.3123
ACLY	13.931	14.5338	15.493	13.5784	13.2875	12.0692	12.9491	12.7002	12.2027	14.6112	13.4939	12.7283	13.5817	12.1266	13.4034	12.0045	13.2978	12.3912	12.347	12.5423	11.8746	14.4403	11.8365	14.1376	12.4828	14.293	13.3878	12.2609	14.2277	11.8985	12.9515	12.298	14.4414	12.0951	12.2244	12.0069	12.2685	15.4656	11.8143	15.4588	12.7479	11.6098	12.619	12.9948	12.0854	12.6323	15.0383	13.4035	12.8378
ACO1	10.1669	9.77341	9.33327	9.57036	9.10848	9.73582	9.86886	9.78441	9.67662	9.94	10.2928	9.66881	9.78408	9.75631	9.53243	9.8263	10.0016	9.9783	9.42678	9.94168	10.0337	9.86317	9.73823	10.3609	9.65288	10.0978	9.85538	9.79642	9.87489	9.9948	9.97371	9.98098	9.96723	10.1266	9.48204	9.86071	10.1066	10.3152	9.29131	9.84232	10.0667	9.21861	9.37277	9.97898	9.99703	10.2797	10.2351	10.2189	9.90884
ACO2	10.4234	10.7401	10.4544	7.78444	11.8787	8.36427	7.51623	10.3619	9.81672	9.90421	7.77859	9.01543	8.95528	10.1292	10.0388	11.5002	7.33251	8.5845	9.55255	11.2351	10.8443	9.07941	11.4275	9.59086	12.238	NA	11.004	11.3766	8.32735	9.04788	11.2478	7.90951	11.3905	9.00195	10.1177	8.49484	10.4872	10.9988	10.8075	7.95771	10.5222	10.4993	10.9834	7.36981	10.7016	9.55833	7.9222	9.87735	9.4113
ACOT1	NA	6.72241	6.62102	NA	6.36579	4.82718	7.55141	NA	5.94525	7.65958	NA	NA	4.96272	6.25621	NA	6.74235	6.04603	5.31889	6.56793	8.13213	8.08232	6.04819	8.43586	NA	8.46254	NA	8.46103	7.59682	7.549	6.40411	7.49657	6.78058	6.66079	5.6535	7.22647	4.33879	6.89084	6.96882	6.79895	NA	7.70453	7.41964	7.45792	6.31043	7.69533	6.14166	NA	6.94612	NA
ACOT11	NA	NA	NA	NA	NA	NA	NA	NA	NA	NA	NA	NA	NA	NA	NA	NA	NA	NA	NA	NA	1.38946	NA	1.69341	NA	NA	NA	NA	NA	NA	NA	NA	NA	NA	NA	NA	NA	NA	NA	NA	NA	NA	NA	NA	NA	NA	NA	NA	NA	NA
ACOT13	NA	NA	NA	NA	6.40902	NA	4.66348	NA	5.96323	5.41493	NA	NA	5.73195	5.28981	NA	7.90047	NA	NA	7.11944	7.70452	8.1396	5.72316	7.44073	NA	NA	NA	7.33322	7.51307	NA	5.04022	7.3435	NA	6.0764	NA	6.60309	5.7765	6.4927	6.62023	NA	NA	5.83908	7.74134	6.38454	NA	8.63476	6.86831	6.0581	7.14993	5.95045
ACOT7	9.71861	9.93804	9.27274	9.48945	9.95242	9.74859	10.058	9.64862	10.2215	10.2935	10.1463	9.13788	10.3712	10.0524	9.37924	9.69962	10.3648	10.0009	10.0026	10.7777	10.0093	10.3656	10.6489	10.4536	10.0898	9.78699	10.2927	10.4256	9.93041	10.0872	10.4226	9.36406	10.9756	10.5694	9.29983	10.5875	11.0902	9.99521	8.99944	10.196	9.62588	10.0096	9.94499	9.98703	10.2028	10.3144	10.228	10.4058	10.1036
ACOT8	NA	NA	NA	6.13413	7.85833	7.64073	8.03849	8.36864	7.33295	5.81788	NA	NA	7.81256	7.27218	7.51298	8.44677	8.27065	7.04628	7.30791	8.64516	7.69068	7.59918	8.81413	NA	7.16586	NA	8.46103	8.25459	NA	7.46911	8.20658	NA	NA	7.67953	6.95267	7.12788	8.2304	7.74642	7.28408	7.64836	7.78726	7.14413	7.45112	NA	8.13521	7.1955	NA	7.42522	7.4991
ACOT9	6.69719	7.44962	6.77869	NA	8.66138	4.18229	NA	6.43251	6.79051	7.07398	NA	NA	6.81488	7.84529	7.8679	9.09987	NA	3.96785	6.90399	8.27538	8.33861	6.14349	8.50918	NA	8.49639	NA	7.92104	8.48243	NA	6.38884	8.30091	NA	7.75115	5.96404	8.21897	4.89403	7.89251	8.02976	7.95725	NA	8.05769	7.81419	8.06175	NA	8.19487	6.77872	NA	7.24433	6.75628
ACOX1	9.02329	9.72202	8.97134	8.1988	10.1834	9.61083	9.76206	9.18202	9.79695	8.62223	9.27291	8.41042	9.75513	8.83181	9.73271	9.63999	10.4913	10.116	9.34354	10.3475	10.2572	10.0337	10.397	9.76552	11.3582	8.8507	10.1697	10.3722	8.40176	9.55144	10.409	8.23846	9.86812	9.85385	9.32125	9.37006	9.38091	9.69795	8.90101	9.74533	8.70898	9.37764	9.61738	8.44443	9.74496	8.77457	8.96526	9.54978	10.0472
ACOX3	NA	NA	NA	NA	NA	NA	NA	NA	2.26579	NA	NA	NA	4.14047	NA	NA	5.19748	NA	NA	NA	NA	3.44213	NA	4.37851	NA	NA	NA	NA	3.54533	NA	NA	NA	NA	NA	NA	3.28514	NA	4.2272	NA	NA	NA	4.02209	NA	NA	NA	3.37001	NA	NA	NA	NA
ACP1	NA	NA	NA	5.93061	NA	NA	8.29835	NA	NA	NA	NA	NA	7.91434	NA	10.6024	7.80239	8.51713	NA	8.20549	NA	8.85185	6.62632	7.22971	NA	NA	NA	8.80121	7.91767	NA	5.50669	NA	6.72737	NA	8.71135	NA	7.73942	NA	NA	NA	NA	NA	8.09848	NA	NA	8.78209	8.57071	NA	9.33858	6.29088
ACP2	NA	8.42386	8.44379	8.09324	8.57913	7.87946	8.13041	8.77565	7.7267	8.17876	9.09265	8.37101	7.57118	8.07009	8.66693	8.52797	7.35917	7.62822	7.59234	8.80827	7.35224	8.13702	8.07448	NA	8.93532	8.1335	8.1162	8.10787	8.64583	8.7688	8.15558	8.36041	9.18019	7.85402	7.79426	7.57268	7.87382	8.89058	8.46877	9.06462	8.39414	7.84711	8.25213	8.79564	7.55114	7.706	8.06617	6.97219	8.71546
ACP3	NA	8.99567	7.84406	6.07717	11.6176	NA	NA	NA	4.31763	7.70243	7.26755	NA	NA	NA	10.5812	4.18451	NA	6.67681	NA	NA	NA	7.68885	5.91377	NA	NA	7.41469	NA	5.39081	8.27552	5.50518	NA	10.8839	NA	7.55159	6.54707	NA	5.32054	NA	7.01317	NA	NA	NA	6.09817	NA	NA	NA	NA	NA	NA
ACP6	NA	NA	NA	NA	NA	NA	NA	NA	NA	NA	NA	NA	NA	NA	NA	7.12119	NA	NA	5.81074	NA	7.30666	NA	7.27621	NA	NA	NA	NA	6.91375	NA	NA	NA	NA	NA	NA	NA	NA	NA	NA	NA	NA	NA	NA	NA	NA	NA	NA	NA	NA	NA
ACSF2	NA	NA	NA	NA	NA	NA	NA	NA	NA	NA	NA	NA	NA	NA	NA	5.46177	NA	NA	NA	4.37775	5.35536	NA	5.26477	NA	NA	NA	NA	5.83475	NA	NA	NA	NA	NA	NA	NA	NA	NA	NA	5.88579	NA	NA	4.37923	4.92037	NA	3.37447	NA	NA	NA	NA
ACSF3	NA	7.44943	NA	NA	7.3254	NA	NA	NA	NA	NA	NA	NA	5.57221	NA	NA	7.39249	NA	NA	4.73963	6.99857	6.67773	NA	7.51496	NA	NA	NA	NA	5.93263	NA	NA	NA	NA	NA	NA	NA	NA	6.46604	NA	NA	NA	NA	6.56784	6.62221	NA	6.64442	NA	NA	NA	NA
ACSL1	9.62475	9.2477	9.45267	8.97648	10.5063	7.76168	9.2144	10.0272	8.57539	9.29156	8.9933	8.18349	8.32751	9.05375	9.53874	9.82273	9.06635	8.35773	8.48335	9.72732	8.87227	8.20716	9.44783	NA	9.1276	8.46751	8.98752	9.19186	9.29287	9.14596	9.05591	8.66499	10.0727	8.61341	9.42876	8.00725	9.11416	10.5305	9.46673	8.4099	9.30661	9.01426	9.91362	8.06206	9.12038	8.38158	9.50599	9.23586	8.69833
ACSL3	8.62658	8.70941	8.51868	8.18602	8.65247	5.40793	6.25453	7.46998	6.57453	8.01886	NA	NA	5.77596	6.7007	6.70854	8.1025	NA	5.98851	6.18219	8.37129	7.61119	6.39383	8.29783	8.86254	9.06129	NA	7.79212	7.94452	9.0368	6.44589	7.98892	6.90948	8.40772	7.14927	7.50587	5.41213	8.04663	10.5711	7.18321	5.03196	8.54157	7.34328	7.62418	NA	7.53333	7.00694	9.62941	8.45818	6.5862
ACSL4	11.1006	10.1649	10.4894	10.2078	11.8691	9.95736	9.94678	10.8295	9.66794	10.4228	11.6484	9.92612	9.68232	10.0351	10.364	10.1393	9.72097	10.2354	9.57553	10.3738	9.92387	9.55782	10.1034	11.869	10.1335	10.8623	10.3935	10.1594	11.1345	10.217	10.5674	10.6336	11.6426	10.551	9.99648	9.59287	10.4507	11.5563	9.85813	10.4239	10.409	9.44625	9.84875	10.8605	9.88919	10.3604	10.9631	10.3549	9.82449
ACSL6	11.1399	9.26085	9.28505	9.14444	9.1908	5.77345	7.51048	NA	5.97864	8.0966	9.10063	7.77228	6.73693	7.09293	8.08809	8.44677	NA	6.42023	7.85683	8.60626	8.98907	6.24717	7.58292	9.45873	8.15865	NA	8.38725	7.58976	9.45892	7.06182	7.58565	7.70082	8.42111	7.25718	7.81661	5.71135	7.54794	11.5592	6.37844	7.95889	8.5037	6.35733	6.1473	8.00627	6.88856	7.30638	10.7373	8.34661	7.15209
ACSS1	7.31509	7.83326	6.41674	NA	8.55064	5.30605	NA	NA	7.34098	6.75323	NA	NA	6.18913	7.23794	7.40804	9.10576	NA	NA	6.77025	8.67366	8.71534	5.76315	9.19912	NA	8.40429	NA	8.10277	9.06299	NA	6.7406	7.83389	NA	8.29685	6.03868	7.88163	5.60797	7.89926	8.45502	8.24094	NA	8.47464	7.07308	8.13612	NA	8.26335	6.96901	NA	7.6857	6.67592
ACSS2	NA	7.79947	7.18421	8.26105	8.28837	8.69855	8.42821	8.38241	8.96371	8.4997	8.76135	8.61544	8.81004	8.36355	8.53438	8.81357	8.90256	8.78042	8.52172	9.21606	9.00765	8.55974	8.62916	9.23939	7.05358	8.76402	8.76282	8.97454	7.99698	8.76109	9.18919	7.62098	8.33889	8.82947	8.26391	8.76814	8.91385	9.0794	8.05814	8.73788	8.67532	8.24874	8.43018	8.69109	9.15083	9.22898	8.28039	8.77498	8.31568
ACTA1	16.449	18.0173	17.1819	13.4473	17.6325	13.2408	17.0731	17.616	15.2432	17.0571	17.5504	16.9351	16.6914	17.7505	19.1228	17.3456	12.3061	16.8196	16.4016	18.1859	11.2252	12.7998	12.4852	18.6131	19.2735	17.3795	16.8909	15.535	18.155	16.9995	18.1715	17.8156	NA	15.9304	16.6389	12.9776	17.2938	18.4656	16.9713	17.8082	16.5258	17.0687	15.128	17.2939	16.8997	17.9415	18.4461	15.852	17.2311
ACTB	19.6432	19.7828	19.4753	19.6295	20.1725	19.2162	19.8745	19.938	19.5327	19.5941	19.8119	20.1011	19.3656	19.1355	20.7268	19.7869	20.0333	19.5664	19.2129	19.809	18.6081	19.4854	18.8125	21.0995	21.0073	20.105	20.0197	19.2788	20.2822	19.1956	20.5013	19.9184	21.005	19.403	19.3675	19.5076	19.2971	20.6194	19.7869	19.1199	19.6161	19.0651	19.4065	20.0027	19.4275	19.8079	20.7823	20.1219	20.0083
ACTBL2	17.5292	18.5619	17.8526	17.7335	18.2724	17.7212	17.4548	17.7381	17.9337	17.4827	18.2222	17.7889	17.8186	17.6759	18.1212	18.2922	17.8826	18.2346	17.628	17.9423	17.4059	18.3201	17.4584	19.174	19.3953	17.5822	18.6858	18.4983	17.5602	17.0865	18.3669	17.6215	19.0707	18.1537	17.2514	17.1511	18.3024	18.6567	18.1582	17.8765	17.7618	18.4337	17.7161	17.9887	18.0334	17.9849	19.0895	17.5055	18.343
ACTG1	8.52586	NA	NA	NA	NA	NA	NA	NA	NA	NA	NA	NA	NA	NA	NA	9.85806	NA	NA	8.57742	NA	11.1985	NA	NA	NA	NA	NA	NA	10.5089	NA	NA	NA	NA	10.2556	6.15764	NA	NA	NA	NA	NA	NA	NA	NA	NA	NA	NA	NA	6.5904	NA	NA
ACTL6A	NA	7.54029	7.46943	7.33108	6.65262	7.14302	7.43691	7.92208	7.07308	7.80916	8.21896	7.71768	6.93633	6.93806	9.01327	7.24715	7.22496	7.26709	6.95398	7.68161	7.07389	7.31256	7.3291	NA	6.91941	6.86652	7.11537	7.00932	6.95521	7.32754	6.86859	7.69301	NA	6.8535	6.95112	7.02767	7.34143	6.87613	7.61574	7.05822	7.18098	6.7049	7.15488	7.23289	7.32173	7.23175	7.46227	7.32116	7.47345
ACTN1	14.5976	16.0399	13.9522	14.0109	16.1318	14.7888	17.49	16.1532	15.2881	14.6417	14.6171	14.5485	14.9556	15.3382	16.0488	16.0818	18.1123	14.7412	15.3814	16.8704	15.7614	14.0409	16.4255	15.1612	16.6486	14.7213	16.3232	16.8991	14.432	13.9415	16.5739	14.2901	16.4092	14.7259	15.1754	14.76	15.7617	16.1255	15.7088	15.8975	15.0544	15.8988	15.6548	14.8696	15.4305	14.8967	14.5037	15.4327	14.9994
ACTN2	8.2896	9.29322	10.6142	9.01312	9.5913	8.95514	8.58496	9.59052	8.94227	9.92817	8.66779	9.81793	8.81806	9.44216	10.3922	10.1191	8.25714	8.87332	8.74895	9.61914	9.62013	7.86452	10.2892	10.2429	11.5849	9.0182	10.2447	10.4327	9.61825	8.55336	10.7045	9.5292	10.4736	8.54067	9.81587	7.74037	10.3616	10.5423	10.7389	8.43274	10.6748	9.29501	9.6217	9.24162	8.86523	8.62192	10.0467	8.5914	8.77388
ACTN4	15.3608	15.7934	15.7436	14.3857	16.4376	14.6539	15.6284	15.7423	15.1193	15.625	15.3081	15.3537	14.7483	15.4725	16.0694	16.0912	16.1399	14.8621	14.9906	16.4403	15.5728	13.9649	16.2402	15.9549	16.4826	15.1435	16.1712	16.4497	15.385	14.4324	16.46	15.2173	16.6005	14.6148	15.3806	14.4025	15.3383	15.9917	15.8908	15.4675	15.2546	15.6682	15.8913	15.012	15.1105	14.8705	15.1479	15.0653	15.0103
ACTR10	12.9657	10.9042	11.2833	11.5035	10.5429	10.2576	12.7462	11.382	9.91902	10.9373	10.7309	11.132	10.4661	10.0762	11.4294	10.4781	11.2733	10.6808	10.6349	9.76753	10.374	10.3631	10.1671	11.4592	10.8871	11.822	10.8316	10.4725	13.2426	9.53343	11.2401	10.6905	10.5698	10.2685	10.4302	10.2205	9.23375	10.9178	9.8083	11.5952	10.4064	10.1485	10.8844	12.4994	9.83021	9.99119	11.6521	10.2157	10.0971
ACTR1A	13.4589	13.7992	13.7055	14.2618	12.9484	13.0039	15.2527	13.7441	12.7157	13.4925	13.432	13.7053	13.2598	12.7727	14.2484	12.6384	13.8799	13.5626	12.9757	12.9345	12.8702	13.0667	12.8627	14.4935	12.8367	14.8142	13.419	12.8546	15.8676	12.4891	14.1888	13.383	13.7621	13.0205	12.7733	12.8035	12.3031	13.7542	12.3626	14.2577	13.0235	12.662	13.7105	15.3896	12.641	12.7692	13.9031	13.2723	12.9552
ACTR1B	9.58258	10.9617	10.9692	11.1752	10.0129	10.1621	12.0703	9.9599	9.91169	10.5847	10.6103	11.3521	10.2281	10.3823	11.1981	9.73425	11.0759	10.767	10.4054	9.66717	10.3304	9.77738	9.84121	11.4914	10.0448	12.0426	10.4184	10.0462	12.4687	10.217	10.9914	10.4616	10.5303	9.94927	10.7215	10.0645	9.68363	10.4363	10.0418	11.4488	10.6512	9.93655	11.0538	11.5884	10.1465	10.3783	10.6095	10.284	9.83629
ACTR2	13.5113	14.4376	13.7423	14.4522	14.2268	14.5679	14.0804	14.1806	14.4583	13.8151	14.533	13.6515	14.7998	13.8009	15.028	14.175	14.5812	14.9495	14.6951	15.0108	14.7442	14.3447	14.4002	14.8847	14.5976	14.4612	14.9884	14.6606	13.8331	13.8871	14.1122	14.1343	15.0741	15.0227	13.4985	14.6322	14.4004	14.3682	14.0733	14.6717	13.3612	14.4152	14.4423	14.8421	14.035	14.5452	14.5453	14.8648	14.5989
ACTR3	13.9656	14.2064	13.0183	14.4082	13.7485	14.2557	13.7512	14.4391	14.3724	13.116	13.7844	13.287	14.361	13.5717	15.1097	13.6153	14.3384	14.7129	14.133	14.6904	14.1673	14.1112	13.9557	14.6796	14.1607	14.0321	14.9621	14.396	13.3832	13.2237	14.3218	14.3775	14.8513	14.8721	13.5362	14.2208	14.5476	14.4247	13.789	13.9665	13.5616	14.1325	13.5944	14.659	13.9071	14.0658	14.4051	14.2394	14.3231
ACVR1	10.7719	9.27389	8.52907	9.97876	9.23325	11.0071	10.1643	11.335	9.95871	9.32201	10.7128	9.32825	11.2017	10.083	11.8273	9.8405	11.0817	11.4747	10.8705	10.111	9.75086	9.49845	9.78695	10.9785	11.6862	11.3127	10.7158	9.99896	10.7057	9.68795	10.8399	9.52398	10.4312	11.0248	9.61806	10.6543	9.73318	10.4766	9.24926	11.0589	9.73612	10.5039	9.89232	11.5067	9.75292	10.4818	10.3007	10.8564	10.5289
ACY1	NA	6.05422	7.23617	5.923	7.29815	5.75177	6.4432	6.24431	6.12282	6.72792	NA	NA	6.28437	5.5461	NA	6.18543	7.42349	6.54907	6.72452	6.88114	6.84093	6.58462	8.01278	NA	NA	6.44215	7.28763	6.61931	7.18803	6.2428	NA	6.65865	NA	6.69908	5.49856	6.42723	5.75656	6.52199	6.03493	6.73205	6.2982	6.54196	NA	6.65517	7.16973	7.13642	6.33874	7.22441	5.89731
ACYP1	NA	NA	7.10127	6.87248	NA	6.61775	7.82835	NA	6.54036	7.46994	6.85786	NA	7.26186	NA	7.01915	6.17682	7.9929	7.50733	6.67524	6.49465	7.55605	7.01509	6.02193	7.66635	NA	6.87767	7.0035	5.5476	7.14891	7.32266	NA	8.01642	7.14077	7.38913	6.28643	7.32837	7.06172	NA	6.46807	6.81806	NA	6.57305	5.82304	7.79997	7.31297	8.05906	8.53118	7.98305	7.39701
ACYP2	NA	5.92633	6.9992	6.42439	5.34546	7.09191	7.59978	6.14433	6.65178	6.50768	7.36565	7.32925	6.55276	6.70439	7.31115	6.93021	8.00204	7.01542	6.80275	6.48735	6.78046	7.19304	6.86005	NA	7.10706	7.13292	6.78628	6.95272	6.23	6.88145	NA	5.90786	7.55715	6.85484	6.09512	6.996	7.10491	6.78298	6.56274	6.87196	6.39916	7.43271	6.52929	7.58685	7.40219	7.90211	7.7904	7.77096	7.0038
ADA	NA	6.72987	8.26888	6.61142	7.4713	6.11477	7.38059	NA	6.16378	7.24725	7.51962	7.6832	6.25067	6.21423	7.6016	6.81849	6.24197	7.42985	5.9734	6.19911	6.89318	6.35319	6.4455	7.58575	7.7925	6.98577	7.76382	6.39174	7.972	6.76617	NA	8.03918	9.09092	7.04697	6.82541	6.32178	6.21433	NA	6.92134	6.68319	6.90669	6.63585	6.64332	7.48937	5.95915	6.77739	7.10298	6.18173	6.64873
ADAM10	13.3267	13.4176	14.0206	14.4151	13.9821	15.1413	13.4537	14.8942	14.3556	14.0696	15.1489	14.697	15.2053	15.0892	15.6269	13.6075	14.3059	15.6913	14.682	13.9418	13.6488	13.4205	12.7396	15.633	13.4253	15.6676	14.4324	13.9236	15.6223	13.6802	15.2615	15.0461	14.2152	14.8181	14.4384	14.495	13.9083	14.5259	13.5089	15.0145	13.6319	14.8432	14.0876	15.6962	13.8801	14.5715	14.4759	14.0741	14.4565
ADAM15	NA	8.12617	8.71344	6.85572	8.44106	6.57579	7.18466	8.79636	7.09791	9.36944	8.38384	8.26032	6.89425	6.59333	8.37437	7.58113	6.24642	7.79507	6.17939	6.6684	5.95851	6.79102	6.39351	10.2664	8.83306	9.10697	7.61488	6.83183	9.77111	7.57167	8.98434	10.5894	8.85495	7.58578	8.11243	5.18321	7.28839	8.79584	7.95725	8.44402	8.27557	6.66935	6.75899	8.75849	5.03476	6.78026	9.44621	6.75627	7.18964
ADAM17	9.69901	9.22103	10.1422	9.46321	10.5381	10.1169	9.39468	10.4264	9.432	10.3713	10.506	10.9456	9.78408	10.693	10.7264	9.07006	8.93684	10.2606	9.57097	8.06111	8.19469	8.97605	7.53185	10.7614	9.76359	11.0119	8.5426	7.81681	10.8893	9.80517	9.60162	11.0634	10.307	9.00967	10.0552	9.14289	8.36223	9.5197	10.0107	10.206	9.78429	9.83053	10.114	10.7154	8.42156	8.61183	9.90729	7.99211	9.49802
ADAM22	NA	NA	3.09093	2.12199	3.12501	4.28304	2.4892	NA	1.99488	3.29707	3.99162	3.58129	NA	2.89664	NA	2.87821	NA	2.6955	NA	NA	1.56018	2.6048	2.02345	NA	3.17874	NA	NA	NA	3.94096	3.21449	NA	4.09664	NA	NA	2.57333	2.69071	2.62685	NA	3.55801	2.98936	3.40645	2.2777	2.48541	3.67313	3.14412	2.60507	3.1665	NA	3.38652
ADAM9	8.16459	6.31012	6.70478	6.93123	8.72227	7.26392	7.33113	7.87499	6.48218	7.30666	8.34406	7.51934	7.03325	6.72146	8.5594	6.3106	7.28829	6.80728	6.96594	7.15518	6.27111	6.43605	6.06714	8.92279	7.96743	7.87697	NA	6.57837	7.84538	6.79655	NA	8.14652	7.75581	8.20633	7.20561	6.9487	7.37761	7.94326	7.65124	7.28741	7.43918	6.9276	6.86013	7.80704	7.05478	7.86508	8.03737	7.63022	6.96669
ADAMDEC1	7.42107	9.25429	8.16613	7.28009	8.02396	5.64244	6.09423	6.17256	6.88271	7.1707	NA	NA	7.22574	6.36678	9.38625	5.7354	6.64329	7.37194	6.59681	8.48286	6.94742	5.65708	7.73222	NA	9.40216	NA	9.56875	7.50357	9.86177	5.9789	9.61353	7.93975	8.30681	8.38316	6.72933	5.4644	7.04698	7.87007	6.53547	6.46568	7.4472	6.33534	8.19529	7.29641	7.3264	7.95877	NA	6.75249	7.66328
ADAMTS13	NA	9.1521	8.53938	6.68716	9.93415	6.68137	9.26162	10.0914	6.73663	8.15189	8.38384	9.32825	6.2231	7.94147	12.0311	7.03705	12.0659	7.53581	5.87688	9.06648	5.16919	6.10813	6.16661	10.0403	8.47391	8.65047	7.19597	5.33674	8.73488	8.03148	13.1536	8.88416	11.1783	7.01939	6.68701	5.76776	6.99449	9.42157	7.48967	7.21936	8.86646	4.96239	7.06591	7.54703	7.26858	7.87587	8.91322	7.48325	5.9763
ADAMTSL2	NA	NA	8.19252	NA	7.69078	NA	8.05199	NA	NA	NA	7.89629	6.88358	NA	NA	9.40708	NA	6.53418	NA	NA	NA	NA	NA	NA	NA	6.7531	6.21029	NA	NA	NA	5.62772	9.08185	6.27388	7.29227	NA	NA	NA	NA	NA	NA	NA	NA	NA	NA	NA	NA	NA	NA	NA	NA
ADCY6	10.5745	10.0099	9.14348	10.2329	9.8034	11.7994	9.50182	10.3962	11.1985	9.85924	10.6325	10.6733	11.4783	11.554	11.6124	9.81556	10.2604	12.2722	11.0763	10.104	9.96564	9.6614	9.7035	10.1248	9.88357	11.2818	9.8324	10.0306	10.9669	9.5955	11.4963	11.0598	10.2815	10.4666	9.95255	10.752	10.1529	10.298	9.64355	11.2186	9.63904	11.5882	10.5455	11.3702	9.64583	9.84797	10.6068	10.3549	10.3729
ADCY7	NA	NA	7.49165	7.97063	8.48188	7.33025	7.57586	NA	6.68655	7.95238	9.8429	8.41042	7.84099	7.52642	9.03127	6.87092	7.18073	7.82147	7.1976	7.16006	6.10239	6.50739	7.25043	NA	NA	8.10666	7.17157	6.51848	7.16012	7.30261	NA	8.53633	7.67926	6.64099	7.52301	6.14498	6.58008	8.27003	7.60766	8.05464	7.55833	7.1385	7.82187	8.05096	6.38134	NA	NA	6.01983	7.36911
ADCY9	NA	3.54415	5.42354	NA	4.74612	3.68279	NA	NA	NA	5.95773	7.88036	6.39913	3.66957	NA	NA	NA	NA	NA	NA	NA	2.14334	NA	NA	NA	NA	NA	NA	NA	7.30178	3.7371	NA	6.71703	NA	NA	4.3392	3.60018	3.34268	NA	5.7504	5.68413	6.26185	NA	4.26341	6.87703	NA	NA	NA	NA	3.4171
ADD1	16.555	16.0339	15.5658	15.062	14.9842	11.7788	13.0534	12.234	11.8752	14.083	13.3338	12.9837	11.5402	13.1346	12.8589	12.0279	12.2897	11.6521	12.0184	13.7571	11.1849	12.1018	12.3167	15.9728	15.1585	12.4879	14.1872	13.0176	16.0231	12.08	12.3754	13.1577	15.1885	12.6087	13.0468	11.9651	12.8765	17.3002	12.2932	12.1544	14.1184	11.0984	12.2519	12.1863	12.1917	12.4948	16.8311	14.8132	11.3885
ADD2	17.4882	16.0518	15.7575	15.2368	15.2003	9.75704	12.5221	11.219	10.6757	13.6266	12.6138	11.9893	8.67527	12.8137	10.4602	10.859	11.3611	9.78314	8.82763	13.1694	7.94769	10.9789	11.3548	15.699	14.6565	10.3665	13.6923	12.5827	16.3114	10.8811	10.87	11.8754	15.2007	11.5637	12.8021	10.2148	11.9915	17.5059	10.4657	9.94516	13.8073	9.29501	11.1734	10.303	11.1076	12.373	16.8742	14.9022	9.15916
ADD3	12.776	10.5388	11.8475	11.2447	11.3684	10.6399	10.7837	11.0908	10.4986	11.2508	11.662	10.8341	10.4142	11.2872	11.4613	10.6512	10.4999	10.7381	11.0763	10.4717	10.2178	10.5591	10.1034	12.2061	10.5563	11.5413	10.9409	10.4088	12.4248	10.865	11.2497	11.0884	12.3418	10.5876	11.0303	10.9259	10.1619	12.415	10.8255	11.2004	11.3878	10.2479	10.82	11.2246	11.0163	10.5783	12.3266	10.8665	10.5952
ADGRE2	10.3202	9.27389	11.773	9.16412	12.3475	10.2516	9.40524	7.96726	8.04243	10.6219	12.1872	11.3772	9.13935	9.05375	9.86405	9.05796	NA	10.9014	7.53637	7.93718	7.89544	8.77518	7.93509	11.1894	9.40216	9.59945	7.05225	6.28458	9.00532	9.32937	9.77598	11.1873	8.94107	7.91296	9.34236	8.02037	8.79444	8.51573	9.12103	9.62161	11.0741	9.67993	11.1422	10.4087	8.54591	8.48479	9.95527	7.59629	9.02129
ADGRE5	10.6029	9.27389	11.1331	11.2119	11.3409	10.7875	10.9604	11.011	10.5444	11.7299	11.3419	11.9893	10.352	10.7278	11.7065	10.3021	9.127	11.3728	10.3127	9.15673	9.64011	9.44623	8.34865	11.1571	10.371	11.4424	8.25521	10.428	10.9463	10.9557	10.409	11.8233	11.5251	9.29516	11.9938	8.7525	9.55634	9.64457	11.4812	10.6839	9.94832	10.5756	12.2449	11.336	8.85046	8.90434	10.1097	8.17434	10.6936
ADGRG1	10.0685	9.56651	10.0112	8.07948	9.66404	9.25278	8.7179	7.26208	8.53777	9.1357	10.1386	10.3577	8.87299	9.36688	10.898	8.33086	8.24351	9.01352	8.54053	7.67243	7.78489	7.90346	8.34865	11.3361	9.34137	9.8303	8.26897	7.90405	10.4867	7.97921	9.49622	10.6998	9.09092	8.68266	8.36018	7.86772	8.24186	10.074	8.38385	8.91859	9.87607	8.66533	7.59333	10.1572	8.93687	8.41681	10.4724	8.75764	8.48511
ADGRG2	NA	NA	NA	NA	7.00428	NA	NA	NA	NA	NA	NA	NA	NA	NA	5.47666	NA	NA	NA	NA	NA	NA	NA	NA	NA	NA	NA	NA	NA	NA	NA	NA	9.20385	NA	NA	NA	NA	NA	NA	NA	NA	NA	NA	NA	NA	NA	NA	NA	NA	NA
ADGRG6	NA	9.26739	9.20308	8.29716	11.9071	6.96495	10.471	9.13401	NA	10.3654	11.6348	6.56406	NA	NA	8.49601	6.18003	8.15041	NA	7.68674	NA	5.77457	9.23302	NA	9.11063	10.6394	10.6315	9.47688	NA	10.1693	7.83538	10.6007	8.70237	10.2889	7.28118	6.45496	8.3568	8.90667	NA	6.5662	7.37815	7.77463	6.27906	NA	7.77815	6.69046	8.93707	9.15648	7.78778	NA
ADGRL2	8.52602	8.06773	8.90907	NA	8.77248	5.93674	7.21446	NA	NA	8.0966	7.91239	8.20971	5.96202	6.1268	8.22625	7.05618	NA	6.52034	NA	7.43948	5.47122	6.09762	6.09339	9.07921	6.61575	7.99431	7.62631	6.23704	9.27319	7.07888	NA	10.0036	NA	6.12433	6.85577	4.66225	7.58036	9.27473	7.28328	6.36751	8.09636	5.80536	6.72324	7.78299	6.00279	6.09872	8.3209	5.25986	6.18152
ADH1A	NA	7.93162	6.05813	5.25827	9.49987	5.38111	8.09173	7.69396	4.90617	7.33598	8.08313	NA	NA	5.80952	6.57391	5.93682	6.25841	5.35032	5.32268	NA	3.90355	5.84166	2.81685	8.29223	NA	8.12611	NA	4.41313	6.48104	4.84039	7.21144	NA	NA	NA	5.84322	5.72036	7.04105	8.14771	NA	8.31477	7.14333	4.59307	4.40684	6.39463	5.26077	6.21722	6.82634	NA	NA
ADH1B	9.40842	9.38619	9.24779	8.74339	12.6059	8.27293	10.3776	10.3514	7.57574	10.3057	10.6407	7.75069	7.04676	8.57897	10.1418	8.70911	8.76622	8.06008	7.41539	7.46396	6.41277	8.9353	7.58958	10.6694	8.40429	10.7515	8.03934	6.9792	10.4752	8.15441	10.1517	10.0074	9.30814	8.20633	8.25281	7.92589	9.06341	10.7934	7.66604	10.5649	9.86491	7.74792	7.19553	9.20757	7.7812	8.25752	9.39019	6.9368	5.90725
ADH1C	NA	NA	NA	NA	7.57598	NA	4.79224	NA	NA	NA	NA	NA	NA	4.79591	NA	4.53414	NA	NA	NA	NA	NA	NA	NA	NA	NA	NA	NA	NA	NA	NA	NA	NA	NA	NA	NA	NA	4.93134	NA	NA	6.24	4.20211	NA	NA	NA	NA	NA	NA	NA	NA
ADH4	NA	7.2773	6.75829	NA	9.55351	5.98595	7.40027	9.16619	5.41966	6.73891	8.79124	6.51063	NA	6.46113	7.23088	6.13926	6.06117	6.30033	4.07648	NA	4.57741	5.81224	NA	NA	NA	7.71607	NA	NA	6.13708	4.78479	8.62128	5.33799	5.80173	NA	5.55536	6.31558	5.97247	7.78829	4.78691	8.1175	6.0342	4.85817	4.70417	6.12141	NA	NA	5.86041	NA	NA
ADH5	10.926	11.0777	11.0508	11.9534	10.8637	12.3671	11.4477	12.7608	12.1255	11.5868	10.8704	11.0218	11.9851	11.8879	12.2195	11.9726	12.4317	12.5339	11.932	12.3643	12.1362	11.7372	12.074	12.3987	11.1891	12.8277	12.686	12.2939	12.1195	12.1408	12.7164	11.1059	12.3061	12.2334	12.0983	12.2067	11.513	12.5875	10.9587	12.2133	11.2126	11.7424	11.7873	12.2794	12.3962	12.6007	12.6845	12.6759	11.415
ADI1	NA	NA	NA	NA	NA	NA	5.29511	NA	NA	4.84936	NA	NA	NA	NA	NA	NA	NA	NA	NA	NA	3.33812	NA	NA	NA	NA	3.74022	NA	NA	5.17731	3.61991	NA	4.63229	NA	NA	NA	4.3286	NA	NA	4.07815	NA	4.39694	NA	NA	NA	NA	NA	NA	3.76988	NA
ADIPOQ	10.4895	11.2915	8.90109	8.91585	10.0233	9.36761	12.5038	14.5055	8.6827	13.8177	11.8153	11.8167	11.1017	10.2267	13.5393	6.88484	11.9965	8.47017	10.57	12.2585	7.96046	6.8397	10.9952	17.3845	9.77283	12.8687	12.5375	9.37083	15.7011	8.8217	12.867	13.7242	12.6636	10.9842	10.2096	4.22915	7.15014	13.3159	7.05573	13.373	10.1208	7.74669	10.1017	14.3782	8.95769	12.9046	11.5843	11.3014	10.0774
ADIPOR1	NA	NA	NA	5.63269	NA	6.47566	NA	6.8626	5.70032	NA	5.93356	NA	5.13602	5.88182	NA	NA	NA	6.7449	5.3199	NA	4.83719	4.65116	NA	NA	NA	6.27836	NA	NA	NA	5.6969	NA	NA	NA	NA	4.89258	4.98092	NA	NA	4.86891	6.32477	NA	5.1675	5.11546	NA	5.3322	4.06559	NA	4.92178	5.69688
ADIRF	NA	5.85613	6.70941	NA	6.81008	NA	7.23735	NA	NA	5.77393	6.05925	5.66672	NA	NA	NA	4.79664	NA	NA	NA	NA	5.08727	NA	NA	NA	6.60434	6.63163	NA	NA	8.093	NA	NA	8.26369	NA	NA	4.82506	NA	NA	NA	4.6874	NA	6.13643	5.42285	NA	NA	6.66972	5.70896	NA	NA	NA
ADK	9.15384	8.08998	9.12989	8.66267	9.55351	8.60801	8.68363	8.74402	8.77451	9.63502	9.59437	9.20666	8.51678	8.90205	9.24686	8.57967	8.59433	9.10692	8.70794	8.62584	8.80305	8.75971	8.33863	9.57593	7.94607	9.58267	8.68284	8.84512	9.08276	9.08544	9.21287	9.19732	9.50947	8.93054	8.94713	8.38751	8.90667	9.01357	8.81713	8.92666	8.40445	8.58935	9.22726	9.03191	8.62612	8.72858	9.35161	9.02012	8.92146
ADO	NA	5.52325	5.72193	5.71088	6.22234	6.00848	6.08279	5.73389	6.59069	6.84277	5.71246	5.87753	6.79324	5.79778	NA	6.65357	7.0769	6.37846	6.29998	7.06892	6.79979	6.58779	7.35232	NA	6.57987	5.66047	NA	6.9695	6.62087	6.68495	6.88942	7.08618	7.09215	6.88827	6.00296	6.47953	6.36054	NA	5.94211	6.86271	6.13695	6.57715	5.8646	7.5388	6.97368	6.83367	7.60583	7.49998	7.00156
ADPGK	NA	7.75028	NA	5.71628	6.83896	NA	NA	NA	NA	NA	NA	NA	NA	NA	NA	6.59511	NA	NA	5.79649	7.86529	6.62793	NA	7.5515	NA	NA	NA	NA	6.94638	NA	NA	NA	NA	NA	NA	NA	NA	6.69063	NA	6.71368	NA	6.23207	6.32503	NA	NA	NA	NA	NA	6.66997	NA
ADPRH	NA	7.73014	NA	6.95757	5.97531	7.44627	7.43825	7.65417	7.66982	7.18468	NA	NA	8.05636	7.25001	7.60331	7.55405	8.51713	8.02793	7.83026	8.46122	8.28884	7.54826	8.67767	8.22644	8.87655	7.69211	8.8386	8.25459	7.2353	6.96095	7.80492	7.42674	NA	7.03141	6.29902	8.14544	7.77916	7.56425	6.24129	7.59043	7.4966	7.34155	6.68034	7.90381	8.25216	8.86237	8.36031	8.77498	7.77478
ADPRS	NA	5.75701	6.92883	6.16976	6.36577	5.86085	6.36435	NA	5.93073	7.08982	5.98799	6.22184	6.50692	6.25045	NA	6.50136	6.24489	6.55078	6.23221	7.3095	6.23512	6.34416	6.59877	NA	7.14401	6.93425	6.11038	5.78456	7.25362	6.51621	5.67723	7.24067	6.16666	6.55143	6.71938	6.14326	6.40948	6.81883	6.85533	6.49372	6.83453	6.14575	6.47773	6.63386	6.57365	6.76311	6.88483	6.02657	6.5203
ADRA2A	9.34256	9.84066	9.3684	10.2667	9.67728	11.4149	9.98949	9.28086	10.5679	10.2842	10.0342	11.4949	11.1769	11.127	11.1861	10.0228	11.1213	11.893	10.7342	9.71366	9.3893	10.1362	9.19357	10.5936	9.13478	11.105	9.62868	9.27356	10.8828	9.81639	11.4339	11.0271	10.0253	10.2161	10.4473	10.4895	9.69617	9.28871	10.4191	10.9778	10.0764	11.2055	10.0736	11.381	9.32114	9.18878	10.5483	9.13873	10.5553
ADRB2	NA	7.25421	NA	6.24149	NA	6.88435	7.1512	NA	NA	6.43459	NA	NA	6.33494	NA	NA	NA	5.39539	6.98955	5.90697	NA	5.02738	5.98452	5.66883	NA	NA	7.21679	NA	6.59342	NA	NA	NA	8.82607	8.92237	NA	NA	NA	6.07024	8.16014	6.87939	6.59942	6.93283	6.31902	NA	8.20311	5.50915	NA	8.18704	NA	6.71498
ADRM1	9.9846	10.0597	9.26654	9.80994	9.71629	8.29631	8.15563	8.14599	8.82223	9.20923	8.9498	9.89867	7.43574	9.49866	7.80171	8.25868	7.36702	8.40376	7.96216	7.55822	8.16189	7.1241	5.98147	9.32225	9.58108	9.73223	7.13773	8.26528	9.44725	8.83647	8.88959	9.0383	9.419	5.43893	9.34236	8.08426	7.31584	9.85657	9.58558	8.32701	8.68381	9.16145	10.3742	8.72999	6.74434	7.73875	9.07197	8.32323	7.03878
ADSL	13.0519	12.8545	12.8369	11.9906	11.4478	10.3131	10.6679	10.837	10.4129	11.9211	11.0987	10.775	10.4404	10.3066	11.202	10.741	10.7226	10.704	10.2512	11.2287	10.504	10.3424	10.9098	12.7121	11.6109	10.7237	11.5449	10.9444	11.7319	10.174	10.6391	10.7894	12.0611	11.1628	10.5209	10.1506	11.14	13.9971	10.5547	10.4038	11.4007	10.3228	11.0474	10.4703	10.7855	11.0571	13.442	12.0322	10.3944
ADSS2	8.77128	9.2477	10.5026	10.532	10.054	9.688	10.1674	9.59643	9.98341	11.0269	10.6705	11.8289	9.69544	10.139	11.4844	9.64808	9.19938	10.0986	10.0127	8.99299	9.29664	9.39706	8.70913	10.1702	9.87502	10.3534	8.97917	9.62023	10.0119	10.8359	9.50903	10.9897	10.5364	8.97065	11.4662	8.69636	8.98376	8.8056	11.021	10.1554	9.76041	9.36757	11.7873	9.91712	9.07029	8.91259	9.33192	8.85054	10.3095
AFAP1	9.00212	NA	NA	NA	8.34478	NA	NA	NA	NA	NA	8.39685	7.50538	7.64261	NA	NA	7.90047	NA	NA	NA	7.90242	NA	NA	7.34203	NA	NA	NA	8.58722	NA	NA	6.87829	NA	NA	9.03109	8.04262	NA	NA	7.0818	NA	7.80136	NA	8.91053	NA	8.42029	NA	8.46098	7.49719	NA	NA	NA
AFAP1L2	6.45792	NA	4.90591	NA	6.10595	5.66429	5.46729	6.35683	4.23226	6.06291	5.75489	5.8756	5.89128	4.67483	NA	5.17876	6.0091	6.25745	NA	5.57944	NA	4.68721	NA	NA	6.13055	6.40268	NA	3.88932	6.49695	5.82407	NA	5.46713	NA	NA	4.79501	4.64045	4.89312	NA	5.00786	5.52182	5.95434	4.12534	4.93078	NA	5.20441	NA	5.72024	NA	5.40029
AFDN	9.63854	8.55779	9.99634	8.86062	9.4338	7.60899	8.56627	8.63325	7.29119	9.70139	9.75969	9.4083	6.68561	7.84122	9.31457	7.84522	7.88689	8.26101	6.46813	7.69092	6.70865	7.4785	6.94177	10.3953	9.46049	9.25557	7.51646	6.57364	10.3461	9.15776	8.08027	10.4562	9.41232	8.37123	8.06243	6.74692	8.08531	9.68214	9.14416	8.88587	9.66928	7.03878	7.83613	8.70091	8.24088	7.64101	9.44621	7.29802	7.47593
AFG3L2	9.58969	7.7983	7.5765	NA	8.9575	3.94393	10.7301	6.7205	7.20388	7.09522	NA	7.89666	5.67065	7.64423	7.45793	8.79181	NA	5.72672	6.24278	8.15925	7.88207	6.34752	8.59588	9.37496	8.96786	NA	7.93836	8.04721	NA	6.01302	8.65623	6.98267	8.2018	6.46965	7.69777	5.39642	8.11053	8.33885	8.10605	NA	7.94918	8.03625	8.18365	NA	7.81965	6.93714	NA	6.91597	7.11837
AFM	14.8462	13.4028	14.0636	13.7537	13.002	11.254	9.87647	12.6442	12.3042	11.6361	12.9482	12.4885	10.4738	11.625	12.4955	10.0071	9.73565	11.2569	10.3371	11.0133	10.5105	9.94755	9.66792	14.0559	11.1665	11.1607	11.9704	11.3007	12.5797	9.65918	11.0539	10.8216	12.9441	11.1834	11.3142	10.3587	10.6444	14.9783	9.81913	12.4274	11.9419	12.0564	9.73371	10.7442	9.18654	11.0137	14.2322	11.6411	9.7009
AFTPH	NA	6.19721	6.08473	5.88592	6.91495	5.3567	5.63735	NA	5.79678	6.11328	5.85882	5.68478	5.21722	6.65079	7.2131	5.87054	5.88354	4.3363	5.70988	NA	5.41985	5.35386	NA	NA	6.36456	NA	NA	5.43887	6.68513	5.34192	NA	5.71237	NA	NA	6.31461	5.19833	NA	NA	6.77776	5.32261	5.67703	6.02356	7.10079	6.17543	5.91205	NA	NA	NA	6.21194
AGAP3	NA	NA	NA	NA	NA	NA	NA	NA	NA	NA	NA	NA	NA	NA	NA	1.88427	NA	NA	NA	NA	1.18246	NA	1.5657	NA	NA	NA	NA	NA	NA	NA	NA	NA	NA	NA	NA	NA	NA	NA	3.28568	NA	NA	NA	NA	NA	NA	NA	NA	NA	NA
AGFG1	11.0653	9.70287	10.2212	9.94502	10.9589	9.06813	9.42612	9.01535	9.55949	10.1206	11.0167	10.8886	8.64854	9.93073	10.3244	9.52161	8.22975	9.65578	9.20305	8.10448	8.22676	8.53267	7.39314	9.77209	10.652	10.4827	8.21312	9.25223	11.0151	9.64666	9.63705	10.2285	10.1186	8.65338	10.3698	8.87315	8.31961	9.44049	10.5264	9.45873	10.3805	9.5254	11.0001	9.53314	8.33935	8.24451	9.58019	8.27528	8.86115
AGFG2	NA	NA	6.03353	NA	NA	4.74794	5.29106	NA	5.33748	5.14322	4.83691	NA	4.10271	4.61766	NA	4.53419	NA	5.4811	5.11063	NA	3.35231	NA	2.94492	NA	NA	NA	NA	4.74645	NA	5.1642	NA	5.40916	NA	NA	5.02308	5.96034	NA	NA	4.26325	NA	6.11906	5.53677	5.44676	5.63584	3.59006	5.08701	NA	4.13062	NA
AGK	NA	6.99991	NA	NA	7.60818	4.5922	NA	NA	6.50835	7.27742	NA	NA	5.7689	6.64722	6.45867	8.46521	NA	5.12487	6.43516	7.73436	7.65607	5.86912	8.35861	NA	NA	NA	7.72147	8.29689	NA	5.41635	8.08576	NA	7.7424	NA	7.26095	5.34304	7.32165	7.90303	7.18904	NA	6.96585	7.36525	7.83844	NA	7.33036	5.58202	NA	6.46152	6.42508
AGL	8.89131	8.35193	8.78453	9.79739	9.17222	9.24679	9.90649	10.1039	9.83234	9.16288	9.26583	9.71151	9.55375	9.41572	10.2949	9.03961	9.65557	9.65101	9.03417	7.49239	9.4034	10.2485	8.74751	NA	8.99179	9.34456	7.96084	9.0933	8.63558	9.39067	9.45711	8.66499	NA	7.50913	9.41389	9.28561	8.07253	9.30944	9.68752	9.36093	8.25292	9.5254	10.4684	8.79564	8.06019	7.13775	8.30752	8.0658	9.57043
AGO1	NA	7.5216	7.68443	7.39958	4.83782	7.41016	7.77137	NA	7.56197	7.11701	NA	8.26032	7.0492	7.54617	NA	7.03036	7.40706	6.71824	6.59947	7.73374	7.52342	7.21008	6.79598	NA	8.63454	NA	NA	6.83263	NA	7.41939	7.89598	6.78508	NA	7.67696	7.70396	7.22763	7.43247	7.91793	8.03357	7.48186	7.80124	7.28063	7.13325	7.84461	7.14249	6.81884	8.1836	7.16077	7.64782
AGO2	11.5901	10.6875	12.2441	10.7604	10.1137	8.97701	9.54063	9.67123	9.30899	9.65908	10.2997	9.92612	8.98407	9.69168	9.68234	9.11747	9.05859	9.37876	8.53115	9.2225	8.33861	8.80565	8.53574	10.9813	10.1584	10.1057	9.52355	9.73236	11.683	9.24888	9.25148	9.82448	10.1104	9.04766	10.142	8.78362	9.06985	12.333	9.53833	9.74989	9.89813	8.63206	9.27741	9.72829	8.95078	9.07577	11.9062	9.80322	9.51769
AGPAT1	NA	7.51131	NA	5.85481	8.28837	NA	6.35595	NA	6.56271	NA	NA	NA	7.44778	NA	NA	8.61314	NA	NA	7.70349	9.64335	7.85497	6.50633	8.90523	NA	8.83306	NA	9.08408	8.59689	6.68554	6.50526	8.36368	NA	8.80478	7.36056	7.57815	5.6937	8.44386	9.35002	7.69434	NA	7.47076	7.368	7.37501	NA	8.0343	7.44845	8.12307	7.94108	6.44854
AGPAT2	NA	NA	NA	NA	NA	NA	NA	NA	NA	NA	NA	NA	NA	NA	NA	6.04698	NA	NA	NA	6.80446	5.63462	NA	6.82202	NA	NA	NA	7.24481	5.45534	NA	NA	NA	NA	NA	NA	NA	NA	5.53908	NA	NA	NA	NA	NA	NA	NA	4.56263	NA	NA	NA	NA
AGPAT3	8.57011	7.68121	7.21311	6.7476	8.51175	NA	NA	NA	6.3561	7.41783	NA	NA	5.58148	6.51581	NA	8.29006	NA	NA	6.32344	8.35964	7.57991	NA	8.54449	NA	8.04814	NA	7.89083	7.6424	7.85392	6.52891	7.81369	NA	NA	NA	6.99275	5.68097	7.5033	8.78602	7.19008	NA	8.28676	7.70357	7.307	NA	7.73099	7.08309	8.47245	7.40563	5.7919
AGPAT4	NA	5.29566	NA	NA	NA	NA	NA	NA	NA	NA	NA	NA	NA	NA	NA	NA	5.60241	NA	NA	NA	4.87822	NA	6.61983	NA	NA	NA	NA	5.46685	NA	NA	6.05064	NA	NA	NA	NA	NA	4.31339	6.30106	4.774	NA	NA	4.2699	3.69791	NA	5.03476	NA	NA	4.61601	NA
AGPAT5	NA	6.57247	6.09254	NA	7.62139	NA	5.77754	NA	5.40371	6.17305	NA	NA	NA	6.29204	NA	7.08415	NA	NA	5.31159	6.73034	6.23314	6.11637	6.7468	NA	7.14714	NA	6.50275	6.79297	NA	6.53553	NA	NA	NA	NA	6.10244	4.72716	6.70371	6.91358	6.18837	NA	6.37617	6.42734	6.90721	NA	6.40321	NA	5.61228	6.21713	5.66348
AGPS	9.26468	8.99567	8.90907	8.07948	10.3331	7.97511	9.30735	9.25116	8.58465	8.6798	8.05539	7.32196	7.87191	8.89442	8.23987	9.86502	8.74703	8.08855	8.22887	9.62887	9.32655	8.41904	10.0305	NA	10.371	7.844	9.55197	9.54764	7.57209	8.77648	9.58961	7.96921	9.62384	9.46764	8.87654	8.47591	9.66672	9.17285	9.51634	7.82025	9.70309	8.96833	9.42808	NA	9.28865	8.64191	8.72478	8.81744	8.94344
AGR2	NA	NA	7.01317	NA	7.16305	NA	NA	NA	NA	NA	NA	NA	NA	NA	NA	NA	NA	NA	NA	NA	NA	NA	NA	NA	NA	NA	NA	NA	5.90754	NA	NA	NA	NA	NA	3.75154	NA	NA	NA	NA	NA	NA	NA	NA	NA	NA	NA	NA	NA	NA
AGR3	NA	NA	6.11701	NA	NA	NA	6.45942	NA	NA	6.26592	NA	5.99527	4.66022	5.23633	NA	NA	7.24833	NA	NA	NA	NA	NA	6.35837	9.64194	NA	NA	8.39981	3.75478	9.39962	NA	NA	11.1905	NA	9.22394	6.92168	NA	NA	NA	NA	NA	9.3011	NA	NA	7.0348	NA	6.50414	7.20044	6.38492	NA
AGRN	NA	8.19631	8.75828	NA	7.7747	5.73331	6.44909	8.21446	6.31031	NA	NA	NA	NA	NA	8.11736	5.58847	6.28425	6.54139	6.39662	NA	5.24769	9.47495	5.48474	9.88542	NA	8.08118	8.24132	5.44698	9.1052	NA	NA	10.9495	9.42565	NA	4.89189	NA	NA	NA	7.17589	7.51073	NA	NA	NA	6.72533	NA	6.02558	NA	NA	NA
AGT	14.5414	13.8813	14.969	13.6929	13.323	11.5179	13.797	14.1831	12.2176	13.6746	12.8918	13.5522	11.4137	12.0254	13.9144	11.2305	12.891	12.3769	11.7215	12.8434	10.9264	11.7953	10.0915	14.4684	11.9532	12.7103	13.5159	12.0374	14.1578	11.6599	13.7903	12.1108	13.6243	12.4687	11.9079	10.6051	12.1968	14.7158	11.2608	12.3395	12.5297	13.0165	12.2931	12.7087	11.4767	12.1729	13.5056	13.2799	11.8134
AGTPBP1	NA	6.49308	7.16276	6.96286	7.09254	6.35371	7.13879	7.60828	7.11408	7.23758	6.73375	7.97633	5.9764	6.88982	8.37437	6.0791	6.58638	6.91823	5.72087	5.6781	5.96544	6.2294	5.76395	NA	7.00999	6.84261	6.87674	5.92292	6.18472	6.99833	NA	7.56739	NA	NA	7.68663	5.67954	6.11644	8.8056	8.14097	6.6374	6.95937	6.22467	8.78633	6.49705	5.93847	5.62098	7.19364	5.21769	6.51856
AGTRAP	NA	NA	NA	5.4429	NA	4.53083	5.94231	NA	4.22198	NA	NA	NA	NA	NA	NA	5.30794	NA	NA	6.32826	NA	4.5967	5.46695	4.33107	NA	NA	NA	NA	5.43844	NA	6.30367	NA	NA	NA	NA	5.62702	4.56721	4.79366	NA	5.97218	NA	6.90545	5.75394	5.31206	5.03084	NA	NA	NA	NA	NA
AHCY	13.8518	13.2991	13.9328	13.2388	12.4281	11.5179	11.9312	12.4454	11.6947	12.1075	12.2058	11.6346	11.8052	12.0853	12.471	11.4776	11.8468	11.7444	12.1695	12.1187	11.5964	11.6242	11.5735	13.4092	12.1521	12.1222	12.3561	11.9979	12.6766	12.1258	11.8166	12.9105	13.103	12.049	11.8353	11.4014	12.0978	14.5838	11.927	11.8066	11.7632	11.1015	12.4772	11.653	11.7792	11.8468	14.2822	12.7435	12.068
AHCYL1	8.68089	8.12342	8.17939	7.94326	9.22727	8.02955	7.64609	7.60947	8.48933	8.25651	9.39471	8.7237	8.02898	8.24843	8.53438	7.67086	7.33178	8.61417	7.67592	7.25854	7.86858	7.62502	6.83304	8.16352	9.4662	8.74402	8.09902	7.29829	8.48398	8.01859	8.52369	8.94781	9.08252	7.41212	8.26391	7.85737	7.52367	8.49175	8.05814	8.43274	7.55532	8.08625	8.62353	8.51295	7.00969	7.15008	7.94927	7.05832	8.11079
AHCYL2	11.8886	11.0721	10.3292	11.0869	11.2987	11.1742	10.5179	10.9384	11.4634	10.486	10.6489	11.1784	11.0032	11.0907	11.9025	10.8326	11.1343	11.2647	10.8481	11.4356	11.1153	10.7957	11.2247	11.4954	12.1343	11.1869	11.6139	11.0221	11.2631	10.6225	11.5044	11.0724	11.4141	11.2501	10.6493	10.9415	10.7763	11.5227	11.1088	11.0367	10.8882	11.3532	10.8424	11.4216	10.892	11.0756	11.2866	11.0786	11.0036
AHNAK	12.8296	11.7064	13.1249	11.2292	12.473	10.6422	11.8658	14.4246	11.2075	12.008	13.6344	13.1912	11.1083	12.7727	12.9563	11.7835	10.3742	12.3105	9.0006	10.2657	9.53303	10.2206	10.1755	13.6731	12.7863	13.2427	10.4818	10.095	14.7012	10.8359	12.1281	13.7271	12.2034	10.7531	12.059	9.78583	10.1619	12.67	12.2932	12.6868	12.5931	11.2055	11.366	12.3974	10.1067	10.9206	12.4611	9.68893	10.7714
AHNAK2	NA	NA	10.6239	NA	5.27429	NA	NA	8.87636	NA	NA	NA	8.26032	NA	NA	NA	4.44373	NA	NA	NA	NA	NA	NA	NA	NA	NA	NA	NA	NA	11.4265	NA	NA	7.09033	NA	NA	6.94769	NA	NA	NA	NA	NA	8.70898	NA	NA	NA	NA	NA	NA	NA	NA
AHSA1	8.74603	8.93951	9.66538	9.50497	9.22125	9.36761	9.96473	10.7939	9.32564	10.1549	9.29394	9.4083	9.53441	9.39963	9.84382	9.35358	9.83442	9.65578	9.32196	9.04482	9.24538	9.60189	8.7775	10.0565	9.86641	9.89064	9.56875	9.15209	9.69916	9.66332	9.82289	9.59527	10.5272	9.85813	9.50562	9.36492	9.31735	9.34333	9.29649	9.52398	9.06801	9.09584	9.44281	9.74738	9.69211	9.69853	9.66131	9.63297	9.52256
AHSG	18.4566	16.732	17.766	15.9245	18.0117	14.9587	15.7369	17.5437	15.1391	14.4482	16.853	16.5456	13.6922	15.9173	17.7593	14.4103	13.8744	15.0659	13.9362	15.4996	13.4789	13.507	12.9721	17.7622	16.7212	15.5997	14.3437	14.7819	16.0353	12.9586	16.2907	16.9762	18.0235	14.7201	14.098	14.0829	15.1891	17.7721	15.1715	13.8008	15.7974	15.4167	14.0053	15.5763	13.7469	14.7389	16.7328	14.1446	13.9392
AHSP	NA	5.74027	6.67998	NA	NA	NA	6.86989	NA	NA	8.82296	6.58386	5.9038	3.98559	4.41361	NA	NA	3.90924	NA	NA	NA	5.63865	NA	NA	NA	4.72702	NA	NA	NA	7.42503	6.12321	NA	6.14621	6.13466	5.13986	5.4028	NA	NA	NA	4.67405	5.57065	6.22063	NA	NA	6.77986	4.48873	4.25297	NA	NA	NA
AIDA	10.4313	9.88806	10.3528	9.53047	10.2993	9.46369	9.50673	10.2081	9.24038	10.4806	10.2682	9.79329	9.56809	9.70484	9.8336	9.05796	9.92259	9.9201	9.20894	9.46462	8.5729	9.48439	8.53574	11.637	10.6394	10.4675	9.54633	8.33798	11.0637	9.51519	9.41009	10.6812	10.2631	10.0312	9.34758	9.03062	9.61479	10.4363	9.28091	9.8078	9.83473	8.82845	8.66598	10.2098	9.21564	9.50477	10.3828	9.57969	9.43218
AIF1	7.82953	NA	9.29116	7.15013	8.10458	NA	9.29037	NA	6.2499	9.05822	9.41405	8.84372	7.65183	7.21679	9.85902	7.90047	8.25714	7.66866	8.20549	8.60626	8.51347	6.95809	8.66168	9.63475	9.04614	8.44292	9.23192	8.80904	9.94707	7.79556	NA	8.07706	9.19585	7.54454	8.29672	8.58593	5.20539	NA	8.28323	8.783	8.43495	9.67993	8.19529	8.60999	9.15083	9.42049	9.31864	9.09107	7.30299
AIF1L	NA	NA	7.89993	NA	5.86165	NA	6.87554	NA	NA	6.51717	6.12545	6.09847	4.43548	4.57712	6.61136	6.09782	4.97084	5.97181	4.53012	5.48075	5.36526	5.18674	5.42818	NA	NA	5.59855	5.48266	6.41867	8.47252	5.85528	NA	6.75461	NA	NA	NA	4.51003	NA	5.67949	5.53001	6.10507	6.71726	6.25655	3.94636	5.78221	5.83624	6.57662	7.30918	6.59343	NA
AIFM1	8.34425	9.52894	8.20553	5.9706	10.4864	6.35557	5.92954	7.15321	8.35518	7.98106	6.19527	7.19029	7.73824	8.93221	8.89046	10.1015	NA	6.76549	8.1697	9.60441	9.57516	7.06936	9.97015	NA	10.3495	NA	9.5743	9.8648	NA	7.14807	9.36149	6.14146	9.68057	7.56278	9.07242	6.78942	9.36528	9.08743	9.37192	6.32105	9.02187	8.97498	9.4861	NA	9.07029	7.60795	NA	8.36963	7.77762
AIMP1	9.95736	9.17313	10.2623	9.99717	9.73751	9.14742	9.52136	9.51755	9.31456	9.5501	9.82856	9.86123	8.76926	9.70484	9.68803	9.00221	9.68108	9.11386	9.11795	8.41696	8.98907	8.92146	8.03778	9.22032	10.6242	9.44704	8.86602	8.8593	8.98933	9.32414	9.47027	9.40998	9.12402	8.84681	9.25044	8.93683	8.87022	9.10334	9.74918	8.91859	9.00842	9.26819	9.27741	9.45982	9.48784	9.25516	8.37321	9.19779	9.035
AIMP2	NA	NA	6.74099	7.57452	NA	6.83507	7.41565	NA	5.72269	NA	NA	NA	NA	NA	NA	NA	8.36178	NA	6.96394	NA	8.01045	NA	7.06265	NA	NA	NA	NA	6.84721	NA	NA	NA	NA	NA	NA	NA	6.75918	NA	NA	6.99366	NA	NA	7.99758	NA	NA	7.40343	NA	NA	NA	NA
AIP	9.04416	8.89802	8.82725	8.42231	8.3558	8.02955	9.32414	8.22882	8.47944	9.50303	9.62235	9.08203	9.31396	8.16202	9.56986	8.58811	9.34051	9.03562	8.98008	8.39431	9.14266	9.09799	8.62091	9.87326	9.43744	9.59945	9.52928	8.88032	9.39356	8.81426	8.60943	9.38145	9.1723	9.11363	8.67501	8.59474	8.43391	8.67327	9.28612	8.97413	9.31209	9.03985	8.88308	9.3074	9.17473	9.11919	9.64545	9.0055	8.98642
AK1	12.1755	11.2326	11.1348	10.8236	10.8046	11.6823	11.4604	12.0946	11.5248	11.6954	11.8747	11.2399	11.6788	11.0414	10.8956	11.2704	11.5884	11.7884	11.2056	11.0929	11.2514	11.1534	11.0908	12.3225	11.7224	11.6036	11.4916	10.9902	11.8694	11.6495	11.6017	11.8856	11.7392	11.665	10.5301	11.2839	11.895	12.2639	10.7043	11.6571	11.4513	11.4872	10.4922	11.653	11.1906	11.8892	12.2057	11.8498	11.7628
AK2	8.91416	8.68033	8.52907	6.87614	8.65247	6.14006	10.058	NA	7.81181	8.80582	7.64661	8.61544	7.97103	7.87177	9.8336	9.98491	10.2739	8.14384	9.56638	9.18999	10.5385	8.14895	10.6285	NA	10.7228	7.32022	9.99025	10.926	7.99772	8.13065	8.26823	8.03639	8.24165	7.5316	8.85467	8.53197	8.15968	NA	9.61899	7.9682	9.4677	10.3018	9.66001	7.43257	10.2086	9.031	8.29402	9.55982	8.27003
AK3	5.79127	8.45853	7.71699	NA	8.44106	6.08459	6.75268	NA	7.77249	6.56383	NA	NA	6.49548	7.51607	8.59614	10.029	7.00547	NA	8.08255	9.16344	10.9602	7.25911	10.297	NA	8.46254	NA	9.60718	10.309	NA	6.52672	8.74552	NA	NA	7.21904	7.63182	7.96714	8.30876	8.20511	8.25163	5.5359	8.17074	10.1097	8.12399	NA	10.1098	8.80147	7.65471	9.62343	7.15274
AKAP10	7.32235	NA	NA	5.898	NA	7.05333	7.08338	NA	6.91255	7.15806	NA	7.63153	NA	6.61754	NA	6.61693	6.29372	5.06762	6.0045	NA	6.16402	6.15315	5.02024	NA	7.58764	NA	NA	5.76005	NA	6.88702	7.09898	NA	NA	5.91502	6.92772	6.62075	NA	NA	6.94525	6.32625	6.82112	6.35336	6.74225	NA	5.31944	5.60524	NA	NA	6.48386
AKAP12	8.54201	7.02505	9.35679	NA	8.91342	5.57293	7.39092	9.31715	4.90543	8.45643	9.08463	10.3777	5.43321	6.90851	NA	6.27009	NA	6.54395	NA	5.67781	5.00717	7.58791	4.78516	NA	8.87655	8.60686	NA	4.79174	9.48767	7.13005	NA	9.95798	8.32472	8.69228	7.38554	3.74382	7.52508	8.09022	7.14885	6.79474	9.02187	5.43016	6.0679	7.95651	5.41619	6.1514	7.26491	NA	6.09492
AKAP13	8.4878	7.56829	8.79318	8.83629	9.29754	8.12406	8.85509	8.8666	8.52821	8.84829	9.74958	10.3876	8.27021	8.95441	9.49401	8.33086	7.33322	8.26101	8.1697	7.42766	7.40045	7.60239	6.53203	NA	9.25172	9.56568	8.10262	8.34807	9.09028	8.11862	8.62128	9.68204	8.52391	8.09091	9.75027	7.82873	7.01429	8.23883	9.5982	9.18382	8.51326	7.95784	10.2147	9.02411	7.21725	7.79554	7.90582	7.19736	8.74913
AKAP2	9.06473	8.08442	9.26032	6.30208	9.70771	6.42547	7.62379	9.03291	7.06394	9.46533	9.62788	9.56785	7.3106	8.29559	7.76179	8.23738	7.38801	7.23127	6.65803	7.12731	6.20887	7.0018	7.1112	10.2429	9.99038	9.13794	6.87573	7.4696	10.089	8.33161	7.97059	9.95798	8.78422	7.46835	7.85669	6.57743	7.54776	9.00512	8.61669	8.83535	8.68381	8.82109	7.37702	9.21445	6.99294	7.20967	9.87591	6.01718	7.23558
AKAP7	7.82012	7.6701	6.86705	5.81318	6.43207	5.02131	6.09629	NA	5.95594	NA	NA	NA	NA	NA	NA	5.22164	5.80446	5.05656	NA	NA	5.3999	5.06957	4.71047	NA	6.78818	6.30935	NA	NA	NA	6.13541	NA	7.24061	NA	NA	NA	5.06868	NA	NA	NA	NA	6.70146	NA	NA	NA	NA	5.91909	7.12449	6.40605	NA
AKR1A1	8.68089	8.8023	9.26032	8.56733	8.94295	8.33069	9.96829	8.46234	8.46948	9.14935	9.20792	8.63775	9.10043	7.85557	10.2987	8.79181	10.1257	9.41293	9.26656	9.31586	9.95292	9.40703	9.56851	9.56084	8.7513	9.41579	9.80904	10.0829	9.66432	9.12206	8.7563	10.2059	9.44543	9.72377	8.17259	8.41758	8.755	9.15769	8.90101	9.30634	8.97422	9.81579	8.79401	9.00837	9.39931	10.2765	10.2872	10.299	8.99346
AKR1B1	8.4234	9.15915	9.72533	9.2889	9.15339	9.06813	10.0034	9.92741	9.13095	9.99016	9.24439	8.99828	10.0248	8.91721	10.5964	9.6721	10.2805	9.82603	9.99579	10.4744	10.0813	10.0718	9.89006	11.3183	8.71342	9.83975	10.5594	10.3346	9.92622	9.77866	9.41009	9.93853	9.78776	10.368	8.90519	10.0865	10.0909	10.1178	9.38655	9.46981	9.83091	10.2616	8.54382	9.72348	10.3093	10.5679	10.9588	10.5738	9.81657
AKR1C1	NA	6.86437	7.43846	6.51325	7.5618	5.76296	7.50287	7.55573	5.41422	7.36764	7.30907	6.43168	6.44921	5.80232	9.17582	6.59557	6.14723	6.65752	6.5173	6.91121	5.67493	7.27313	6.15278	8.91094	6.35214	7.41508	8.03264	6.34769	9.64912	6.99245	NA	8.65549	NA	6.66463	5.94094	6.57454	6.30594	8.37862	6.48874	7.62141	7.93502	6.65262	6.36377	7.95305	6.55788	6.56903	8.57651	6.13737	6.44515
AKR1E2	NA	5.2456	6.30175	6.85905	NA	7.45797	8.74307	6.39867	7.29774	7.67226	NA	NA	8.70152	4.03302	10.3922	NA	9.65557	7.58972	9.35952	8.59637	NA	8.32752	NA	9.43411	NA	NA	9.52355	NA	7.54462	7.5857	6.60172	7.58698	NA	NA	5.28485	7.01955	7.87396	8.08737	6.80414	7.81577	7.73696	9.01426	5.3302	8.52406	NA	NA	9.35161	10.1441	7.80351
AKR7A2	9.94631	10.3639	10.6142	10.5938	9.65515	10.856	11.767	10.8813	10.9054	10.9115	9.89429	9.70624	11.1342	10.449	11.6782	11.217	12.5402	11.1763	11.993	12.1779	12.4901	10.9638	12.3974	11.9979	11.2483	10.6041	12.1761	11.686	10.8366	10.8359	11.1159	9.59527	11.6239	11.7365	10.5439	12.0871	11.6046	11.0874	10.051	10.9041	10.9511	12.1178	10.3691	10.9983	12.277	12.3042	12.1411	12.2416	11.2732
AKT1	9.21953	8.04966	7.65927	7.50935	7.86459	7.85793	7.98321	7.37651	7.84595	7.85265	8.64615	8.03626	7.45414	8.02883	7.34926	7.95369	8.17336	8.35773	7.42737	8.13213	7.72818	7.36264	8.01278	8.9462	7.21208	8.16082	7.70921	7.91767	8.98933	7.66969	7.89388	8.3249	8.90342	8.52997	7.49779	7.7274	7.97978	8.57399	7.63674	7.62651	8.03132	7.45837	8.20684	8.65111	7.75718	7.75178	8.65255	8.23825	7.95891
AKT1S1	7.70172	NA	7.03899	6.6523	8.29983	6.91205	5.52383	NA	6.06839	6.05045	NA	7.82111	4.67998	6.9112	NA	6.0865	NA	6.59762	4.67554	NA	4.53847	5.77014	NA	7.35679	8.5511	6.05453	NA	5.73084	6.50155	6.88672	NA	NA	NA	NA	6.94189	5.73669	NA	6.49639	6.70921	6.96117	7.00613	6.17336	6.44131	6.3151	NA	NA	7.8044	7.02164	NA
AKT2	9.80674	8.7842	8.2312	8.96904	8.84467	9.50943	9.03575	10.0746	9.3851	9.02898	9.41405	8.30283	9.09384	9.41572	8.48299	8.99588	9.46318	9.48964	9.01412	9.47546	9.22435	8.67973	9.20465	9.05788	8.63454	9.3245	9.30053	9.03826	9.19164	8.80679	9.52172	9.86626	9.79805	9.5704	8.6833	9.2637	9.24518	9.80399	8.53153	9.1149	8.93918	8.70588	8.7234	9.5924	9.32114	9.05356	9.55776	9.8693	9.17783
AKT3	NA	5.63378	NA	4.88227	5.7578	6.49511	NA	NA	6.37782	NA	6.72905	7.63037	5.63006	6.67119	NA	6.43024	NA	6.60142	5.81835	5.81272	6.83895	6.23525	6.39943	NA	NA	NA	5.30414	5.88261	NA	6.11138	NA	NA	NA	6.31842	6.26485	5.43548	6.02653	7.01516	NA	6.36973	6.71395	6.14954	5.78032	6.70922	6.54468	6.63151	7.19255	6.53009	5.98086
ALAD	13.5066	14.0729	14.0502	13.2272	12.6569	11.6372	13.4085	9.76352	11.2619	11.4828	11.0562	10.1444	11.235	11.1464	12.2582	10.72	12.5949	12.3029	11.8114	12.954	11.7514	11.0743	11.7634	14.2912	11.4901	14.0525	14.1033	13.0017	13.9148	10.1026	13.8163	11.5303	12.7523	11.8484	11.009	11.8595	11.0997	15.951	10.0632	11.153	12.085	11.4034	12.5807	11.3073	11.6142	12.7749	15.9669	14.5602	11.3341
ALB	23.0494	21.2695	22.1033	21.2864	21.5715	19.0037	18.3043	20.9872	19.6959	19.5445	20.7783	20.7324	18.8662	19.62	20.6996	18.1657	19.2182	19.3653	18.2691	19.1859	18.1983	18.7299	17.6699	21.8871	20.9368	19.2745	20.3613	19.1885	20.7791	18.1956	19.675	20.1174	20.7232	19.3915	19.5335	18.4184	18.435	21.9892	18.9432	18.1336	19.3915	19.9445	18.3517	19.4119	18.3931	19.8293	21.3522	19.7884	19.1596
ALCAM	11.3784	10.4894	11.536	9.65162	11.1147	9.2882	10.2341	10.8741	9.3421	10.3713	11.0562	10.9071	9.52954	10.2746	10.4468	8.7991	9.57079	10.1229	9.07344	8.05884	8.37723	9.79267	8.73992	10.6973	10.4393	10.846	9.18189	7.64905	11.3534	10.4794	9.45049	11.159	11.0529	10.8995	9.70618	9.49754	9.28449	10.263	9.64355	9.94913	10.167	9.35232	8.91863	10.3444	8.9714	9.37345	9.89393	9.38449	9.85574
ALDH16A1	12.4638	13.5607	16.8314	13.3251	15.5468	10.953	15.1189	14.7018	10.9383	15.3757	13.0547	13.4416	12.3799	11.1907	14.4605	11.6386	12.1777	12.5012	13.0758	12.5487	11.0864	12.5528	12.176	16.4658	13.5514	14.3745	13.4267	12.2271	17.7539	12.1629	12.8794	14.8123	12.8483	13.3857	12.5702	11.6539	13.1133	14.8218	14.5953	13.3693	13.7171	11.4157	13.3031	13.0342	12.235	12.5553	14.2844	13.0544	12.1412
ALDH18A1	NA	NA	NA	NA	7.70588	NA	NA	NA	6.10827	NA	NA	NA	NA	5.83705	NA	8.05458	NA	NA	6.15163	7.36405	7.08063	5.37372	8.40737	NA	7.58428	NA	6.98235	7.74943	NA	5.52623	NA	NA	8.33889	NA	6.28376	5.62598	7.68484	7.53444	7.28365	NA	7.0993	7.26844	7.37789	NA	7.05209	NA	NA	6.77144	NA
ALDH1A1	14.2916	13.6257	13.7027	13.2154	12.2024	10.0462	10.5106	10.3894	10.0584	10.9857	10.8634	10.3777	9.69979	10.9669	10.9533	9.84755	10.7372	10.4147	9.38576	11.3232	9.22964	9.64885	9.97015	13.911	10.9717	10.6505	11.5449	10.8374	12.3718	9.64666	9.82289	10.7564	12.5691	11.0754	10.3672	9.8087	10.4383	14.9092	9.39621	10.1346	11.3616	9.25732	10.4827	10.2438	10.0004	10.7095	15.0383	12.7869	9.20841
ALDH1A2	NA	5.30954	6.80938	NA	6.06019	NA	NA	NA	NA	5.31139	NA	6.53752	NA	5.20904	NA	5.67253	NA	NA	NA	NA	NA	4.94854	5.42786	8.57206	NA	6.69745	NA	NA	7.28418	NA	6.161	7.57281	NA	NA	5.61095	NA	4.53183	6.80339	5.8225	5.35464	6.92738	NA	5.22719	6.39528	NA	4.28789	5.49105	NA	NA
ALDH1A3	NA	NA	NA	NA	NA	NA	NA	NA	NA	NA	NA	NA	NA	NA	NA	NA	NA	NA	NA	NA	NA	NA	NA	NA	NA	NA	NA	NA	5.80437	NA	NA	5.32515	NA	NA	NA	NA	NA	NA	3.52148	NA	NA	NA	NA	NA	NA	NA	NA	NA	NA
ALDH1B1	NA	NA	NA	NA	NA	NA	NA	NA	NA	NA	NA	NA	NA	5.0836	NA	5.80288	NA	NA	NA	NA	6.19353	NA	5.39408	NA	6.98058	NA	NA	NA	NA	NA	NA	NA	NA	NA	NA	NA	4.93294	NA	5.85752	NA	NA	NA	NA	NA	NA	NA	NA	NA	NA
ALDH1L1	NA	NA	NA	NA	NA	NA	NA	NA	NA	NA	7.27648	NA	NA	NA	NA	4.16823	7.18088	NA	NA	NA	NA	4.30552	5.17004	NA	NA	5.63214	NA	NA	NA	NA	8.02272	NA	NA	NA	NA	NA	NA	NA	NA	NA	NA	NA	NA	NA	NA	NA	NA	NA	NA
ALDH1L2	NA	NA	NA	NA	NA	NA	NA	NA	NA	NA	NA	NA	NA	NA	NA	NA	NA	NA	NA	NA	NA	NA	NA	NA	NA	NA	NA	NA	NA	NA	NA	NA	NA	NA	NA	NA	NA	NA	NA	NA	NA	NA	NA	NA	NA	NA	NA	NA	NA
ALDH2	NA	NA	NA	NA	NA	NA	NA	NA	NA	NA	NA	NA	NA	NA	NA	NA	NA	NA	NA	NA	NA	NA	NA	NA	NA	NA	NA	NA	NA	1.23895	NA	NA	NA	NA	NA	NA	NA	NA	1.2525	NA	NA	NA	NA	NA	NA	NA	NA	NA	NA
ALDH3A2	NA	6.62053	NA	NA	7.51795	NA	NA	7.02019	5.11751	NA	NA	NA	5.3875	5.7526	NA	7.5401	NA	5.39328	5.34092	7.61789	7.12357	NA	7.6412	NA	7.82997	NA	6.91193	6.90942	NA	4.4887	6.86342	6.33041	7.50133	NA	6.35603	NA	7.72253	NA	7.00146	NA	7.32097	6.75326	6.04434	NA	6.89853	6.51593	NA	6.17349	5.13852
ALDH3B1	NA	8.74729	9.80444	10.4354	8.82101	9.25874	9.47703	8.28563	9.03295	10.7662	8.77138	9.60796	9.4492	8.37457	11.542	8.64584	7.60757	10.0916	9.62923	8.17263	8.16189	8.31699	7.27021	10.3995	7.26101	10.2004	7.83539	9.05685	9.41168	9.74384	8.4723	10.6765	9.58275	7.64184	10.3749	7.03623	8.04663	9.26769	10.0723	9.34296	9.65208	9.12604	10.6208	9.65438	7.26639	7.81344	9.30524	7.31888	9.6122
ALDH4A1	8.62658	8.82019	7.40156	NA	10.1006	5.62551	NA	6.37405	7.6965	7.81974	6.7685	7.68314	6.42798	8.19969	7.12177	9.32862	NA	6.19628	7.83449	9.03753	9.10864	6.15748	8.77006	8.52589	10.5958	NA	8.0829	8.81633	NA	6.49565	9.89296	5.36123	8.5485	5.6767	7.02011	5.52288	8.18364	8.58536	9.47131	6.34595	8.93918	8.86471	8.62353	NA	7.89734	6.85101	NA	7.29651	8.39226
ALDH5A1	NA	6.95844	NA	NA	7.20712	7.12984	6.89901	NA	5.79003	5.67177	NA	NA	5.33579	6.05306	NA	7.4823	NA	NA	5.39369	7.32916	7.04773	4.80727	7.77962	NA	6.93417	NA	5.61301	7.84825	NA	NA	6.96616	NA	7.55421	NA	5.64791	NA	7.38518	NA	6.44286	NA	6.62375	6.36852	6.48543	NA	6.3197	NA	NA	5.82231	5.45242
ALDH6A1	7.84974	9.75494	7.07643	NA	8.52157	5.09773	NA	6.915	6.81939	NA	NA	NA	5.82205	7.3617	7.38565	8.63773	NA	NA	6.9514	8.062	7.84122	5.11935	8.40737	NA	8.76062	NA	7.90561	8.38776	NA	5.76981	8.19252	NA	8.2401	7.16449	7.24438	5.32039	7.6113	8.49175	7.83461	NA	7.84319	7.83415	8.13612	NA	7.75969	5.92094	NA	6.70889	6.39186
ALDH7A1	NA	7.20472	7.23118	5.91875	8.66138	6.4492	5.85503	NA	5.46338	6.17107	6.96112	6.08945	4.95817	6.06923	7.0117	6.49268	NA	6.27631	5.29749	5.51091	5.92052	5.59479	6.69198	NA	7.99349	6.94511	NA	6.41283	8.208	5.93998	5.93944	7.57337	7.15267	NA	6.44138	5.60363	6.5535	NA	6.48044	5.64764	6.77832	6.6842	6.36282	5.05557	6.1508	6.16887	NA	6.60734	5.5144
ALDH9A1	10.7275	10.4838	11.2077	10.7144	10.2964	9.46884	10.5751	10.5072	9.75658	10.9665	10.0342	10.351	9.99685	9.81008	11.082	10.0165	9.91401	10.1263	10.2878	10.517	9.76185	9.91299	9.5338	11.2518	10.7084	10.764	10.1806	10.5268	11.2414	9.94458	10.3745	10.7204	10.9824	10.2458	10.5687	10.2119	10.4004	10.4142	10.6528	10.3206	10.7332	10.369	10.6056	10.0109	10.586	10.2111	11.5234	10.4334	10.1579
ALDOA	16.8425	16.2657	15.951	16.2844	15.71	16.1261	16.1189	16.0288	16.1967	15.7138	15.9902	15.8179	16.3244	15.6317	16.4604	16.2902	16.5904	16.7447	16.2129	16.927	16.3058	16.5519	16.1801	16.8903	16.3965	16.1789	16.8699	16.5036	15.9279	15.9866	16.1762	15.9091	16.7977	16.5509	15.9414	16.4434	16.6248	16.6419	16.0666	16.2686	15.9204	15.963	15.9353	16.5123	16.1951	16.3784	16.9299	16.6612	16.3729
ALDOC	13.6196	13.6757	13.8315	13.673	12.2024	12.111	12.6716	13.5289	12.3792	14.0124	13.5275	13.7347	12.8787	11.6592	14.277	12.5814	14.0584	12.9856	12.5636	12.6358	12.2896	12.6452	12.0965	14.7868	13.4507	14.0139	13.9192	13.2507	13.3946	12.9919	12.5326	12.2033	14.0474	12.9114	13.0746	12.4685	12.6372	12.6293	12.7162	13.836	12.5297	12.3529	12.9634	13.774	13.6193	13.0843	12.917	14.0206	12.5402
ALG1	NA	NA	NA	NA	7.72241	NA	NA	NA	6.88335	5.9864	NA	NA	NA	7.15883	NA	8.46521	NA	NA	6.43562	9.77632	7.90868	6.24331	9.36631	NA	8.03984	NA	9.63401	8.04721	7.2423	5.80957	7.88233	NA	8.24293	NA	6.96827	4.75629	8.80992	8.11687	8.11779	NA	7.92073	7.26174	7.62238	NA	7.04705	7.3405	NA	8.17434	NA
ALG10	NA	NA	NA	NA	NA	NA	NA	NA	4.54372	NA	NA	NA	NA	NA	NA	5.16482	NA	NA	4.48113	6.14658	6.65579	NA	6.14245	NA	NA	NA	NA	6.82617	NA	NA	NA	NA	NA	NA	NA	NA	NA	NA	NA	NA	NA	NA	NA	NA	5.7962	NA	NA	NA	NA
ALG11	NA	NA	NA	5.3379	6.98447	NA	NA	NA	5.87986	NA	NA	NA	5.16786	5.85895	NA	7.39733	NA	NA	5.54005	7.28241	6.59974	5.40475	7.58586	NA	NA	NA	7.23945	7.08707	NA	6.13205	NA	NA	6.32482	NA	6.91059	4.41431	6.91815	7.23481	6.2055	NA	6.99698	6.10627	6.86235	NA	7.35539	6.53776	NA	6.87458	5.27555
ALG2	NA	NA	NA	NA	8.75594	NA	NA	NA	NA	NA	NA	NA	5.74508	7.17329	NA	8.40916	NA	NA	6.02893	8.69235	7.59347	7.35232	8.97806	NA	8.5618	NA	7.91767	7.98389	NA	NA	8.54871	NA	8.68787	NA	6.33286	5.54932	7.57992	NA	7.57695	NA	6.67611	7.82197	7.40486	NA	7.93981	7.24716	NA	7.29426	NA
ALG5	10.8241	8.7566	8.39918	7.28065	9.22727	5.7233	NA	7.51185	7.08048	7.79997	NA	NA	6.52101	7.68767	7.81597	8.72451	NA	6.3499	6.88606	8.52518	7.72722	6.49346	8.73228	NA	10.3588	NA	8.25521	8.16608	8.1941	7.15177	8.62128	NA	8.88423	7.43106	8.21897	6.03944	8.33038	9.51376	7.90403	NA	8.52276	7.94435	8.43018	NA	8.11063	7.54253	8.04466	8.21303	7.28467
ALG9	NA	NA	NA	NA	NA	NA	NA	NA	NA	NA	NA	NA	NA	NA	NA	3.90594	NA	NA	3.46895	5.42148	4.43299	NA	5.29148	NA	NA	NA	3.25781	4.10544	NA	NA	NA	NA	NA	NA	NA	NA	4.6969	4.63127	NA	NA	NA	3.49022	NA	NA	4.13447	NA	5.01255	NA	NA
ALOX12	10.708	11.8329	10.3469	12.5161	11.5711	12.5785	11.9583	11.1978	12.6675	11.5227	11.7149	11.3058	12.7379	11.7252	12.6271	12.948	12.3703	12.4677	12.9003	13.011	13.3873	11.6766	13.5407	13.1313	11.7577	12.0323	13.032	12.5394	11.6452	10.4169	12.9456	11.6063	12.628	13.3443	11.7191	12.4383	12.9955	13.1865	11.6422	12.4625	12.1931	11.6519	11.1997	12.4638	12.9789	12.6814	12.3915	13.1405	12.5641
ALOX5	NA	NA	NA	5.61321	NA	NA	NA	NA	3.98578	6.09426	NA	NA	3.86027	NA	NA	NA	NA	NA	3.73391	NA	2.40292	NA	NA	NA	NA	NA	NA	2.89526	NA	4.01032	NA	NA	NA	NA	5.86034	NA	NA	NA	5.45115	NA	NA	3.61382	5.18063	NA	NA	NA	NA	NA	3.95152
ALOXE3	NA	NA	NA	NA	NA	NA	NA	NA	NA	8.25651	NA	NA	NA	NA	6.45869	NA	NA	NA	NA	5.23072	NA	NA	NA	NA	NA	NA	NA	6.45486	6.85551	NA	NA	NA	NA	NA	NA	NA	NA	NA	NA	NA	7.144	NA	NA	NA	NA	NA	NA	NA	NA
ALPL	11.0395	11.3906	12.2983	10.1432	14.4744	10.3638	12.1587	11.6586	8.83004	12.4825	12.8745	11.9453	10.4687	10.4594	11.8143	10.0986	10.6076	11.0096	10.3317	10.3651	8.58944	10.396	8.79226	12.5109	11.1418	11.8918	9.43477	10.5313	12.1468	10.8506	10.4192	13.3355	11.2662	9.79699	10.8652	8.07171	11.2405	11.6966	11.1651	10.5283	10.5222	10.8534	11.2011	11.7028	9.13264	10.1497	11.5563	9.73397	10.8969
ALS2	NA	6.34574	NA	NA	6.75622	5.86568	5.87185	NA	5.67826	5.96764	NA	NA	5.4413	4.90785	NA	6.03982	6.41346	5.28366	5.57716	5.05782	5.79861	5.94226	5.94643	NA	NA	NA	6.54701	5.39123	NA	5.96972	NA	6.05381	NA	6.09215	5.62441	5.46547	6.34989	7.50915	5.75046	5.78329	6.45992	5.5414	5.06653	6.21316	5.78492	6.47983	7.08421	6.2374	6.03979
ALYREF	NA	8.76586	5.28036	NA	7.79385	NA	6.75462	NA	6.40654	NA	NA	NA	4.89466	NA	NA	5.31843	NA	NA	5.46554	NA	4.91901	NA	NA	NA	NA	7.65889	NA	6.9609	7.91788	NA	NA	NA	NA	NA	NA	NA	NA	NA	6.9961	NA	NA	NA	5.25164	NA	7.3122	NA	NA	NA	4.74498
AMACR	NA	NA	NA	NA	NA	NA	NA	NA	NA	7.94503	NA	NA	NA	NA	NA	NA	NA	NA	NA	NA	3.23183	NA	NA	NA	NA	NA	NA	NA	NA	NA	NA	NA	NA	NA	NA	NA	NA	NA	NA	NA	NA	NA	NA	NA	NA	NA	NA	NA	NA
AMBP	14.2889	14.1807	13.9595	13.8606	14.9161	12.1516	13.2008	14.4837	11.6402	13.0493	12.4749	12.7087	11.8153	11.736	15.2603	11.4315	12.5262	12.3841	11.0087	12.4284	11.1295	11.1549	10.851	15.5399	12.9931	12.6034	12.4796	13.254	13.2256	11.0648	13.5325	13.9882	14.9396	13.0109	11.5135	10.9587	12.5068	15.057	12.8409	12.2133	13.2583	12.8814	11.768	12.8086	11.0327	12.5943	13.7723	11.6411	11.4791
AMDHD2	7.12052	6.17887	5.25738	6.74321	NA	6.76228	5.61556	9.28086	6.1969	7.14993	6.29139	6.40107	6.48576	5.56095	6.6798	5.76822	6.71884	5.93013	6.36498	6.67728	5.53398	5.74732	6.30795	7.47339	NA	6.12807	6.57707	5.79721	6.23111	6.66489	6.71958	7.5412	NA	6.16863	6.47924	5.34604	6.14753	7.46589	6.70472	5.23682	6.65489	6.00479	5.6457	5.97569	6.44996	6.75804	7.03786	5.75714	5.75576
AMIGO2	NA	NA	NA	NA	NA	4.03385	NA	NA	2.61002	NA	NA	3.70032	3.18357	3.76007	NA	2.71355	NA	NA	2.94625	NA	3.15082	NA	NA	NA	NA	NA	NA	NA	4.31231	4.01044	2.45184	4.87322	NA	NA	1.84116	3.83699	NA	NA	3.37465	2.68338	3.728	3.85383	NA	4.12877	3.5213	NA	NA	2.65181	3.04161
AMOTL1	NA	NA	NA	NA	NA	5.17935	NA	NA	4.7333	NA	NA	NA	NA	NA	NA	4.6617	NA	5.02898	4.74161	NA	4.10979	NA	NA	NA	NA	5.18076	NA	NA	NA	NA	NA	NA	NA	NA	NA	4.11839	NA	NA	NA	NA	NA	NA	NA	NA	NA	NA	NA	NA	NA
AMPD2	11.4524	11.0647	10.3351	11.0713	10.9715	11.3604	10.7796	12.6298	11.8175	10.6795	11.4798	11.3986	11.3869	11.7781	12.6345	11.4431	12.2646	11.1746	11.8401	11.1649	11.2384	10.8786	11.0637	11.3581	11.943	12.2693	11.2053	11.0838	12.4469	11.0679	12.5865	10.0943	11.3491	11.0133	11.0814	11.3503	10.8399	11.5877	11.2341	12.2699	11.0331	11.3404	11.4413	11.4525	11.0262	11.3339	11.238	11.183	11.5162
AMPD3	10.2275	10.006	9.91154	10.601	8.45138	8.94778	9.55492	9.58457	9.35297	9.97491	9.43313	11.0719	7.68549	9.24606	10.898	8.64584	7.97292	9.70256	9.59815	8.11837	7.85497	7.97222	6.40272	8.74733	9.24509	9.06729	8.58722	9.45262	9.39356	9.50136	8.43252	9.99235	9.82347	7.35455	10.9135	6.12736	6.73295	11.4405	10.3903	9.05729	8.91775	8.92777	11.8439	8.84077	6.42568	7.66039	11.3086	8.74889	9.24427
AMT	NA	4.71816	NA	NA	6.2162	NA	NA	NA	3.53069	NA	NA	NA	NA	3.81534	NA	6.2004	NA	NA	NA	NA	4.32386	NA	5.66712	NA	NA	NA	NA	5.59629	NA	NA	NA	NA	NA	NA	5.02934	NA	4.2809	NA	5.79775	NA	5.16263	4.34474	4.64324	NA	5.70355	NA	NA	3.23557	NA
AMY1A	NA	NA	NA	5.35959	9.58663	4.06379	NA	NA	4.1805	NA	NA	NA	NA	NA	NA	NA	NA	NA	6.49549	NA	3.75939	NA	NA	9.06858	NA	NA	NA	5.29534	NA	NA	NA	NA	NA	NA	8.31819	NA	NA	NA	NA	NA	NA	4.62559	4.48063	7.00841	NA	NA	NA	NA	NA
AMZ2	NA	NA	NA	NA	NA	1.64067	NA	NA	NA	NA	NA	NA	NA	NA	NA	2.36589	NA	NA	2.49893	NA	NA	2.78678	2.00059	NA	NA	NA	NA	2.95622	NA	1.74426	NA	NA	NA	NA	2.60553	2.81675	NA	NA	NA	NA	1.86913	NA	NA	NA	NA	1.45129	1.98178	NA	NA
ANAPC1	NA	NA	NA	5.12295	NA	4.54675	4.82014	NA	4.34439	NA	NA	NA	3.29432	NA	NA	4.61519	NA	NA	4.90121	NA	4.40326	4.02686	5.44236	NA	NA	5.92471	NA	4.61143	NA	3.90666	NA	NA	NA	5.06663	4.62865	3.70145	4.04694	5.2882	4.51645	NA	NA	4.10213	3.78212	NA	4.57673	NA	5.32759	4.7614	4.19914
ANAPC10	NA	NA	NA	NA	NA	NA	NA	NA	NA	NA	NA	NA	NA	NA	NA	NA	NA	6.1	NA	NA	5.50876	NA	6.39785	NA	NA	NA	NA	5.21735	NA	NA	NA	NA	NA	NA	NA	5.11172	6.27422	NA	6.84891	NA	NA	NA	NA	NA	NA	NA	NA	NA	NA
ANAPC4	NA	NA	NA	5.29236	5.92494	4.64079	4.84272	NA	5.0424	NA	NA	NA	4.17956	NA	NA	4.32575	NA	NA	5.31375	NA	5.43538	5.30284	4.81833	NA	NA	6.45506	NA	5.08039	NA	4.69598	NA	NA	NA	NA	NA	5.05002	5.68024	NA	5.32304	NA	NA	NA	NA	NA	4.34787	NA	NA	4.91054	5.11193
ANG	11.7963	11.6943	10.094	9.18995	11.1889	9.59677	11.4219	9.69899	9.76067	8.4231	9.72398	9.85649	9.70412	9.83423	10.9975	8.34088	9.69617	9.16821	10.0977	9.20308	8.99529	9.77738	8.0865	9.47492	10.0061	11.4158	9.07628	11.8007	12.7555	8.7688	10.3462	10.7385	9.96266	9.81912	9.09124	9.11257	9.62795	9.83767	10.2047	8.71942	8.74188	9.78585	10.4827	10.2235	7.75061	9.43775	10.3603	7.42487	9.99205
ANGPTL2	9.46369	10.3971	10.3931	8.42231	8.96471	8.22499	10.5587	13.5443	7.23819	9.66859	12.0702	NA	7.61075	7.59929	11.5246	6.55748	10.0957	9.84701	8.00341	7.33176	NA	7.93135	7.88087	11.948	8.68435	9.49567	9.95664	6.23534	10.1187	6.77571	10.0147	13.0256	10.7503	8.97065	11.6253	NA	5.99092	10.1488	8.26224	7.90355	6.58846	NA	8.91159	11.2229	NA	9.82192	9.86682	6.09308	9.082
ANGPTL3	10.2812	NA	9.5528	9.06988	10.9715	11.6599	7.60548	14.2242	6.30075	12.3704	10.9163	12.0108	12.3731	7.01182	12.4874	10.1074	13.7504	8.63362	7.69442	NA	NA	5.99648	NA	11.5632	8.30591	9.50164	NA	NA	13.0869	6.99032	13.4055	18.013	12.8606	NA	7.42416	NA	5.73784	NA	7.99591	9.17708	8.52276	7.26829	10.9129	NA	NA	NA	9.57461	NA	NA
ANGPTL4	NA	NA	NA	NA	6.59611	NA	5.72399	NA	NA	NA	NA	NA	NA	NA	NA	NA	NA	NA	NA	NA	NA	NA	NA	NA	NA	NA	NA	NA	NA	NA	NA	7.2667	NA	NA	NA	NA	NA	NA	NA	NA	5.86515	NA	NA	NA	NA	NA	NA	NA	NA
ANK1	18.3212	18.4429	18.0159	17.5836	17.1368	12.3251	13.9692	12.4454	12.8797	15.282	14.0208	13.7824	11.1374	14.7881	13.0421	12.9805	14.0314	12.2408	11.5695	15.7431	10.6609	13.5243	13.8295	18.2421	16.6719	12.5468	16.1539	15.1405	17.4412	13.0042	13.0964	14.4753	17.3227	14.393	14.8694	12.7155	14.5619	19.9681	12.796	12.3167	16.1484	10.9811	13.1319	13.225	13.5946	14.717	19.2888	16.9507	11.441
ANK3	NA	NA	NA	NA	NA	NA	9.26162	7.57949	NA	NA	NA	NA	NA	6.19967	NA	NA	NA	NA	5.51459	NA	NA	5.60634	NA	NA	NA	NA	NA	6.40006	11.1088	6.4844	7.168	NA	NA	NA	4.9308	NA	5.2488	NA	8.25163	NA	6.54465	5.54477	NA	NA	NA	5.65934	NA	NA	7.55502
ANKFY1	11.6234	10.308	9.67008	10.1029	9.50483	8.59864	9.46194	8.40955	8.54727	8.80582	8.98471	8.93663	8.45641	8.78301	8.79887	8.53671	7.98912	8.56437	8.98008	9.29767	8.16189	7.91747	8.62091	10.5253	9.19099	8.95873	9.60718	9.0933	9.49336	8.22343	8.48532	9.65846	9.62384	8.60324	8.87654	8.23823	8.66425	11.7856	8.83145	8.56263	9.31756	8.19278	9.1456	8.72999	8.67722	8.72858	11.0759	9.95549	7.725
ANKH	NA	6.15138	NA	7.00757	NA	6.47963	7.28089	NA	NA	6.32439	NA	NA	7.28305	NA	8.66693	5.67277	5.84986	6.96212	NA	5.13309	4.95798	6.11606	5.33482	NA	NA	NA	NA	5.8487	6.81631	7.05728	NA	7.42026	NA	7.10156	5.87645	6.5401	5.66735	NA	6.97298	7.41706	5.84199	5.2796	4.40725	8.1203	NA	NA	6.88676	4.50277	7.08286
ANKHD1	NA	NA	NA	3.31491	NA	3.41771	3.2614	NA	NA	NA	NA	NA	NA	NA	NA	NA	NA	3.11617	NA	3.64601	3.40464	2.90302	2.57495	NA	NA	NA	NA	NA	NA	3.20866	NA	NA	NA	NA	3.58509	2.72951	2.69232	NA	4.23518	NA	NA	3.23321	3.75792	NA	5.17254	5.42856	NA	NA	3.36527
ANKIB1	NA	6.44358	7.73269	6.8925	5.88407	6.85709	6.95349	7.7381	6.97854	7.23346	7.64916	6.36626	6.43064	6.9095	NA	6.98462	6.78094	7.14639	6.23086	6.18728	6.96081	7.01194	5.99872	NA	NA	7.74226	7.26509	6.1379	6.93904	6.87583	7.22724	7.55798	8.01835	7.43467	6.27883	6.84525	7.01264	6.95535	6.95461	7.30724	6.80834	6.61569	6.3504	7.45622	6.55035	6.18913	7.89589	6.81789	7.28503
ANKLE2	NA	NA	NA	NA	6.53182	NA	NA	NA	5.08114	NA	NA	NA	NA	4.19231	NA	5.25614	3.89378	NA	NA	NA	NA	NA	NA	NA	5.7657	NA	NA	5.75362	NA	4.21911	3.971	NA	NA	NA	3.90222	4.8874	NA	NA	3.57745	NA	2.79403	4.67671	5.52847	NA	NA	NA	NA	NA	NA
ANKMY2	8.8205	7.73728	6.47482	8.47579	7.42488	8.59864	8.39682	8.15123	8.42896	7.9946	8.82051	7.62545	8.09648	9.0606	7.58802	8.12587	8.65736	8.86512	8.03028	9.07362	8.1396	8.62098	8.65362	NA	8.04899	8.60686	8.94529	7.86241	7.14508	8.06947	9.10734	7.14819	9.30814	8.21971	8.19597	7.7428	8.48301	8.14853	8.15243	7.95876	8.10903	8.20415	8.08697	7.60539	8.9714	8.50675	8.57651	8.36963	8.59102
ANKRD13A	9.81283	8.19631	9.0237	8.76933	8.84467	8.75027	8.44876	9.3939	8.59384	9.05097	9.68736	9.86123	8.60285	9.10759	9.37924	8.22661	7.9586	8.7271	8.65714	7.92208	8.12833	7.8425	8.24515	NA	9.35988	8.92361	7.56546	8.56263	9.38747	8.65681	9.14885	9.50295	9.49689	8.24609	9.289	7.92589	7.87885	8.98808	9.24391	9.20387	8.91775	8.19278	9.5779	9.07031	7.582	7.50452	8.80313	8.27528	8.17413
ANKRD13D	NA	NA	5.66675	5.66761	5.57242	6.02551	NA	NA	6.31578	6.55042	NA	5.96365	5.60763	6.05339	NA	5.31527	NA	5.65884	5.37597	NA	4.76029	4.25084	5.53578	NA	5.11461	NA	NA	5.28412	NA	6.20429	6.69327	7.07956	NA	NA	6.10123	5.7969	5.59451	NA	5.77251	5.94362	6.36287	4.64089	5.91123	6.63906	4.9643	NA	6.92511	NA	5.28889
ANKRD27	NA	NA	NA	5.08403	6.45414	5.3075	5.33662	NA	5.09931	NA	NA	NA	5.08426	5.6293	NA	5.99382	NA	4.91002	5.02895	6.02971	6.18267	5.53214	6.18461	NA	NA	NA	6.27925	6.00676	NA	4.7297	NA	NA	NA	5.19038	5.41575	5.20196	5.73741	NA	5.87553	5.60893	7.42713	5.02657	6.04628	5.69471	6.09318	6.16527	NA	5.19934	5.21916
ANKRD28	9.7883	8.28912	8.74051	8.86864	8.0782	7.85769	7.5907	6.4282	8.08218	7.9894	9.09265	8.24717	7.80448	7.95676	8.32981	7.72143	8.49429	7.80376	7.73374	8.40568	7.94769	7.53644	7.70657	9.49093	8.30591	7.27375	8.96233	8.02222	7.62793	7.3011	7.87216	7.15357	8.25103	8.07559	7.26165	7.70596	8.14755	10.5305	7.24619	7.0532	7.56099	7.80481	7.5066	7.42919	7.81203	7.74524	9.99336	8.81744	7.81087
ANKRD44	NA	NA	7.69386	8.47579	6.37321	6.67062	7.57018	7.74412	7.27648	7.6019	7.4637	8.83409	7.18217	7.19318	9.43439	6.99982	NA	7.44965	7.40197	NA	6.44813	5.89283	5.3458	7.27841	NA	7.75827	NA	6.99293	7.52159	7.75528	6.52403	8.10525	NA	NA	8.93328	5.17137	NA	6.75011	9.05543	7.47526	6.74363	7.28383	9.37788	7.00004	4.67666	NA	7.53985	NA	7.2075
ANKS1A	9.95185	7.86151	7.43195	8.05157	8.3558	8.33069	7.48386	8.08337	8.37664	8.52085	8.01756	8.62664	7.89093	8.54034	8.3176	7.71154	8.33633	7.92078	8.06966	7.50439	7.68956	7.53184	7.32557	NA	9.8092	8.56189	8.39981	7.55957	7.7796	7.60094	8.40538	7.75946	7.9391	8.19283	7.87392	8.15737	7.17541	7.70712	8.27277	8.1728	7.49377	8.20415	8.19529	8.6307	7.98106	8.27042	7.72325	8.05164	8.08466
ANLN	NA	NA	4.12516	NA	NA	NA	5.70959	NA	NA	6.70371	5.23472	NA	NA	NA	NA	NA	NA	NA	6.98759	NA	NA	NA	NA	NA	NA	NA	NA	NA	NA	4.24578	NA	NA	NA	NA	NA	NA	NA	NA	NA	NA	NA	NA	NA	NA	NA	NA	NA	NA	NA
ANO10	8.00405	8.00584	6.65142	6.84145	8.89086	6.17932	NA	8.55033	8.14607	7.4477	NA	NA	7.13177	8.6166	7.91761	8.94422	NA	6.61013	7.36734	9.66717	8.62998	7.17669	9.46175	NA	8.77907	NA	9.02043	9.0691	6.99013	6.4644	8.71268	NA	9.46495	7.31581	7.91526	6.30454	8.39339	8.89058	7.58712	NA	8.26429	8.36469	8.44	NA	8.39128	8.02851	7.7463	8.78357	7.51592
ANO6	11.5722	12.1123	11.773	12.5907	11.5829	13.8543	11.6161	12.6584	13.389	12.2957	13.4555	13.2422	13.1647	13.5777	13.8238	12.2701	12.239	13.935	13.3435	11.7795	12.3209	12.0149	11.0299	11.9552	12.0608	13.0927	12.3721	12.1207	13.6608	12.0878	13.1688	13.3938	12.3592	12.615	12.3792	13.1292	11.8301	12.0649	11.9186	13.3766	11.7531	12.7663	12.6244	14.1304	11.962	11.4673	12.2236	11.8802	12.8954
ANP32A	9.76335	8.15464	8.3056	8.24882	6.87903	6.83001	7.16534	8.15471	7.41348	7.922	7.32434	6.88579	7.97262	7.09731	9.1096	7.20127	8.21586	6.94454	7.37692	7.63696	7.39753	6.76869	7.76589	8.4834	7.80095	7.35373	8.02749	7.39117	7.79797	6.78454	7.78766	7.64403	8.60822	7.68118	6.77873	7.12578	8.08531	9.82333	7.29903	7.1304	8.00445	6.76775	7.5353	7.49425	7.4525	7.15855	9.18603	8.35817	7.11571
ANP32B	NA	7.02185	6.92646	7.69867	7.42416	6.55718	7.15973	8.93357	7.12016	8.86493	NA	NA	7.45124	7.1163	7.47688	6.86961	7.22151	7.03496	6.90531	7.19682	7.27032	6.63381	7.12214	NA	8.0265	8.49169	5.4335	6.87827	7.21928	7.15875	NA	6.34534	7.97963	7.66282	7.11596	7.13002	7.24837	7.58858	6.49994	7.81092	6.90876	6.67081	7.48859	7.63626	6.95944	6.85308	7.77657	7.64494	7.26406
ANP32E	NA	NA	NA	7.04866	NA	NA	NA	NA	3.9487	8.00911	NA	5.45378	NA	NA	NA	NA	NA	NA	NA	NA	NA	4.83621	NA	NA	NA	NA	NA	NA	NA	6.56811	NA	6.24962	NA	NA	6.15598	NA	NA	NA	6.38015	NA	NA	NA	6.95199	NA	NA	NA	NA	NA	5.24231
ANPEP	11.6094	14.2296	13.0137	13.9293	16.8777	12.3322	15.9713	14.9659	11.3045	14.6493	13.812	12.4808	11.6112	11.0222	14.5034	11.4889	13.1953	12.3912	12.6795	10.3738	11.4342	13.6292	10.2814	12.9622	12.7162	14.4165	10.6568	10.9724	13.0822	11.6599	12.5713	12.9402	15.0338	11.3853	13.3823	11.7652	12.9482	12.1246	12.6318	12.2778	12.8219	11.5217	13.4801	14.271	11.3643	12.6447	13.201	11.0646	12.0085
ANTXR1	NA	NA	NA	NA	NA	3.6719	NA	6.67564	NA	NA	NA	NA	NA	5.06026	5.81743	4.94324	NA	NA	NA	NA	NA	NA	NA	7.20882	NA	NA	NA	4.4357	6.19292	NA	6.71646	6.12619	6.51207	NA	NA	NA	NA	6.62922	4.97052	NA	5.96085	NA	NA	NA	NA	NA	NA	NA	NA
ANTXR2	10.3499	8.31457	9.60283	9.34171	10.6742	8.64491	8.48901	9.26609	7.97366	9.02898	10.7309	10.1791	8.31623	9.23401	11.2962	8.22661	7.4135	9.22059	8.66573	8.51471	7.59281	7.8893	5.99195	9.90944	9.36599	9.99159	8.33587	7.55579	9.85296	9.09775	9.38252	10.5412	11.2588	7.94897	9.64803	6.54015	8.07253	9.45916	9.67169	8.71011	9.4479	8.3026	10.3141	9.30096	7.51722	7.36921	8.72478	8.16121	8.18647
ANXA1	13.4829	13.1958	14.1098	14.0199	14.4098	13.0084	13.7692	13.3995	13.0852	14.6189	14.5238	15.1982	13.446	13.5717	15.45	13.2699	12.7714	13.9973	13.4216	11.9149	12.3815	12.5472	11.6766	14.6148	14.0558	14.4915	12.0221	12.9279	14.2923	14.1952	13.4684	14.7298	14.9014	13.0442	14.7634	11.3633	12.5068	13.5588	14.6342	13.8573	13.7728	13.0365	15.0797	13.9922	11.7792	12.453	13.7101	11.8902	13.9663
ANXA11	11.9172	13.1915	11.8984	12.5601	12.8785	12.9311	13.787	13.6116	12.1413	12.9358	13.013	14.4176	13.4133	12.0599	12.6197	12.4194	14.8963	16.1368	12.3268	13.6326	12.2381	13.8846	12.1548	14.6011	12.161	13.1883	14.0319	11.472	13.0822	13.1331	13.0479	13.9882	14.527	14.4685	11.7089	13.1442	13.6098	13.8486	12.0997	13.2855	13.0066	11.8367	11.8531	12.8029	12.7395	13.3729	14.44	13.4947	14.2312
ANXA13	NA	NA	NA	NA	7.67252	NA	NA	NA	NA	NA	NA	NA	NA	NA	NA	NA	NA	NA	NA	NA	NA	NA	NA	NA	NA	NA	NA	NA	NA	NA	NA	NA	NA	NA	NA	NA	NA	NA	NA	NA	NA	NA	NA	NA	NA	NA	NA	NA	NA
ANXA2	14.3556	13.5773	14.3281	12.6442	14.6623	13.1026	13.4345	14.2689	12.5125	14.047	14.469	14.2192	13.046	13.1824	14.4311	13.2131	12.9655	14.2386	11.6797	12.4764	11.5654	12.3351	12.2647	15.7622	14.0653	14.8066	12.9001	12.5116	15.356	12.9027	13.6919	15.5888	14.3014	13.2456	13.4896	11.3888	12.9998	14.6864	13.652	13.9591	14.2223	12.3401	12.9463	14.355	12.5469	13.0797	14.3972	11.8802	12.9233
ANXA3	13.0775	12.9541	12.7998	13.4837	13.5379	12.7204	12.9935	13.0027	12.8464	13.3297	13.6549	13.2781	13.0963	12.8586	14.7131	12.6536	12.8066	13.78	12.9583	12.3788	12.2705	12.712	11.5842	14.1152	12.9931	13.4225	12.8264	12.4775	12.8078	13.2922	12.4929	13.8929	13.9642	13.458	13.874	12.1556	12.7317	13.5516	13.3594	13.3913	13.4099	12.0406	14.4859	12.8914	12.6833	13.3617	13.5943	13.0047	14.0147
ANXA4	11.8432	12.1123	11.2523	11.3827	11.5473	11.6823	12.5988	12.4372	11.1726	12.0899	11.8031	11.2794	12.2075	11.1735	11.8654	11.4197	13.6014	13.1923	11.1144	11.8848	10.9117	12.3351	11.1551	13.0727	12.0514	12.525	12.6987	10.6089	12.101	11.9159	11.7097	12.343	12.7589	12.942	11.1844	11.6643	12.6852	12.5946	10.7464	12.1284	12.3613	10.7152	11.3135	11.4496	12.0854	12.9302	13.3794	12.2648	12.7982
ANXA5	11.574	13.2545	12.9571	13.1675	13.2548	12.9264	14.5813	14.4777	12.3042	13.2126	14.0443	13.0734	13.6591	12.7088	14.229	12.806	13.9446	14.2166	12.347	13.4763	13.3814	14.8231	12.3974	14.8695	13.6797	13.9716	13.9675	11.9979	13.9795	12.9501	13.2281	13.8853	14.7784	14.5468	12.7138	13.327	13.8486	14.3243	12.6369	13.4727	13.2223	12.4215	12.5862	13.5028	13.6884	15.3597	14.6989	13.6758	14.1665
ANXA6	12.0129	11.5138	12.5357	12.5224	12.0581	11.5303	12.2123	12.6442	11.4883	12.4553	12.4439	12.7604	12.0799	12.1509	13.5665	11.4547	11.8692	12.4054	11.6583	10.9507	10.7147	10.9739	10.4791	13.2537	11.3366	13.0678	11.4828	11.401	12.8527	12.0566	12.179	13.6484	12.8545	11.6892	12.5979	10.306	10.7664	12.316	12.7449	12.4131	11.8027	12.1027	12.7726	12.5273	10.4892	11.3462	12.4836	10.6858	12.101
ANXA7	7.63408	11.8869	11.1382	10.8862	10.2558	11.1567	14.3903	12.166	10.4962	12.4346	10.8774	9.59091	13.1765	10.1194	11.6347	11.6787	14.7014	13.9177	12.1543	12.9732	12.1982	13.6158	12.1404	13.9693	11.0984	12.7231	13.9936	11.401	12.6952	12.5687	11.1551	12.4972	12.6915	14.0743	10.8431	13.228	12.6957	12.3908	10.4997	12.5499	12.5414	11.4278	10.3353	11.8088	13.1694	13.7082	14.1666	13.724	13.6912
ANXA8	6.56064	NA	NA	NA	NA	NA	NA	NA	NA	NA	NA	NA	NA	NA	NA	NA	NA	NA	NA	NA	NA	NA	3.67719	NA	NA	NA	NA	NA	NA	NA	NA	NA	NA	NA	NA	NA	NA	NA	NA	NA	7.16129	NA	NA	NA	6.62182	NA	NA	NA	NA
AP1B1	11.4328	11.2192	11.155	11.5787	11.0668	10.9676	11.2005	10.8886	11.0444	11.1148	10.7154	10.4457	10.9784	11.0064	11.7479	11.0111	11.4077	11.2678	10.9865	11.2319	11.2119	10.6709	10.7935	11.683	10.5775	11.0773	11.0995	11.2342	12.664	11.0379	11.3598	10.6623	11.2865	11.068	11.1902	10.8581	10.6827	11.8221	10.9423	10.9622	11.1139	11.177	11.429	11.1708	11.2978	10.9389	11.8027	11.593	11.0717
AP1G1	8.64035	9.07972	8.64822	9.97133	8.93563	9.88208	9.85353	10.5228	9.82455	9.10801	8.38384	8.42332	10.1915	9.33338	10.28	9.83697	10.2017	9.89614	10.3127	10.6352	10.5018	9.92345	10.5973	10.3031	9.92144	9.75738	10.7358	10.716	9.71384	9.59984	10.4192	8.53633	10.1145	9.99666	9.63953	9.71495	9.88704	10.5187	9.49849	9.6848	9.36056	9.78962	9.81896	10.2472	10.1036	9.4993	9.85307	10.1307	9.94923
AP1G2	6.73321	NA	7.05213	6.59453	7.36936	6.4761	6.40445	NA	6.18933	6.02554	7.70641	7.93242	6.45287	7.19973	8.3602	6.58561	7.58877	6.65706	6.45965	6.87396	6.88115	6.04887	6.92701	NA	7.98894	5.43401	NA	7.22161	NA	5.98481	6.54529	7.42829	NA	6.36004	6.87609	5.99844	6.69737	7.02349	7.09414	6.58864	6.64985	6.76687	6.94562	6.77916	6.16835	6.34034	NA	6.4786	6.99659
AP1M1	10.2724	10.8638	10.8185	11.3966	10.9946	11.1663	11.2438	11.6199	11.259	10.6912	10.9476	10.4831	11.1294	11.1969	11.7065	11.5113	11.5473	11.4747	11.0827	11.6658	11.4793	11.0883	11.6362	11.3406	10.3183	11.3855	11.5163	11.5174	11.2648	11.4114	11.7507	10.5919	11.5724	11.3029	11.1975	10.9433	11.2548	11.8925	11.0564	11.4902	10.901	11.041	11.4893	11.381	11.524	11.0571	11.506	11.3514	11.3751
AP1M2	NA	5.0177	NA	NA	NA	4.00246	NA	NA	NA	NA	NA	NA	NA	NA	NA	NA	NA	NA	NA	NA	4.37816	NA	4.86223	NA	NA	NA	NA	NA	NA	3.9965	NA	NA	NA	4.5299	2.87723	NA	NA	NA	NA	NA	3.71937	NA	4.53139	NA	NA	NA	NA	NA	NA
AP1S1	NA	9.3123	9.27274	8.75209	7.59739	8.27293	9.06931	8.23799	7.74907	9.60562	7.0269	8.1314	8.17351	7.66852	9.47441	9.09396	8.97032	9.23339	8.40341	9.24166	9.09712	8.74406	9.55991	8.86254	9.83148	8.75406	8.58722	9.32557	8.00853	8.64007	9.19712	8.96329	8.24719	9.41046	7.92927	7.89772	8.90667	9.23916	8.99944	9.08638	9.6434	8.52736	8.94645	8.90167	9.62429	8.43983	9.39653	8.84234	8.88406
AP1S2	NA	9.07972	8.38781	9.33594	8.77248	9.25278	9.70768	9.45379	9.07951	9.83832	7.79176	9.24349	8.71016	8.93965	9.75995	10.0228	9.65557	9.31395	9.04079	9.44822	9.40807	9.09799	9.99589	9.24884	11.0928	8.98452	9.82776	9.48956	8.82778	9.62557	9.47027	8.75669	9.33666	9.37504	9.25044	9.40049	9.62358	9.56637	9.48949	9.44756	9.63466	9.34721	10.0156	9.13696	9.78821	9.09765	9.25037	9.38449	9.49802
AP2A1	11.7963	11.5275	11.1947	12.2116	11.2419	10.4908	11.4089	11.3923	10.5979	11.2852	10.503	9.93516	10.8296	10.3435	12.0199	10.859	11.1975	11.0625	10.7645	11.5425	10.8077	10.7513	10.8927	12.4912	10.8039	11.0511	11.3755	11.2067	13.8718	10.7113	11.1813	11.0508	11.5267	11.1817	10.7846	10.6094	10.9679	12.7605	10.7082	10.8415	11.4135	10.6709	10.5063	11.2616	10.5199	10.5731	12.7102	11.7327	10.9719
AP2A2	10.2679	9.21428	9.51671	9.07681	9.32022	7.80447	8.58496	8.95215	7.69207	9.15613	9.26583	8.78495	8.3387	8.41783	7.55071	8.19381	8.28402	8.34599	7.52397	8.81681	7.67155	7.93135	7.92172	10.5936	8.34359	8.8507	8.8478	7.67515	10.8914	8.51716	8.62128	8.80044	9.24934	8.68266	8.4793	7.53841	8.12297	10.0496	8.65746	8.25197	9.08734	7.71601	8.34912	8.58899	7.45895	7.9115	9.95527	8.32323	8.22288
AP2B1	13.2998	11.8975	12.2441	12.9053	12.1871	11.6141	12.0536	12.4123	11.6839	11.97	11.7279	11.1003	11.6454	11.6704	12.6851	11.6688	11.8912	12.0906	11.6583	12.1187	11.5862	11.5132	11.6963	13.1999	11.3303	12.0116	12.0818	12.0759	14.3044	11.7308	12.257	11.7693	12.3418	11.9218	11.8901	11.5559	11.3102	13.1438	11.3254	11.7164	11.6701	11.6827	11.8983	12.1238	11.5356	11.5622	13.3552	12.4449	11.7628
AP2M1	13.3583	12.3385	12.5163	12.9246	12.3749	11.2435	12.143	12.2715	11.4381	11.9891	11.9205	10.8509	11.5761	11.4141	12.6271	11.765	11.7537	11.9619	11.2261	11.854	11.2252	11.5361	11.5628	13.3826	11.0441	11.8689	12.2298	11.5506	14.2902	11.374	11.8672	11.5561	12.1135	12.1745	11.7589	11.1029	11.904	13.598	11.4812	11.6326	12.4757	11.1726	11.5359	11.9698	11.3381	11.2744	13.7692	12.2416	11.8908
AP2S1	11.1992	10.8508	11.6828	11.4905	11.1781	9.9792	10.2281	10.5474	10.0111	10.7005	10.2647	10.0477	10.2986	10.1898	11.4958	10.793	10.0494	10.3719	10.2794	11.3336	9.89088	10.4476	10.0855	11.6531	9.16316	10.1857	11.0224	10.0085	12.9846	10.5705	10.6007	10.3365	11.0421	10.5979	9.8121	9.71495	10.8418	12.2006	10.5087	10.3358	11.3747	10.0096	9.88515	10.0344	9.42943	9.62512	12.4459	10.6032	10.4129
AP3B1	9.90127	10.5334	9.85898	10.7474	10.5668	10.4933	10.5914	11.0908	11.066	10.5947	10.6187	10.1979	10.4456	10.8174	10.7832	11.0376	11.1288	10.4752	10.8001	11.1016	10.8885	10.3372	11.0314	11.1771	11.6615	10.3501	11.0446	11.2876	10.1333	10.4911	11.2052	9.1096	11.055	10.6383	10.9206	10.48	10.7303	11.2137	10.5264	11.1182	10.7188	10.6606	11.087	10.5211	10.9658	10.4509	10.5196	10.8066	10.7383
AP3D1	9.01274	9.14503	8.50822	9.24027	9.72906	9.18549	9.2382	9.78958	9.36913	8.78848	9.35524	8.98094	9.09384	9.42105	9.00419	9.28775	9.59246	8.59446	9.40128	9.66244	9.37506	8.96934	9.37614	NA	11.598	8.4179	9.65512	9.87181	9.21246	8.86555	9.99207	8.40644	9.4842	9.25025	8.89808	8.93683	9.06985	9.48975	9.52076	9.82517	9.07448	9.40745	9.52353	9.20066	9.08298	9.00036	9.04804	9.27295	9.14659
AP3M1	9.55376	8.41212	8.98649	9.09744	8.52157	8.57014	9.02894	8.9886	8.99181	9.12192	9.21529	8.23208	8.59354	9.29909	8.50891	9.03344	9.30814	9.01352	8.98008	9.20959	9.01379	8.65484	8.82134	NA	7.00938	8.57326	9.26663	8.68712	8.05431	9.03513	9.14885	7.22238	NA	9.09923	8.96084	8.71262	8.92811	9.30256	8.64129	9.10783	9.05498	8.89308	9.34691	8.58899	9.11421	9.03856	9.00724	9.36172	8.99346
AP3S1	7.48456	7.73539	7.68529	7.95059	8.45138	7.41415	9.03575	7.12115	8.09518	7.74043	7.40985	8.08945	7.53672	8.11021	7.86752	8.54541	8.94528	7.35409	7.91969	8.11837	8.69256	7.11864	9.07783	6.31888	9.82261	6.35756	8.04391	8.63036	NA	7.39464	8.06814	6.40759	8.2076	6.90973	8.01063	8.29334	7.71848	7.14077	8.21931	8.23907	8.36276	8.9816	8.03609	7.23578	8.19487	8.29587	7.32414	8.45818	8.32688
AP4B1	9.97377	NA	NA	8.81984	9.01425	8.17541	7.84533	NA	9.05974	8.43429	NA	NA	8.30486	8.79947	NA	9.17463	8.97032	8.80636	8.90224	8.69235	8.58119	8.5863	8.7849	NA	NA	9.14558	8.94529	9.02574	10.0393	8.59737	9.20502	NA	NA	8.60324	8.96084	8.16921	8.53981	NA	8.99308	9.20387	8.99483	8.11061	9.21587	8.244	8.82803	8.42836	9.86682	8.89087	9.082
AP4E1	NA	NA	5.98898	6.27713	NA	5.78127	6.32964	NA	5.87151	6.24771	NA	6.79172	5.73782	6.59698	NA	5.67579	6.34418	6.02753	5.65834	5.8119	6.09799	5.63465	5.76814	NA	NA	7.00227	6.09659	6.00611	7.27642	5.89387	NA	6.14432	NA	6.47205	6.56167	5.57982	5.64311	6.73594	5.73267	6.41824	6.55121	5.6361	6.47828	5.91183	6.44988	6.89423	6.69617	6.49197	6.0754
AP4M1	NA	6.20456	NA	5.71086	NA	5.68576	5.98174	3.9405	5.8292	4.77357	NA	NA	5.36719	5.14613	NA	5.61805	6.43576	4.98547	5.20132	5.36615	5.72605	5.25303	5.90988	NA	NA	NA	6.22441	5.10434	5.32766	5.30655	NA	NA	NA	5.70066	5.2502	5.42292	5.29674	6.4478	4.70288	5.31268	6.30203	5.50156	5.26834	5.47394	5.99453	NA	NA	6.1275	5.64157
AP4S1	NA	NA	NA	NA	NA	NA	NA	NA	NA	NA	NA	NA	5.25983	NA	NA	5.30222	NA	NA	5.3385	5.70991	6.26246	NA	5.67336	NA	NA	NA	NA	6.43993	NA	NA	NA	NA	NA	5.61206	NA	5.69743	NA	NA	NA	NA	NA	NA	NA	NA	6.5179	5.63957	NA	6.12199	NA
APAF1	8.29557	7.60263	7.50151	8.48625	7.77628	8.04344	7.98321	7.71662	8.21919	8.52085	8.59058	8.73409	8.1983	8.22427	9.19989	8.01757	7.79882	8.02933	8.09532	8.10448	7.9348	7.49346	7.53848	NA	NA	7.91664	8.22729	7.66435	7.98666	8.4611	8.03815	8.54665	8.46052	7.60269	8.99456	7.81233	7.59883	7.88886	8.38385	8.42137	7.91769	7.80739	9.47182	8.02462	7.80296	7.88829	7.90376	7.94196	8.14913
APBB1IP	8.44074	8.00157	9.78723	8.98388	10.2558	8.59864	9.58772	9.48602	8.55671	9.75595	10.374	10.564	8.47681	8.93221	10.1705	8.81357	7.74872	9.02092	8.25188	7.06131	7.36041	8.03785	6.96932	9.87935	9.55454	10.1135	7.36357	8.21101	9.44138	9.24335	8.45916	10.0036	10.1671	8.10906	10.093	7.66137	7.81917	9.03031	9.93972	9.22365	9.37112	8.27052	10.4146	9.3329	7.11957	7.76359	9.22212	6.7578	9.10168
APCS	14.4757	14.3247	14.1753	14.4388	14.0107	13.0303	13.7538	14.8639	12.5245	14.3973	14.8787	12.5189	10.6615	11.5296	17.2957	14.0373	15.3778	12.5012	11.7318	13.4456	10.293	16.4002	11.9395	14.971	12.2628	12.6103	12.7609	11.6147	13.7672	14.4339	13.3621	11.3522	16.2659	12.821	11.8629	13.8886	12.5876	15.3866	11.1162	14.4343	12.9593	13.8835	11.2452	12.1687	11.5698	12.8785	15.673	13.1736	12.27
APEH	15.4119	14.5253	14.5356	13.9341	13.5942	10.9603	12.4217	14.1781	11.1099	12.4484	11.8977	12.3263	11.332	11.9989	11.6551	11.1756	11.8355	11.3062	11.0682	12.3716	10.8095	11.5474	10.9399	14.7162	13.7833	12.4576	13.0669	12.1925	13.5217	11.2276	11.215	12.4972	13.5951	11.8047	12.1365	11.1795	12.0083	16.2083	11.2999	10.7938	13.0768	10.1337	13.6162	12.1146	11.4154	11.8031	15.5977	13.5174	11.0783
APEX1	NA	5.87351	6.08464	6.06613	NA	4.71562	NA	NA	4.385	6.34221	6.72514	6.16027	NA	5.45188	NA	5.87662	NA	5.10375	4.38714	NA	5.27642	4.63608	5.47965	NA	NA	NA	NA	5.26734	NA	5.42284	NA	NA	NA	4.99148	5.65918	4.72481	5.56462	NA	6.47438	5.26928	4.50433	4.2569	5.32741	NA	5.2987	NA	NA	NA	5.12416
API5	NA	NA	8.74051	NA	8.33367	NA	NA	NA	NA	5.72643	NA	NA	NA	NA	NA	NA	NA	NA	NA	NA	NA	NA	NA	NA	NA	NA	NA	NA	NA	NA	NA	NA	NA	NA	NA	NA	NA	NA	6.76759	NA	NA	NA	NA	NA	NA	NA	NA	NA	NA
APIP	9.58258	7.8657	7.54291	7.82787	7.03446	5.49248	7.21943	NA	5.92913	7.2841	8.27524	7.96387	5.89945	6.74727	NA	5.26907	7.65986	NA	NA	5.83152	6.82476	6.76134	6.24258	8.10985	NA	6.79007	6.91385	7.24826	7.87376	6.44473	NA	NA	NA	6.77271	7.5739	5.77203	6.04016	8.39164	6.78446	6.80582	7.21973	6.35743	8.07442	7.08454	6.3522	6.30448	7.53551	6.98767	6.76603
APLP1	NA	NA	6.77861	NA	NA	NA	NA	9.36646	NA	6.59437	NA	NA	NA	NA	NA	NA	NA	NA	NA	5.96487	NA	NA	NA	NA	NA	NA	NA	NA	NA	NA	NA	7.26731	NA	NA	NA	NA	NA	NA	NA	NA	NA	NA	5.30155	NA	NA	NA	NA	NA	NA
APLP2	NA	8.61012	7.38661	NA	9.13432	6.8136	7.25909	NA	8.00156	8.96867	NA	7.19954	7.44544	7.66781	NA	8.1025	7.79517	6.71937	7.21231	8.90759	7.22496	7.47898	8.16801	NA	9.41991	NA	7.62371	9.09929	NA	NA	9.22844	NA	9.33666	8.05675	7.75477	7.0228	8.41379	NA	7.48754	7.42819	7.80799	8.57191	8.27425	7.34729	7.28975	6.61037	NA	7.56788	7.11672
APMAP	11.9313	11.2293	11.336	10.8154	11.84	9.90888	10.7816	11.8316	9.92632	10.8893	11.3636	10.5226	9.13935	10.7764	12.7132	11.0111	10.2365	11.0225	9.40641	11.1328	10.2045	9.50775	10.8962	11.0478	11.1418	9.39671	11.2035	10.9642	11.401	9.5955	12.5636	10.6552	12.1741	10.6182	10.3094	8.44704	10.8771	11.2887	10.2979	9.17708	11.2301	10.5312	10.6985	9.73787	10.2173	9.75468	10.9968	10.5713	9.93467
APOA1	19.1074	19.2177	19.1202	18.3168	18.8151	17.0176	18.0782	19.1295	17.5687	17.7012	19.1262	19.2986	16.7871	17.7035	19.4643	16.9728	18.0917	18.0161	16.9277	18.0137	15.8764	16.5235	16.1401	20.5247	18.3173	17.9829	19.2707	17.4442	20.0459	16.2112	19.3806	18.0797	19.4091	18.1262	16.8407	15.7165	16.7175	19.9681	17.202	17.9876	17.8186	17.6746	16.9675	18.702	16.6158	17.3992	19.588	18.916	17.2993
APOA2	16.7212	14.9539	15.3988	13.8556	13.8974	11.7473	12.5639	12.7002	12.1176	12.2568	13.2996	14.3746	10.9784	13.198	13.5235	11.5223	11.8912	11.1102	10.184	12.2188	11.7967	10.5501	10.297	14.4709	12.5781	11.658	13.0117	11.819	14.9148	10.9319	13.7197	12.4292	15.1261	12.086	12.3599	10.186	11.8582	15.4942	11.4233	10.6792	13.6857	12.3141	11.4655	12.4347	12.6623	12.147	14.3368	14.2355	11.9822
APOA4	15.0899	14.9284	15.0613	15.7924	15.5241	12.4146	13.0022	15.0357	13.8702	13.9504	13.9755	15.3325	12.7693	13.9717	16.1807	12.9022	14.2998	13.7718	12.5864	12.7738	12.2446	11.5918	12.0123	16.3195	14.0558	13.8512	14.4131	13.0983	15.7315	12.3737	14.9021	15.4583	17.5959	15.4258	13.6033	11.6748	13.1855	15.1557	13.6595	12.722	14.4431	13.527	13.4681	15.1304	12.592	14.417	16.1997	13.7379	13.702
APOB	13.9134	13.9565	15.7575	16.3122	17.164	17.3168	14.8915	15.4267	15.4312	15.2722	18.7438	18.1565	15.3332	18.1974	17.5655	16.911	16.0387	15.1208	14.0118	18.065	13.3453	16.3159	15.7489	16.0423	14.2315	15.2247	19.5382	13.3003	20.69	15.2288	19.9241	16.2223	17.589	16.7441	15.984	12.5612	16.3466	16.0442	12.9475	15.2335	15.9035	15.1118	14.7504	15.5425	15.3589	13.4843	16.809	18.5534	17.6398
APOBR	NA	8.18255	8.25643	9.47901	8.85247	7.58562	8.49889	9.29549	8.53777	8.71694	8.42254	10.0055	7.5089	8.05647	9.64191	8.27968	8.01477	8.52326	8.08255	NA	7.57302	6.98171	6.46409	NA	9.41991	8.24376	7.48544	8.56263	7.78125	8.56227	8.52369	8.82607	9.09926	7.11498	9.51494	6.31237	7.38724	7.93441	9.92644	8.1863	8.03132	7.91698	11.1103	7.31248	6.78672	NA	8.10116	NA	8.51477
APOC1	14.1241	13.7417	14.5532	12.9437	14.6898	12.4146	14.3482	13.4897	13.1372	13.2408	15.2307	13.6853	12.1531	13.2809	15.083	11.6182	14.6047	14.0816	13.0266	13.2932	13.5884	11.5247	10.9531	14.9585	10.8934	13.767	14.6369	14.8938	14.5627	12.0487	13.3127	11.6784	18.1885	13.7098	11.9854	14.4041	11.6156	14.4365	11.2739	13.3507	13.276	15.1582	13.2656	14.0889	12.9704	13.3878	14.2801	15.1816	12.5522
APOD	16.4672	14.7649	14.969	14.6071	16.1713	12.3671	11.6275	13.3825	13.21	13.5354	15.3189	14.4276	11.4004	13.3206	14.8205	11.7556	12.0464	12.8204	11.6797	12.7064	10.875	12.1983	11.011	14.0424	14.0932	13.1123	14.8522	12.7251	16.2018	12.2687	14.73	14.1171	15.9569	13.4438	12.2315	10.7241	11.772	14.8112	12.3503	11.4628	13.8783	12.5934	11.592	12.6654	11.6783	11.9406	13.9388	14.6063	13.0762
APOE	14.4853	17.706	16.1054	15.9834	17.5222	14.6396	15.5264	16.6431	15.0162	16.6364	16.5504	16.5685	14.5728	15.646	18.5337	15.0865	15.8826	15.3401	13.9713	15.1652	14.013	14.6891	14.4906	18.2732	14.9195	16.1316	16.641	15.0371	17.9344	13.9752	17.2644	16.5492	21.286	16.1095	15.4043	13.5723	15.2256	16.5083	14.8474	15.2537	16.3986	14.797	14.3526	16.4178	14.774	15.4061	16.0509	16.7699	14.8005
APOF	11.1253	12.0755	10.8541	10.1563	13.3405	8.5892	11.328	9.20544	8.26596	11.6838	11.5788	11.1438	10.6368	9.39422	11.3899	9.2242	12.4317	9.80045	8.99379	10.9252	9.29664	9.93037	10.8616	14.559	11.1489	11.1109	13.1621	9.53886	14.667	8.50797	10.3533	15.612	12.9671	12.7246	10.6971	9.00444	11.0694	10.6572	9.67962	10.6575	11.5122	10.8731	8.79401	12.1054	10.8047	11.6876	11.8725	12.5619	10.6474
APOH	20.0278	18.3009	18.3607	18.7058	15.6623	17.3168	16.7976	17.0891	17.5281	16.7422	18.1323	19.0288	16.2798	16.5391	17.6835	15.7292	15.5607	17.305	15.969	15.5485	16.3175	16.3727	14.4764	18.3693	17.6189	15.6341	16.1481	15.4051	17.5936	15.7573	16.0655	16.9762	17.4582	16.5468	16.9522	16.8969	16.0432	18.2866	17.0807	15.9039	16.9835	19.0343	15.9024	16.6335	16.0512	16.0966	18.0239	15.9267	16.2358
APOL1	14.7971	15.8759	16.3765	13.5031	15.3017	14.519	16.2664	17.3439	13.195	16.4932	17.1338	15.9351	15.4747	14.0788	17.8333	13.3743	16.5477	16.4078	14.9582	17.101	11.4456	12.9394	14.5864	19.3212	15.6008	17.1465	17.4513	15.2871	17.1437	12.7107	17.2733	15.525	19.2052	14.578	13.3727	12.0556	12.9998	16.7485	15.0994	16.6112	14.5118	13.6385	14.635	17.4748	13.8362	15.8027	14.4129	16.3356	14.4723
APOL2	NA	NA	4.7599	3.1401	NA	NA	4.66409	6.33415	3.3206	5.16266	NA	4.43852	3.84074	NA	NA	3.94827	5.87822	4.05194	NA	4.86634	2.71228	2.70912	5.55705	7.76115	4.46442	NA	7.88481	NA	NA	3.40299	7.78605	NA	7.10218	5.7473	4.30652	2.12897	NA	NA	4.98561	4.23955	3.12897	3.49187	5.00858	5.17652	2.96374	4.97613	NA	6.25821	2.82265
APOL3	7.76891	6.73147	7.31239	6.41303	7.01964	6.54921	6.07915	7.11627	4.41886	6.49869	5.86545	5.05764	6.33889	6.28947	NA	6.00668	5.20772	6.56223	4.67918	5.09535	4.49054	5.36322	4.89264	8.3712	6.35817	7.56566	5.73117	5.9673	7.51179	5.83452	6.86502	7.17024	8.04244	5.8303	5.93155	5.06657	5.17506	7.26604	5.68265	6.73896	6.94049	5.20008	4.84437	8.16103	5.3018	5.29319	8.02196	5.85974	5.26241
APOM	13.1088	11.2673	11.938	10.9097	11.84	10.6308	10.155	10.4297	9.71505	10.6701	12.4978	11.6066	10.1572	10.8454	12.6491	10.2338	11.6018	9.51607	10.0161	12.2895	9.17589	9.88473	9.82335	12.194	10.6669	8.95003	14.0643	10.3943	13.6481	8.85833	12.5247	11.1987	13.617	11.5103	9.71834	8.79893	9.77321	12.3663	9.18935	8.79186	10.8955	12.1622	9.34168	10.3569	10.2173	10.2409	11.7787	13.71	10.9211
APOOL	9.19174	8.2632	NA	NA	9.37	4.48484	NA	7.75006	7.50391	7.53259	NA	NA	6.10048	7.75814	8.14306	9.08802	NA	NA	7.0372	8.3479	8.22676	6.55556	8.66168	NA	10.532	NA	7.91643	8.91468	NA	6.51401	8.52369	NA	8.70985	NA	8.31819	5.37491	7.6035	8.33885	8.54897	NA	9.12524	8.19278	8.85399	NA	8.28548	NA	NA	7.34045	7.25808
APP	10.5197	12.0282	10.0075	10.3435	12.805	9.94261	10.3341	10.456	11.0156	10.9761	10.7101	11.3041	10.7501	10.9337	11.4141	12.0357	10.67	10.6714	10.3742	12.7517	10.9296	10.8145	12.0588	11.2423	13.5447	10.3064	11.4724	12.0374	10.0663	9.71617	12.452	9.56515	12.4105	11.2517	11.0449	9.87161	12.129	11.3009	10.9989	10.258	11.3616	12.0327	11.7483	10.4384	11.0651	11.3718	10.7373	11.2434	10.5765
APPL1	9.67913	9.80069	9.26032	9.63761	9.78721	9.8189	9.53584	10.1163	9.89691	9.73347	10.0004	10.1829	9.39661	9.97485	10.3061	9.58623	9.6085	9.71631	9.44186	9.89806	9.73979	8.94217	9.8728	10.1552	10.2735	9.8064	9.73661	9.81836	9.61304	9.43014	10.0458	10.1495	9.76695	9.52802	9.8641	9.15484	9.47129	10.0496	10.2184	9.61664	9.4677	9.52087	10.4898	9.9129	9.10802	9.44345	9.4523	9.48802	9.47808
APPL2	10.8451	11.4289	9.80444	10.9039	11.1781	11.2208	10.8137	10.9999	11.7368	10.1172	11.621	11.0197	10.9944	11.1576	10.9463	10.907	11.1195	11.2787	11.1269	10.8852	11.4342	11.0136	10.8703	11.4633	11.8803	11.185	11.6004	10.909	10.5315	10.7292	11.5562	10.5993	11.5189	11.1295	11.2318	11.1106	10.9277	11.2957	11.0115	12.3545	10.9065	11.0489	11.2591	11.4246	11.6251	11.7349	11.058	11.8396	11.075
APRT	9.41645	9.94213	9.75219	9.75042	8.86023	9.83894	11.0606	9.31715	9.41134	10.1172	10.1386	10.1129	10.0658	9.39422	10.48	10.2148	11.5748	9.88401	10.1072	10.7445	11.4793	9.90949	10.7317	10.7843	11.4475	9.86311	10.7158	10.1537	9.65421	9.93775	10.2077	9.49232	9.72441	10.7805	9.81587	10.9773	10.4232	10.6945	9.28612	9.74989	10.4394	10.1862	9.45254	10.1101	11.7889	11.836	10.762	11.9677	9.69227
AQP1	13.6624	14.8892	13.969	13.6324	14.6898	11.7152	13.3206	13.525	11.7053	13.5738	14.3359	12.7087	12.0462	12.7304	14.2887	12.6932	12.2897	12.7882	11.5695	12.3716	11.1575	12.3674	10.9759	16.2028	13.6612	13.8801	12.4943	12.4889	15.3462	13.1845	12.9977	13.6604	14.4311	12.5032	13.0306	11.6851	12.1968	15.7837	12.6369	13.6808	13.6209	12.1027	11.5698	13.4382	11.9876	12.8573	15.6811	13.4616	12.8954
AR	NA	NA	11.3581	NA	NA	NA	NA	NA	NA	NA	NA	NA	NA	NA	NA	NA	NA	NA	NA	NA	NA	NA	NA	NA	NA	NA	NA	NA	NA	NA	NA	NA	NA	NA	NA	NA	NA	NA	NA	NA	NA	NA	NA	NA	NA	NA	NA	NA	NA
ARAF	7.77646	7.9587	8.31764	8.65341	7.49163	8.716	8.53778	8.14176	8.70833	8.77092	8.3707	8.90938	8.63952	8.42845	9.42761	8.6539	8.70786	8.62393	8.78094	9.08073	8.84498	8.46748	8.50918	9.16152	9.69236	9.37087	9.25285	8.82358	8.98933	8.60601	8.8599	8.69311	8.49889	8.65338	9.00783	8.50421	8.44386	9.00512	8.62494	8.7561	8.25292	8.25967	9.1214	8.67124	8.58211	8.62192	8.59864	8.71335	8.47508
ARAP1	9.53913	9.85374	8.76708	9.96386	9.53423	11.8096	9.84192	10.2119	10.4129	9.6204	9.54845	9.36883	10.0991	10.0351	11.0202	9.97529	10.0257	10.3308	10.0161	10.1822	10.191	9.54885	10.0399	10.4536	9.41991	10.0859	10.5566	10.086	9.19861	9.62131	10.5887	9.53956	10.1511	10.3559	9.87862	10.0989	9.88704	10.0941	9.84053	10.0073	9.5208	9.91941	10.3768	10.1714	10.0974	10.1566	10.2316	10.1508	10.013
ARCN1	11.008	10.6948	10.7222	10.9078	10.9112	10.9024	10.6723	11.0265	10.8179	10.7506	10.7101	11.1554	10.1635	11.277	11.1412	11.1473	11.2046	10.3128	12.2925	10.7842	10.6412	10.5725	10.8135	10.5331	11.5315	10.6928	10.7308	10.7102	10.4491	10.2669	11.4305	10.0873	10.7635	10.3376	11.3008	10.5742	10.4408	10.3819	11.1651	10.3021	10.649	10.8242	10.8645	11.5067	10.5361	10.4873	10.5903	10.0224	11.0123
ARF1	10.5418	13.0184	12.981	13.5381	11.9801	14.1693	13.8774	13.7507	13.4567	13.3146	12.9482	11.3453	13.7138	12.7779	14.2045	13.4223	14.5295	14.4894	13.7817	13.4593	13.887	13.605	13.0586	14.9258	9.8092	14.0877	14.1105	12.8368	13.7613	13.9669	13.3665	13.1827	13.8788	14.6615	12.6985	14.0352	13.8695	14.5785	12.5146	14.0588	13.7222	12.9336	12.8298	14.44	13.4883	14.6037	14.5822	14.4208	13.7778
ARF4	NA	10.7188	10.4129	11.9721	9.6596	12.4213	12.6216	12.105	12.1646	11.7299	9.29394	9.53257	12.8787	10.8032	13.3371	12.2896	13.2517	12.9808	13.0182	13.0295	13.0896	12.3546	11.7061	13.1185	7.96605	12.1884	13.4905	12.091	11.9747	12.2062	12.2475	11.179	12.3851	13.2125	11.4662	12.9607	12.4275	12.6833	9.96593	12.1884	10.8263	11.7997	10.4922	13.096	12.1243	12.8785	13.1874	13.31	12.5037
ARF5	NA	10.2432	9.63204	10.4988	9.90068	11.1992	11.2201	11.0675	10.4258	11.0288	11.2462	9.53851	12.6675	9.66948	14.2817	11.5442	12.512	11.4057	11.9409	11.8225	11.7787	10.3656	11.8803	11.9364	9.51105	11.0078	13.442	10.4563	11.0751	10.1711	11.5328	10.5566	11.2037	13.1614	9.03401	10.4268	11.8205	12.462	10.202	11.38	10.7914	11.0186	10.0058	11.9493	11.3248	12.0474	12.0834	12.4516	10.9358
ARF6	10.7688	11.2091	11.9183	11.4775	11.0415	11.6711	12.1509	11.6586	11.3322	12.233	11.9972	10.7185	11.8153	10.8234	12.6491	11.8108	12.4466	12.2408	11.6903	11.6055	11.7697	11.5698	11.1693	13.3933	9.75895	12.5029	12.0522	11.6251	12.8191	11.8808	11.5234	11.4502	12.817	12.3969	11.4173	11.6326	11.1507	12.333	11.0701	12.18	11.2228	11.3659	11.2311	12.3278	11.5922	12.4671	12.6518	12.2724	11.7628
ARFGAP1	8.31976	7.94586	7.63037	7.27656	8.26518	7.15009	7.17311	NA	7.34105	7.21475	8.31693	8.38426	6.05369	7.89849	7.04381	7.37909	6.58131	6.97645	6.53692	7.14441	6.62471	5.85002	5.64887	NA	8.79729	7.89415	7.18192	7.03216	8.12684	7.16459	7.51272	7.68744	7.28053	7.34692	7.92927	6.73386	6.42768	7.53232	8.46877	7.37685	7.90537	7.64082	8.60619	7.60323	6.13703	7.28052	7.18048	6.12289	6.87123
ARFGAP2	9.21953	8.23682	7.93716	7.76534	7.8976	7.93516	8.09173	8.50071	8.09518	8.66086	7.81845	8.53451	7.3505	8.52063	8.86057	7.6708	7.94286	7.34755	7.50105	7.77439	7.04724	7.59642	6.70261	NA	9.47754	8.51547	7.9154	7.73871	9.22618	7.72542	8.8599	8.45105	7.65081	7.65908	8.16076	7.85147	6.68118	NA	8.31416	7.98062	7.78222	7.99758	8.25213	8.44443	7.38403	7.48138	7.81334	7.28874	7.52305
ARFGAP3	7.38385	6.48208	7.32429	6.53737	7.24581	6.80357	7.30597	6.93623	7.22365	7.48524	7.92325	7.11519	6.33383	7.57499	7.75092	7.02108	6.34173	6.3957	5.93536	NA	6.08616	6.79278	5.37076	7.69881	8.15865	7.21769	5.90141	6.16662	7.57074	6.86902	6.63937	7.74567	7.67092	6.47072	7.28712	6.63973	5.30114	NA	6.87715	7.00109	6.43184	6.75919	7.57559	7.18617	6.91554	6.71875	6.33904	7.2461	6.80334
ARFGEF1	9.73796	8.44706	8.43276	9.21533	8.77248	9.14742	9.20838	9.58457	9.55949	8.70775	9.18559	9.17649	8.90346	9.26987	9.42761	8.91768	9.55433	8.94512	9.14278	8.79103	9.19223	9.02218	8.70133	8.92279	9.74963	9.13026	9.16726	9.08125	8.58325	9.19834	9.4637	9.18417	9.02233	8.72078	8.98788	8.95745	8.54907	9.12688	9.00577	9.07917	8.76607	8.914	9.12749	9.20757	8.84302	8.81033	8.83145	8.93782	9.1211
ARFGEF2	7.93203	6.90165	7.20841	7.41156	7.30145	7.32732	7.50034	8.13548	7.60699	7.09858	6.98316	7.80463	6.86209	7.68206	7.65407	7.2621	7.78566	7.06595	6.92712	7.21519	7.15631	7.03026	7.04855	NA	7.6492	7.47583	6.66145	6.80685	7.11215	7.25294	7.42107	6.20589	NA	6.85401	7.25864	7.14103	6.71327	7.40825	7.36814	7.46603	6.99176	6.97628	7.49128	7.51962	7.11953	6.6805	7.4624	6.95499	7.31029
ARFIP1	NA	13.5838	12.9033	10.7365	13.1908	11.0247	12.3755	14.6188	11.6066	12.965	12.215	13.1286	11.3459	11.4921	12.7062	11.8639	12.1229	11.981	11.5695	10.5685	11.8577	11.4543	11.3794	13.9621	13.1386	11.9584	11.8031	12.1713	12.7614	11.6071	12.2186	13.0117	14.8121	12.6525	12.051	11.5217	11.9397	14.1676	13.1646	11.991	12.8074	11.4637	12.6082	12.4853	11.7792	12.3953	11.3153	11.6529	11.7832
ARFRP1	NA	NA	NA	NA	NA	NA	NA	NA	NA	NA	NA	NA	NA	NA	NA	3.76507	NA	NA	NA	NA	3.20663	3.31043	2.72137	NA	NA	NA	NA	NA	NA	NA	NA	NA	NA	NA	NA	2.30835	NA	NA	NA	NA	NA	NA	NA	NA	2.53291	NA	NA	NA	NA
ARG1	9.19174	9.16615	10.1114	10.329	11.3409	8.61732	10.4173	8.64472	8.33338	11.0195	9.56007	10.9722	9.14574	8.65326	11.1412	8.91768	8.20183	9.70716	10.7199	7.96828	8.64588	8.84285	6.91045	10.7348	9.47754	10.1367	7.71876	10.8048	10.8893	10.4817	11.5942	10.9041	9.80317	8.50833	10.5953	6.62232	7.93813	9.01357	10.2347	9.23018	10.0036	9.56561	11.2311	9.61855	9.32649	8.59141	11.052	8.17434	10.0807
ARG2	NA	NA	NA	NA	NA	NA	NA	NA	NA	NA	NA	NA	NA	NA	NA	5.92861	NA	NA	NA	NA	NA	NA	NA	NA	NA	NA	NA	5.84807	NA	NA	NA	NA	NA	7.36425	NA	NA	NA	NA	NA	NA	NA	5.39826	7.73635	NA	6.33131	NA	NA	NA	NA
ARHGAP1	11.3367	11.6197	10.8705	11.8659	10.5525	11.8595	12.4346	11.7277	12.3925	12.4415	11.1743	11.1651	12.2302	11.2322	12.3052	12.4545	12.8008	12.5972	12.5404	12.5866	12.6806	12.4175	12.5188	12.7375	11.4618	12.278	13.2472	12.604	11.1915	12.4596	11.928	11.6428	12.0928	12.5303	11.9079	12.6109	12.2615	11.8101	11.8587	12.3768	12.1167	11.8275	12.0014	12.3746	12.7193	12.453	12.7165	12.8394	12.5098
ARHGAP10	NA	9.01132	7.95895	8.45463	9.09539	9.10832	8.37552	9.20544	9.29214	8.23105	9.45196	8.02687	9.09384	9.11418	8.81973	9.25102	9.49229	9.07171	8.78094	9.75869	9.19763	8.68793	9.35143	9.57593	9.60714	8.80319	9.52355	9.14632	8.10249	8.32115	9.52172	7.57652	9.78776	9.56517	8.24162	8.67162	9.145	9.5197	8.7357	8.85239	8.65818	9.14385	8.52549	9.20066	9.27765	9.19556	9.31864	10.1341	9.035
ARHGAP12	6.63061	6.46807	5.9847	5.192	5.46584	5.58041	6.02156	NA	4.88414	6.66854	6.84963	6.90745	4.87664	5.37201	NA	5.26477	5.15821	6.19374	4.57428	5.2863	3.79531	5.37872	4.10892	NA	6.26177	6.60814	NA	4.79439	6.72553	6.22004	6.49579	6.56623	6.42307	5.03226	5.29313	3.9971	4.72301	NA	5.68848	5.86075	6.31912	4.59941	5.28148	5.9413	5.27219	5.52719	6.17008	4.66913	5.67856
ARHGAP15	9.31706	9.19385	9.91154	9.13782	10.5038	8.88747	8.95903	8.88605	9.08604	9.37526	10.6103	10.3777	8.28185	9.16585	9.63015	8.57967	8.58355	9.39024	9.06697	8.48286	8.2373	8.62098	7.96146	9.90944	9.88783	10.3098	9.00407	9.18061	9.29287	9.35009	8.70157	9.72355	10.4509	8.89763	9.60065	8.59474	8.72266	8.89972	9.97563	9.36687	9.22751	8.9482	9.685	9.67446	8.30727	8.41681	8.79357	8.18735	8.87646
ARHGAP17	11.1875	10.9332	11.2012	10.6577	11.6738	10.426	10.4785	11.3889	10.2624	10.9761	11.6887	13.8938	10.3794	11.0362	10.8302	10.4644	10.7127	10.8168	9.73915	10.64	9.80498	10.3631	10.0212	12.2182	10.6891	11.3919	10.8884	9.91319	12.0729	10.4021	11.6675	11.258	11.2153	10.6605	10.4546	10.2262	10.351	11.6295	10.8362	10.8918	10.9458	10.5153	10.3327	11.0298	10.3173	10.9807	12.1029	10.9375	10.4568
ARHGAP18	12.1027	12.2088	11.2772	12.5539	11.7488	12.977	12.4538	12.7409	12.935	12.0987	12.535	12.5633	12.42	12.9163	12.4544	12.3713	12.7475	12.6987	12.4869	11.8746	12.1778	13.1131	11.5191	12.7706	13.0979	12.8454	12.5088	12.0374	12.1648	12.5181	12.9397	11.6666	12.8606	12.1485	12.0669	13.28	11.9308	12.2988	11.96	12.7788	11.9419	12.1694	11.9763	12.9126	12.4523	12.5487	12.3915	12.2259	12.6445
ARHGAP21	NA	6.42842	5.98448	4.70592	7.15652	6.07846	5.76605	7.29418	6.34116	6.45532	5.29142	6.93439	5.54275	6.64449	NA	6.48456	6.45774	5.7992	5.97694	NA	5.59026	5.17509	4.65178	NA	7.74249	NA	6.42238	6.50683	NA	5.72935	7.11834	4.57479	NA	NA	6.59693	6.22875	5.26368	NA	7.16813	5.8231	6.17335	6.69986	7.30858	6.7462	5.22012	6.09043	NA	6.02252	5.90511
ARHGAP23	4.46914	3.61262	NA	2.41954	NA	NA	NA	NA	NA	4.39221	NA	NA	NA	NA	NA	NA	NA	NA	NA	NA	NA	NA	NA	NA	3.21677	NA	NA	3.00654	NA	NA	NA	NA	NA	NA	NA	NA	2.74905	4.55113	NA	NA	NA	NA	NA	NA	NA	NA	4.38546	NA	NA
ARHGAP25	10.0736	8.96385	9.84658	9.18995	9.712	9.34537	9.55965	10.1529	8.90582	9.66384	10.3032	10.7623	9.04	9.46811	10.6024	9.46317	9.01111	9.79614	9.23804	8.61608	8.63795	8.4483	8.70133	10.3695	10.2637	9.98309	8.6305	8.81633	9.59729	9.24335	8.94718	9.98478	10.4345	8.80306	9.78152	8.85861	8.96314	9.62266	10.1825	9.39039	9.5536	9.3625	10.5836	9.64423	8.60868	8.61183	9.59678	8.56173	9.07538
ARHGAP27	8.61267	6.74348	7.55381	5.62867	7.38864	5.2064	6.39588	NA	5.03599	8.12451	7.38584	7.32896	5.70734	5.91313	8.46985	6.2385	NA	5.81459	5.19072	NA	4.72331	5.4123	5.33064	7.80048	6.39673	7.05331	NA	5.0419	8.28865	6.39913	NA	8.33683	6.80503	5.8032	6.63369	NA	6.59961	7.42545	7.27673	6.28851	7.20996	6.07976	6.93819	6.70905	4.80188	5.70565	7.98131	4.72017	5.72959
ARHGAP31	7.21526	6.76532	8.11188	6.14933	8.0782	6.83726	7.01215	6.16818	NA	7.0038	7.8436	8.01941	NA	7.02353	8.05041	6.27298	NA	6.63472	5.9449	NA	4.9287	5.83922	4.38071	8.34612	7.31521	7.9017	NA	6.03058	8.51784	6.7437	6.72935	8.58718	8.89386	NA	6.40181	NA	6.2163	7.61701	8.02112	7.55687	7.78423	6.68756	7.16796	7.83703	3.98613	5.49852	8.18056	NA	6.43052
ARHGAP32	NA	NA	NA	NA	NA	5.07161	NA	NA	4.58632	NA	NA	NA	4.3557	5.92189	NA	4.70502	5.46358	5.26438	4.30919	NA	4.7816	4.29723	4.96486	NA	NA	NA	NA	4.49834	NA	4.09202	NA	NA	NA	NA	NA	4.26821	5.91951	NA	4.75712	4.3705	NA	3.92206	4.05011	NA	5.07127	5.73951	NA	4.63874	NA
ARHGAP35	NA	14.9914	13.7916	13.8707	13.8049	13.7012	14.8316	16.7506	14.5304	15.5863	13.9618	13.9082	14.4731	14.1999	16.0139	14.9084	15.7608	14.1612	14.313	15.9514	14.2751	14.4065	14.8735	16.284	14.4252	14.7483	15.3335	15.1038	14.4449	13.7742	NA	14.5136	15.8681	14.9742	14.0427	14.0251	15.296	15.2812	14.6342	14.3803	15.0128	14.9313	14.3346	14.9872	14.4039	15.0211	14.5219	14.8774	14.7624
ARHGAP4	10.383	9.65884	10.1354	10.0789	10.3387	9.88594	10.3034	9.87968	10.0977	10.2015	11.0314	11.134	9.69979	10.2206	10.9906	9.53477	10.5255	10.3892	9.60263	9.20959	9.17589	10.115	8.73228	10.7548	10.6036	11.0014	9.38509	9.0691	10.0432	9.66332	9.9875	10.1696	10.5364	9.51723	10.3978	9.83865	9.33351	10.2125	10.493	10.5283	10.1969	9.65943	10.1887	10.3349	9.63295	9.78645	10.1288	9.36172	10.4995
ARHGAP45	11.3906	12.2003	11.8371	12.4508	12.1321	12.5362	11.9493	12.7673	13.0893	12.0899	12.2602	12.3263	12.0715	12.8288	12.471	12.1541	12.3545	12.5722	12.3994	12.4628	12.3147	11.8327	12.028	12.7121	12.161	12.525	12.3641	12.0374	11.8474	11.9503	12.7025	11.6063	12.9266	12.3969	11.9515	12.4074	12.6318	12.7352	11.9922	12.4968	11.8316	12.4154	12.195	12.541	12.1088	12.6007	12.691	12.3826	12.3199
ARHGAP5	NA	NA	NA	6.87596	7.24263	7.30538	7.35299	8.35475	7.26754	5.94268	6.98412	7.32085	7.24638	7.343	NA	7.05234	7.41068	7.25621	6.58933	7.17432	7.22808	7.23493	7.37048	NA	7.99764	6.72209	7.29302	6.70962	NA	7.02681	7.33554	7.11739	NA	6.9603	6.99813	7.1867	7.78245	6.84011	7.21548	7.231	7.39244	7.21772	6.78061	7.01107	7.20312	7.40334	7.35254	7.77277	7.16981
ARHGAP6	9.90127	11.0999	10.0075	10.8339	10.6543	11.2791	10.091	10.8395	11.4759	10.7417	10.2963	11.2307	10.8687	11.736	11.4958	10.9221	10.7152	10.9213	11.0087	10.2405	10.8683	10.2949	9.93066	11.0066	12.2791	11.2661	10.6358	10.9327	10.5232	10.6499	11.6957	10.1562	10.8024	10.527	11.0057	10.8924	10.006	10.5305	11.2205	10.9759	10.7736	11.2335	11.2591	11.2178	10.6954	10.8749	10.4784	10.7265	10.6362
ARHGAP9	9.87821	7.58826	8.49768	8.63472	10.0574	9.56824	7.77075	NA	8.87598	9.61056	10.3101	9.11421	7.81908	8.75798	11.182	7.7228	7.68873	8.32222	8.3931	NA	7.67682	7.7864	7.89462	10.3868	10.9269	9.90422	8.58722	7.99678	8.48398	8.3828	9.30386	9.36988	10.6629	7.77325	8.69155	7.43549	7.48846	10.5276	9.18935	8.80941	9.05498	8.598	7.3956	9.86564	7.39847	6.66411	9.06404	8.2257	8.01717
ARHGDIA	12.9311	13.9514	13.3613	13.9625	13.7222	13.668	13.6439	14.3368	13.4022	14.0378	13.7178	13.574	13.7138	13.2662	14.4055	13.4687	13.7743	14.0793	13.3766	14.0835	13.5118	13.4925	13.7955	14.971	13.6424	14.2404	14.2252	13.6882	13.6544	13.9113	14.0229	14.46	14.2248	14.1351	13.5333	13.242	14.2257	14.4207	13.7729	13.6384	14.0808	13.4425	13.8037	13.967	13.9401	14.0542	14.0634	13.9674	13.6912
ARHGDIB	15.8048	15.0636	15.5177	15.5094	16.1566	15.5961	15.2251	15.7915	15.407	16.3892	16.6683	16.2613	14.9893	15.5276	16.1228	15.0488	15.1342	15.5141	15.1899	14.5144	14.5986	15.1263	13.7323	16.008	15.6564	16.2133	14.7144	14.8938	15.4412	15.6827	15.6436	15.7298	16.4808	15.1151	16.0606	14.9859	14.4766	14.9783	15.5554	15.6985	15.5221	15.1212	16.4075	16.1585	14.7242	14.8705	15.1596	14.4035	15.4864
ARHGEF1	9.55376	8.8023	9.38565	9.15759	9.72906	8.92545	9.19019	8.84688	8.82223	9.68743	9.81407	9.99687	8.93329	9.38879	10.3244	8.73214	8.65736	8.96828	8.67428	8.58641	8.40552	8.1957	8.36849	10.4206	10.0178	9.81121	8.60902	8.67915	9.78508	8.62314	8.767	10.2285	9.719	8.71135	9.61373	8.21559	8.59446	9.37645	9.77534	9.07917	9.5536	9.04618	10.1741	9.51655	8.49934	8.70976	9.27119	8.46887	9.05533
ARHGEF10	NA	NA	5.65423	5.23941	6.7868	5.23953	6.09377	NA	6.40479	NA	NA	NA	4.81024	6.12149	NA	6.12197	6.33522	4.74639	4.91219	7.03028	5.82738	4.59888	5.91886	NA	NA	NA	6.47276	4.96088	NA	6.27708	NA	NA	NA	6.73285	5.11521	6.32824	6.60213	7.0846	5.32031	5.61271	6.55322	4.25458	NA	6.03973	NA	6.06337	NA	6.02434	6.2474
ARHGEF11	NA	NA	NA	5.87603	NA	5.31546	6.22603	NA	6.2496	6.61889	NA	7.47666	5.71719	5.62835	NA	5.43515	NA	5.65586	6.05329	NA	4.34211	NA	NA	NA	NA	NA	NA	7.04655	NA	6.66612	NA	7.09533	NA	NA	7.83938	NA	NA	NA	7.10392	6.46141	NA	NA	8.34912	6.22935	NA	NA	NA	NA	6.24705
ARHGEF12	10.048	9.46786	9.04557	8.89244	9.33701	9.56343	9.05598	8.40955	9.46745	9.34592	9.40119	9.84694	8.87299	9.78963	9.19192	9.27213	9.14177	9.31996	8.95226	9.05929	8.91882	8.67148	8.87781	9.9905	10.2961	9.67002	9.22488	8.69505	9.38135	9.16947	9.722	9.19076	9.24934	9.16984	9.17009	8.97778	8.97692	9.9694	9.25458	9.2496	9.57201	9.12604	9.07174	9.60292	9.40437	9.6049	9.48238	9.31506	9.00047
ARHGEF15	8.69416	7.41533	8.15276	5.03627	8.34478	5.35741	6.65164	7.16532	5.74688	8.0966	7.83272	8.87223	5.57042	6.81223	7.17048	7.15057	6.41647	6.33158	5.03578	5.92381	5.14228	5.75991	6.0997	9.3663	7.78964	8.00797	5.27741	5.8777	9.19164	6.33718	5.95904	9.26759	7.52504	6.16093	6.96568	4.89828	6.83515	8.65179	7.27448	7.1495	8.1586	6.33023	6.04977	7.66867	5.41861	6.27496	8.71468	5.52734	5.66629
ARHGEF18	NA	6.63251	7.30196	7.65902	7.0337	7.08146	7.28316	NA	7.16115	8.23105	8.08554	9.22887	6.85371	7.769	7.85482	6.54782	6.10172	7.30656	7.03697	5.16878	6.41409	6.06704	5.52264	NA	7.92596	7.94554	NA	7.12483	7.04549	7.24311	NA	8.37206	NA	5.61516	8.67501	5.88209	5.98687	NA	8.38385	7.76283	6.84487	6.56889	9.16349	7.31728	5.83693	6.10533	5.36789	NA	7.52901
ARHGEF2	10.3245	9.47352	9.78289	10.9854	9.43899	10.3966	10.9569	10.8395	10.7455	10.7817	9.91706	11.6346	10.586	10.8552	12.0643	10.0807	10.0611	10.5716	11.012	9.63372	9.52445	9.53528	9.00999	9.90944	10.2735	10.9325	9.54067	10.6865	9.63891	10.1387	10.3569	11.1573	9.86812	9.62671	11.49	9.29103	9.16921	9.61713	11.0411	10.672	9.20998	9.97687	12.1657	10.628	9.32649	9.44345	9.40911	9.56481	10.8018
ARHGEF37	NA	NA	NA	3.78838	NA	NA	5.73978	NA	NA	6.24121	NA	NA	NA	5.37729	NA	NA	NA	NA	NA	NA	NA	3.90949	NA	NA	NA	NA	NA	NA	7.12633	5.21359	NA	6.65375	NA	4.92529	5.70184	NA	NA	NA	NA	5.5244	5.39247	NA	NA	NA	NA	NA	6.59328	NA	NA
ARHGEF5	NA	NA	NA	NA	NA	NA	NA	NA	NA	NA	NA	NA	NA	NA	NA	NA	NA	NA	NA	NA	NA	NA	NA	NA	NA	NA	NA	NA	NA	NA	NA	NA	NA	NA	NA	NA	NA	NA	NA	NA	NA	NA	7.9286	NA	NA	NA	NA	NA	NA
ARHGEF6	10.5455	9.49595	10.3846	10.8195	10.8086	10.0497	9.95399	10.6534	10.3519	10.4616	10.7764	10.9025	9.85595	10.9337	10.7069	9.90947	10.5198	10.0632	10.4308	9.38068	9.62013	9.79647	8.92546	10.2756	9.85776	10.8484	9.95664	9.24144	10.3555	10.1827	10.9236	10.3688	10.1145	9.89194	10.8615	9.55278	8.60337	10.2736	10.6748	10.2612	9.89813	10.166	11.1392	10.1321	9.33712	9.8043	10.2631	9.5089	10.2102
ARHGEF7	10.451	9.79165	10.1286	10.2046	9.94514	10.0769	9.89904	10.6898	10.035	9.54494	10.497	10.0352	9.55854	10.5027	10.3711	9.76807	10.6339	10.1835	10.8233	9.36329	9.44489	9.52616	9.29034	10.3953	10.6165	10.7263	10.0983	9.64909	10.2009	9.47801	10.7129	9.70525	9.62961	9.61663	10.0899	9.45467	8.91385	9.85187	9.94303	10.0412	9.58113	10.0096	10.3665	9.61336	9.46379	9.85227	9.80628	9.86121	9.76813
ARID1A	NA	NA	6.63009	NA	5.06211	NA	NA	NA	NA	NA	NA	NA	NA	NA	NA	NA	NA	NA	NA	NA	NA	NA	NA	NA	NA	NA	NA	NA	NA	NA	NA	NA	NA	NA	NA	NA	NA	NA	NA	NA	NA	NA	NA	NA	NA	NA	NA	NA	NA
ARIH1	NA	6.26939	6.54984	6.37913	6.39819	6.60544	6.37522	7.38334	6.91162	NA	7.11565	6.48296	6.07623	5.74187	7.23302	6.45189	6.6243	6.79917	6.35971	6.84511	6.32309	6.16303	6.86416	NA	6.25295	6.85054	6.77855	6.55177	7.15117	5.74193	NA	6.08641	NA	6.18345	6.68486	6.34537	6.68063	NA	6.32162	6.82326	6.48817	5.73535	5.00007	6.83557	6.02634	6.2539	NA	6.36905	6.33671
ARIH2	NA	4.62881	5.99796	5.56302	4.71503	5.46099	5.01196	7.70494	5.18168	4.83643	4.43585	4.69446	4.51164	4.9183	NA	4.94547	5.29885	5.28743	4.15722	4.5728	4.88031	4.74098	4.71869	NA	NA	5.50734	4.93712	5.08842	5.32698	5.31729	NA	4.02525	NA	4.58768	5.48492	4.72616	5.07071	6.31437	4.81682	4.97464	5.22628	4.25071	5.10562	4.78505	5.2416	5.47987	6.28888	5.53017	4.2566
ARL1	NA	7.6065	7.01852	7.85004	7.44422	7.91737	7.66008	7.37862	8.30007	8.3061	6.63512	NA	7.85645	8.41783	8.3602	8.11423	7.30188	8.38093	8.20549	8.27538	7.81333	7.3784	7.96146	NA	NA	6.46165	7.8119	7.8903	8.37738	7.67548	9.16512	7.60129	8.35292	7.65824	6.64789	8.08426	7.75617	8.40454	7.07932	7.88766	6.02738	8.02347	8.47862	8.62038	6.89168	7.57546	7.9174	8.03198	7.95162
ARL13B	7.4281	6.43873	7.94381	6.49532	7.32476	6.76639	7.23082	NA	6.4165	7.61586	7.48646	7.01985	6.64442	7.15147	NA	6.13414	6.52821	6.9384	6.41377	4.99976	6.64603	6.41954	5.41942	NA	8.25408	7.12241	6.49244	6.47475	7.48908	7.4118	NA	7.28421	6.88628	6.42321	6.76585	6.48999	6.14599	6.26637	6.29337	6.95602	7.10106	5.86701	6.01894	6.89891	6.45612	7.11078	NA	6.61756	6.86934
ARL15	9.42443	9.47352	10.5771	9.45258	10.235	9.32277	10.8275	10.4462	9.09254	11.1095	10.4818	9.83251	8.92589	9.49361	9.62423	9.40226	10.0455	9.7254	9.27781	9.24166	9.0855	9.58442	8.88471	11.9023	9.43744	10.3166	9.61258	9.77038	11.1526	10.7093	9.95978	11.1455	10.7818	9.38694	9.58302	10.0708	9.86498	10.8883	9.41536	10.1792	10.2436	9.14385	9.59558	10.6959	9.64583	10.2605	10.8031	10.2126	9.68359
ARL2	NA	6.06506	NA	6.51405	6.20304	6.30504	6.5787	NA	5.63471	5.825	4.56213	NA	6.19606	NA	7.18604	6.7003	6.85552	6.41312	6.6364	7.11104	7.18965	6.60108	7.21669	NA	NA	6.50012	7.18878	7.01776	6.80953	6.26712	NA	5.75191	NA	6.37351	5.17901	7.07561	5.88751	NA	6.29109	6.29718	6.43038	6.91602	5.9976	6.2725	6.99359	6.81878	6.92762	7.35874	6.45717
ARL3	NA	7.74167	8.55979	7.76732	8.09145	7.77317	8.64852	8.07347	7.80299	9.12192	8.62418	7.88398	7.90633	7.71394	8.8403	8.11423	8.88511	8.69969	7.79721	7.87694	8.01045	8.2521	7.71284	9.3576	7.48087	8.73392	9.06054	7.4638	9.19861	7.91111	7.85618	9.50824	8.70985	8.61341	7.87941	8.64644	8.30876	8.60785	7.50335	8.56263	9.32843	8.11061	7.34741	8.91016	8.25216	8.85383	9.09552	8.81744	8.38157
ARL5A	NA	NA	NA	5.63832	NA	6.50059	5.59955	NA	6.0797	NA	6.31355	NA	6.17332	5.84148	NA	5.95569	NA	6.0262	6.32863	6.00946	5.90913	5.61828	5.59606	NA	NA	5.97301	NA	5.98394	6.61709	6.52088	NA	6.05177	NA	6.11409	4.91971	5.76079	3.3957	6.34201	5.44448	6.09656	5.15575	6.46516	5.66066	6.97576	5.12637	5.08728	6.33063	5.3557	6.05466
ARL6IP1	NA	7.16329	7.50025	7.68838	6.93091	6.36352	8.03849	7.48133	7.33439	7.88876	NA	NA	8.14828	NA	9.79198	9.79384	7.24245	6.72503	7.97604	10.5609	10.147	7.77749	10.8208	9.57593	NA	6.5875	10.3808	11.1645	9.09028	7.48407	8.69037	NA	7.69479	9.06259	7.62034	8.02037	8.82523	10.0861	7.55438	6.65002	7.90629	9.61754	7.74804	7.08978	9.29956	8.47368	9.68737	9.7384	7.50857
ARL6IP5	NA	12.2992	10.0001	10.0369	10.5014	9.56824	11.0027	12.3697	10.6951	10.8791	NA	NA	11.3459	9.79785	12.9912	13.5573	10.8629	10.248	11.8868	13.8354	13.9504	10.6935	14.2174	11.5801	11.5315	9.97024	13.9165	13.326	9.47049	9.67158	12.7706	9.38145	12.7256	12.3291	9.88583	10.7695	13.2823	13.0494	10.9894	9.43065	11.8412	12.5214	10.4922	10.0499	13.5496	12.889	11.4764	13.7544	10.5648
ARL8A	6.95588	8.49238	8.46559	9.46321	7.90531	9.25874	9.24409	8.11792	9.30339	8.71694	7.39831	8.96338	9.84029	8.62585	10.3711	9.7228	9.53207	9.68403	9.84129	9.69987	9.34127	8.90748	9.60242	NA	8.93532	9.48367	9.86447	10.0085	8.32735	8.4611	9.73296	8.38361	8.39422	8.37123	9.84943	8.70452	7.85451	9.22469	8.98028	8.73788	8.10903	10.1097	9.66839	9.42468	8.83555	8.7192	8.77425	9.67976	9.184
ARL8B	8.75871	10.584	9.67944	10.527	10.4457	10.6937	10.7025	10.403	10.8393	10.0386	9.69792	9.74272	10.8276	9.92324	11.3934	11.1329	10.4651	10.7426	11.2334	11.5033	10.7482	10.0369	11.2517	10.1653	11.2433	10.2962	11.0565	11.7445	10.272	9.83489	11.2705	10.129	10.774	10.6992	10.3465	9.93882	10.0227	10.7075	9.86858	10.196	10.4444	11.1697	10.8294	11.2781	10.6081	10.0818	10.5931	10.8786	10.3648
ARMC1	NA	4.99269	NA	NA	NA	NA	NA	NA	5.14029	NA	NA	NA	4.86751	NA	NA	5.63114	NA	4.43766	5.39778	5.99929	6.18932	NA	NA	NA	6.21146	NA	NA	6.15238	NA	5.08524	NA	NA	NA	NA	NA	5.6044	NA	NA	NA	5.67537	NA	6.25718	NA	NA	5.6912	NA	NA	4.83999	5.1995
ARMC10	NA	NA	NA	NA	NA	NA	NA	NA	NA	NA	NA	NA	NA	NA	NA	7.07449	NA	NA	NA	NA	6.52142	NA	4.6132	NA	NA	NA	NA	6.77585	NA	NA	NA	NA	NA	NA	NA	3.73294	NA	NA	4.72374	NA	4.93506	6.39461	5.25737	NA	6.94683	NA	NA	NA	NA
ARMC8	6.49164	7.14343	7.50742	7.75872	7.0978	6.78095	7.66258	7.55591	6.90518	7.35832	6.93604	NA	6.92582	6.18689	7.62146	7.14975	8.75666	6.6325	7.85991	8.00795	7.58906	7.14903	7.66903	8.02101	7.06527	7.84312	7.85424	7.0695	10.252	6.74563	NA	6.45997	7.44587	7.05276	6.54358	7.35917	6.83698	8.67327	6.77989	6.75274	6.89883	7.18815	6.99277	7.35109	7.01204	7.17238	8.48439	7.73894	6.76448
ARMCX3	NA	9.04972	6.78356	6.79622	9.6006	6.99564	8.09173	8.93357	8.04243	NA	NA	NA	7.4761	8.21203	NA	9.66014	9.08939	7.4554	7.68377	9.1364	9.36548	7.17	9.48919	NA	9.85341	NA	8.82002	9.56072	NA	7.5756	NA	NA	9.35072	7.36694	8.4793	7.58579	8.92811	8.93572	8.72806	NA	8.44497	8.95494	8.22966	NA	8.7021	6.8253	NA	8.65834	7.78419
ARMH3	NA	6.41532	NA	6.91252	7.26482	7.38929	7.91152	7.41517	7.23626	7.19931	5.18959	NA	7.00516	6.37584	7.79912	7.63714	7.14931	7.44942	7.1005	7.68516	7.26738	7.25969	7.70063	7.23061	NA	7.64437	7.66257	7.13663	NA	6.77804	7.51475	7.58496	NA	7.92453	6.95796	7.41043	7.47578	7.25516	7.12056	7.03848	7.67624	6.9638	7.16881	7.86012	7.54055	7.99624	7.1059	7.67318	7.15117
ARMT1	NA	8.72847	7.36555	8.1988	8.66138	8.08431	7.60894	8.05976	8.45946	8.60252	8.67849	8.5581	8.21053	7.78765	7.517	7.90047	8.28402	8.28581	8.34041	8.53557	7.77323	8.60374	7.82158	8.69301	8.33114	8.90572	8.87505	7.98389	8.71556	8.74553	8.78817	8.26369	8.80478	8.13753	8.31819	7.92589	8.09797	7.68114	7.63238	8.1728	7.42243	7.49708	8.2183	8.93535	8.37073	8.66163	7.90287	8.88289	8.57233
ARPC1A	NA	10.1857	9.70715	10.4988	9.69908	10.6671	9.67753	10.5072	10.4614	10.2145	9.83813	9.69565	10.6345	10.1063	10.3676	10.0008	10.333	10.3892	10.3099	10.2781	10.3906	10.0812	10.2308	10.944	10.3771	10.7288	10.8408	10.1421	10.3864	10.037	10.7618	9.56515	10.7972	10.4806	10.142	9.86071	9.95822	10.7637	9.494	10.4549	9.62588	9.93995	9.71362	10.5729	10.4084	11.0975	11.1148	10.8886	9.96365
ARPC1B	14.7303	13.8517	13.6078	14.825	14.2473	14.8143	14.1189	15.022	14.311	13.9888	15.5367	14.2444	14.6674	14.1843	14.8221	14.5383	14.6409	14.8491	14.4607	14.8511	14.6239	14.5128	14.5996	14.856	15.4379	14.8082	14.9354	14.6857	13.8718	13.8693	14.6901	13.8596	15.0201	14.8043	14.2645	14.4487	14.7617	14.6513	14.2734	14.5979	14.2458	14.3123	14.5805	14.8966	14.8221	14.5813	14.6746	14.9022	14.7232
ARPC4	11.4446	11.6575	11.9084	12.5967	11.4218	12.4279	13.8986	11.893	11.8752	12.341	12.1588	11.347	12.5032	11.7466	13.5895	12.1181	14.4201	11.9905	12.2645	12.6949	13.7626	12.3927	12.3974	12.9185	12.1957	11.8918	13.3067	11.9239	11.5932	12.3482	12.9038	12.0304	12.5841	12.8589	11.872	14.1516	12.648	12.7668	11.8322	11.8283	12.4323	13.6411	11.6775	12.3746	14.093	14.3822	13.155	14.2078	12.6163
ARPP19	NA	NA	NA	NA	NA	NA	6.5746	NA	NA	8.20515	NA	NA	5.69173	NA	NA	6.53148	NA	NA	5.94722	NA	6.65725	NA	NA	NA	8.47391	6.42564	NA	5.84363	7.46337	NA	NA	NA	NA	NA	5.70166	7.40243	NA	NA	6.11731	6.48038	NA	7.60439	7.38572	NA	5.79142	6.81059	NA	5.78852	NA
ARR3	NA	7.10333	NA	NA	NA	3.29293	NA	NA	7.19469	NA	NA	5.48929	NA	6.83731	NA	4.77467	NA	NA	NA	NA	NA	NA	4.6097	NA	5.68718	7.22017	NA	NA	NA	NA	NA	NA	NA	NA	NA	4.59238	4.30488	NA	NA	NA	4.91149	3.51801	NA	NA	6.96888	NA	NA	NA	3.57561
ARRB1	12.8593	12.3462	11.8984	12.6902	12.2695	12.5423	12.6159	13.2527	12.8797	12.3336	12.7906	12.2378	12.7432	12.8781	12.5896	12.5221	12.8634	12.8151	12.4122	13.2426	12.714	12.9308	12.3357	13.1504	12.8033	12.9582	13.052	12.5172	12.1736	12.6068	13.1889	12.0487	12.891	12.9165	12.4659	12.827	12.582	12.915	12.0997	12.722	12.381	12.2052	12.1657	12.9232	12.5975	12.7861	12.906	12.6759	13.0637
ARRB2	9.86067	9.3123	10.1149	10.0081	10.1298	9.45851	9.56907	9.47963	9.61021	10.1817	10.7101	10.4457	9.10043	9.25801	11.3402	9.17463	8.90256	9.90417	9.22647	8.87524	8.52211	8.63801	7.94833	10.7548	7.76739	10.3267	9.08408	9.07519	10.2078	9.82752	9.18919	10.0479	10.7289	9.13497	10.6344	8.15737	8.71446	9.75949	10.0571	9.79023	9.41767	9.10193	10.803	10.1572	8.34988	8.80147	10.0386	8.13459	9.68359
ARRDC1	7.53922	9.71248	10.769	9.42565	10.4197	10.0736	10.6547	10.0788	8.94945	10.786	9.21529	8.95452	9.91696	8.95441	11.7204	9.57354	9.84348	10.0047	9.75937	9.6906	8.99529	9.15826	9.11354	13.218	7.75759	10.8437	10.6853	9.2251	10.8209	9.70816	10.1186	10.7631	11.2191	10.3888	9.88583	8.94374	9.62358	11.7608	9.25458	10.0742	10.8128	8.81369	9.18117	11.3153	9.10802	10.1321	10.9438	9.69805	9.25602
ARSA	NA	NA	NA	NA	3.92716	4.19633	NA	NA	4.36016	NA	NA	NA	4.40087	NA	NA	5.57407	NA	NA	4.64721	6.19882	6.35559	4.17699	6.46371	NA	6.40856	NA	5.56565	6.39728	NA	2.26868	NA	NA	NA	NA	5.54436	3.95791	4.23546	NA	4.46432	NA	5.01275	5.31058	4.69302	NA	5.64401	4.70189	NA	4.84528	NA
ARSB	NA	NA	NA	NA	NA	NA	NA	5.31921	NA	NA	NA	NA	NA	NA	NA	4.01216	NA	NA	NA	NA	3.05253	NA	4.68446	NA	NA	NA	NA	4.44337	NA	NA	NA	NA	NA	NA	NA	NA	NA	NA	NA	NA	NA	NA	NA	NA	4.13939	NA	NA	NA	NA
ARVCF	NA	5.99136	7.64873	6.4515	6.49922	5.40335	7.02918	6.61137	4.55411	9.78685	8.00117	6.26259	4.52094	5.18134	6.52068	5.40651	NA	5.80453	4.65341	NA	2.66162	6.26065	4.25169	8.06988	6.33121	7.06333	NA	3.73235	8.1941	7.38541	NA	7.95872	6.50319	6.925	6.35996	4.42556	3.83476	6.32407	6.0752	7.45725	6.52484	5.10514	3.41651	7.39285	NA	4.77976	6.71299	NA	6.37681
ASAH1	9.29111	9.56651	8.43276	8.16011	10.4301	7.47277	7.99723	NA	8.47944	9.07977	NA	7.93608	7.94092	8.97628	9.20783	9.56073	NA	8.83183	8.6398	9.87779	9.26611	8.30637	9.47553	8.6141	9.63273	7.8582	10.0944	9.8001	5.88996	8.24573	9.73296	7.3778	9.53432	8.77615	8.91931	7.67954	9.60151	9.58915	9.21142	7.42594	9.93059	9.05876	9.92764	7.67792	10.1252	8.73789	8.53118	9.11169	8.16169
ASAP1	12.1516	11.2057	10.3874	10.7647	10.9112	11.1961	10.1392	11.2248	11.1083	10.6889	11.0887	10.9048	10.5456	10.9393	10.6872	10.35	10.4942	11.3685	10.3263	10.6686	10.1801	10.0655	9.74962	11.418	10.8592	10.9012	10.7988	10.2375	11.7675	10.484	10.875	10.1663	11.281	10.3619	10.4858	10.6416	10.1859	11.6432	10.4565	10.7099	10.6769	10.3254	10.7046	11.0453	10.5927	10.9124	11.4324	10.9162	10.9118
ASAP2	10.0272	10.6227	9.1367	10.6692	10.3824	10.9982	10.0241	10.4818	11.1603	10.0313	10.8421	10.5405	10.607	11.4537	10.4401	10.469	10.7028	11.1102	10.5654	10.8852	10.8392	10.1629	10.5804	10.9613	10.7394	11.1109	11.1764	10.5641	10.1076	10.2422	11.4753	9.68671	10.5022	10.6433	10.5887	10.704	10.4081	10.8698	10.4379	10.9952	10.3	10.866	10.4708	10.7154	10.7441	11.1818	10.8126	11.0769	10.6272
ASAP3	NA	NA	NA	3.31964	NA	3.65596	NA	NA	3.14665	NA	NA	NA	NA	NA	NA	4.02084	NA	NA	3.30574	NA	3.68744	4.09401	3.36959	NA	NA	NA	NA	NA	NA	3.93445	NA	5.20276	NA	NA	5.71627	3.22663	NA	NA	3.63571	3.67977	NA	NA	NA	NA	NA	NA	NA	NA	2.31883
ASCC1	NA	NA	NA	5.90756	NA	6.03581	NA	NA	6.88449	NA	NA	NA	6.87436	NA	NA	NA	5.77939	5.68636	5.34886	6.18257	6.357	NA	6.59202	NA	NA	NA	6.66971	6.24282	NA	5.77608	NA	NA	NA	6.80524	NA	6.24496	6.3121	NA	NA	NA	NA	5.67256	NA	6.30282	6.20053	5.88488	NA	6.38169	6.25393
ASL	10.2943	10.6329	10.4894	10.2667	10.2291	9.80674	9.74555	10.3409	9.95158	12.7467	10.1655	10.2496	9.77175	10.093	11.3073	9.8263	10.2122	10.7582	9.57553	10.5196	9.97826	9.72256	10.0945	10.8259	10.407	10.3534	10.5168	10.185	9.94293	10.0209	10.5144	9.93461	10.7127	10.3977	10.0961	9.63614	9.99254	10.9687	9.8651	10.0337	10.3488	9.57877	10.3432	10.0422	10.4234	10.3452	11.052	10.5589	9.87874
ASMTL	8.52639	8.73791	7.77218	8.70807	8.34478	8.02955	8.28698	8.51327	8.8378	8.95318	8.78134	8.63775	8.80198	8.75798	9.0223	8.73214	7.90661	7.98732	7.3513	9.11577	8.90567	7.39758	8.0865	NA	8.36818	8.72375	8.93669	8.37794	8.22175	8.65681	9.14064	8.7207	9.19585	9.36905	8.60687	8.47591	8.921	9.15769	8.14097	8.94265	8.21827	9.12604	8.79401	8.59953	7.96744	9.36145	8.85922	8.28742	8.91405
ASNS	NA	NA	8.25643	NA	NA	6.4622	NA	8.22544	7.01453	8.77092	6.53262	NA	NA	6.84539	NA	5.93789	NA	NA	5.67757	6.66921	5.70357	7.16552	7.19276	NA	NA	NA	NA	NA	NA	8.14258	NA	7.21094	NA	6.53715	6.86928	7.43956	6.07181	NA	7.91752	NA	6.78954	NA	6.20085	NA	4.8859	NA	NA	NA	NA
ASPH	9.13451	8.96385	8.32957	7.50409	9.88555	6.68656	7.23259	8.13819	7.90089	7.26115	7.59901	7.15006	7.18329	8.59791	8.5217	9.19687	7.1767	6.99194	7.38128	9.15673	8.40552	7.01	9.21016	NA	9.57052	NA	8.95383	9.09929	8.91505	7.60802	9.21287	8.00886	9.27904	7.83167	8.28587	5.98098	8.2868	9.08743	8.23016	6.96043	8.30888	8.56311	8.83923	NA	8.1713	8.07703	NA	8.18735	7.57445
ASPN	NA	7.02186	8.57992	6.54906	8.52157	5.13346	7.8904	9.01535	5.81584	6.81243	7.42562	7.41997	NA	6.86016	9.98442	6.36331	7.21234	NA	5.02677	NA	NA	NA	NA	13.6195	NA	7.54864	NA	6.65718	8.32735	6.46383	9.14064	8.7207	9.03979	NA	6.23002	5.25212	6.26822	6.94539	6.45015	NA	8.55088	NA	6.91237	7.0803	NA	6.65987	NA	NA	6.48442
ASPSCR1	10.1429	8.19631	9.25407	8.76933	7.88112	7.26182	7.87999	7.53783	7.4183	7.84416	8.26107	8.56975	6.80339	7.31023	9.23138	7.37615	7.66715	7.36042	6.99066	6.53397	7.0213	7.05231	6.51021	9.37496	8.6941	8.1531	7.2728	7.3609	8.98933	7.60102	8.54871	8.14652	7.77143	6.52318	7.69208	6.99086	6.52172	8.78602	8.0459	7.42267	8.13403	7.42521	7.86913	7.89266	7.01514	7.6736	8.57651	7.5322	7.24697
ASRGL1	NA	6.66493	6.65412	5.86582	NA	6.19832	7.38184	NA	4.81785	5.76079	5.97294	7.31618	5.66096	5.31509	7.92741	6.12102	7.41261	6.58598	6.80248	6.19406	6.82774	4.98993	6.44683	NA	NA	NA	6.82483	7.0968	7.07652	5.95911	NA	7.53213	NA	NA	6.37222	6.81953	5.01607	NA	6.40333	7.06462	6.31632	6.64459	5.95213	5.69012	6.0125	7.35322	6.3252	8.17434	5.95271
ASS1	9.87239	8.68033	9.76981	6.83157	10.4144	6.55572	7.81368	9.44726	6.92715	9.71063	9.51898	9.07387	7.06385	8.64418	8.8403	8.04235	6.68327	7.62388	6.57859	7.91017	6.29684	7.30061	7.50284	10.9841	8.33114	9.25557	7.91648	7.16584	10.5508	7.32243	8.87976	10.6312	8.77383	8.10906	7.88681	6.01107	8.36223	10.2736	8.27277	8.61349	8.83631	7.12682	7.39033	9.10031	6.80248	7.17066	9.67179	7.44723	7.39902
ATAD1	NA	5.51481	NA	NA	5.79156	NA	NA	NA	4.82452	NA	NA	NA	NA	5.26619	NA	6.41972	NA	NA	4.78001	5.37354	5.32912	4.11251	6.03899	NA	6.46115	NA	5.43455	6.50312	NA	NA	NA	NA	NA	NA	5.35171	NA	6.71806	NA	5.10975	NA	5.15231	5.34893	5.57405	NA	5.40496	NA	NA	NA	NA
ATAD3A	9.09505	8.54709	7.72913	5.71282	9.74591	5.33705	NA	7.14799	7.43291	7.4712	NA	NA	7.25331	8.02883	8.64372	9.39265	NA	6.09776	7.51402	8.82531	8.66941	6.8275	9.10765	NA	10.3831	NA	8.9106	8.96145	NA	6.61791	8.86987	7.71296	9.24182	6.93844	7.9011	6.46604	8.8022	8.59665	8.60006	5.89651	8.1586	8.22661	8.80924	NA	8.45122	6.83542	NA	7.71496	7.1645
ATAD3B	9.67913	8.69978	7.70964	NA	9.67288	NA	NA	NA	7.08258	7.77578	NA	7.06973	5.70175	7.94218	NA	8.55405	NA	NA	6.76878	7.76717	8.34836	7.04251	9.05964	NA	10.4277	NA	7.81171	8.74937	NA	6.6161	7.67069	NA	9.04844	NA	8.39089	5.79435	8.5022	7.96187	8.83856	NA	8.8813	8.02347	9.09678	NA	NA	5.6922	NA	7.01139	6.79233
ATE1	10.1381	9.07228	7.97909	8.10686	8.94295	8.94037	8.53778	9.11764	8.70833	9.17627	9.21529	9.14569	8.71876	9.12075	9.21572	9.15203	8.99494	8.7271	8.55909	9.30982	9.06791	8.03785	8.89842	9.67033	10.0139	9.21983	9.09957	8.5884	8.77276	8.50797	9.06461	8.22568	9.25682	8.95474	8.66666	8.36711	8.69791	8.58536	8.77328	8.83535	9.09373	8.52736	8.43018	8.91861	8.87256	9.16135	8.78394	9.02737	8.7324
ATF6	NA	NA	NA	NA	7.08449	NA	NA	NA	NA	NA	9.88045	NA	NA	NA	NA	NA	NA	NA	NA	NA	NA	NA	NA	NA	NA	NA	NA	NA	NA	NA	NA	10.4258	NA	NA	NA	NA	NA	NA	NA	NA	NA	NA	NA	NA	NA	NA	NA	NA	NA
ATG101	NA	NA	NA	NA	NA	NA	NA	NA	NA	NA	NA	NA	NA	NA	NA	NA	NA	NA	NA	NA	3.71675	NA	3.51131	NA	NA	NA	NA	NA	NA	NA	NA	NA	NA	NA	NA	NA	NA	NA	NA	NA	NA	NA	NA	NA	NA	NA	NA	NA	NA
ATG13	5.96376	7.12917	8.60959	7.43551	NA	NA	5.31747	NA	5.90741	8.63198	NA	NA	4.1282	NA	NA	5.33007	NA	6.48936	3.7679	NA	NA	NA	NA	8.44699	6.40424	NA	NA	NA	NA	4.39523	NA	NA	8.01787	NA	7.48774	4.97631	NA	7.85637	6.14709	5.65285	7.53919	5.81993	NA	NA	4.3829	NA	7.63283	NA	5.8558
ATG14	NA	NA	NA	5.36028	NA	4.84412	NA	NA	5.44399	NA	NA	NA	NA	5.10508	NA	4.87628	NA	NA	4.54435	NA	4.72785	3.65264	NA	NA	5.97561	NA	6.33326	4.62464	NA	4.20263	NA	NA	NA	5.23204	NA	4.1993	NA	NA	NA	NA	4.91909	5.26599	NA	NA	4.03265	NA	NA	5.86354	NA
ATG16L1	8.52155	7.1442	7.01271	6.81856	7.4437	6.55011	7.31498	7.47569	6.83909	6.55306	6.7235	7.70591	6.22287	7.33775	NA	6.60722	6.82255	6.6446	5.84157	6.47935	6.37743	5.98625	7.24846	NA	7.19416	NA	6.45208	6.61692	6.53559	6.8131	6.9569	5.91355	NA	6.75827	7.34224	6.0136	5.96395	5.70188	7.07771	6.2684	7.25459	6.8388	7.61806	6.86517	6.089	6.57352	6.26181	5.28657	6.25499
ATG2A	8.65399	7.11777	NA	6.87588	6.24382	6.36165	5.31303	5.93888	5.63294	NA	NA	NA	5.59666	5.81914	NA	5.45725	5.49182	5.0314	5.29496	5.96013	5.67382	5.71599	5.75113	7.03126	6.82608	NA	5.62827	5.89343	6.68578	5.53184	NA	NA	5.90026	6.09414	5.02052	5.69776	5.82092	8.76616	5.81587	5.25807	6.1095	5.47073	5.38658	7.15198	5.49986	5.79609	8.10365	6.27522	5.47952
ATG2B	NA	7.02469	NA	6.05861	6.50324	5.59795	6.13391	NA	6.19353	6.22531	NA	NA	5.24245	6.13441	NA	5.32782	5.26543	5.61445	5.31513	5.1774	5.35399	4.8607	5.48496	NA	7.57026	NA	6.85263	5.22239	NA	5.59932	NA	5.49532	NA	6.33407	5.83056	5.32075	5.64335	6.34945	6.35676	5.23877	5.42773	5.48573	5.77247	NA	4.18606	5.02817	6.13026	6.43174	5.7818
ATG3	9.80062	9.65386	9.81296	9.93742	9.58194	9.19796	9.71618	10.1039	9.68525	10.6701	10.3541	10.4298	9.06717	9.97485	10.3281	9.27213	9.08175	9.84701	9.43182	8.29996	8.98282	8.85746	8.14519	9.9905	9.61229	10.1017	8.81065	9.54764	10.1657	9.63404	9.67732	9.50824	10.4411	9.15599	10.2493	9.05634	8.04663	10.2344	9.87896	9.60663	9.3011	9.20736	10.8163	9.66947	9.261	9.22898	10.3075	9.22959	9.22645
ATG4A	NA	NA	NA	NA	NA	NA	4.41576	NA	NA	NA	NA	NA	3.7255	NA	NA	3.5263	NA	NA	3.42078	NA	3.45928	3.9788	3.42318	NA	NA	NA	NA	4.21204	NA	4.2877	NA	NA	NA	NA	3.8694	4.43637	NA	NA	NA	NA	4.30019	NA	NA	NA	4.16698	NA	NA	5.06088	NA
ATG4B	NA	NA	NA	6.73685	NA	6.97749	6.56042	NA	7.23769	7.08097	NA	NA	7.12737	5.85847	NA	6.85493	7.12737	6.87648	6.8959	7.87259	7.06305	6.73957	6.94971	NA	NA	7.41815	7.5205	6.85724	NA	6.73455	7.0787	NA	NA	6.84839	6.79501	6.77136	NA	NA	5.94213	6.66089	6.39855	6.66894	6.46596	6.90539	7.51357	7.44023	7.2806	7.28066	6.65756
ATG4C	NA	NA	NA	3.72079	NA	4.7068	4.86877	NA	4.34128	NA	NA	NA	4.58223	3.14683	3.83207	4.46976	3.76201	3.99477	4.33141	4.76617	4.6735	3.80306	4.23886	NA	NA	NA	4.55226	3.66169	NA	4.18231	4.33519	3.65052	NA	3.83248	3.69505	4.27825	4.92728	4.99589	3.8955	4.26519	4.02316	3.65339	4.44427	5.63303	4.29951	4.40716	4.75783	5.14934	4.40525
ATG5	NA	NA	7.62637	7.19872	6.95014	7.31111	7.63496	NA	7.36322	7.8375	7.89468	7.42378	7.85386	6.75511	NA	8.12587	7.95977	8.29805	8.27453	7.55079	7.88207	7.33495	7.85297	NA	NA	NA	7.67039	8.05955	7.93372	7.99246	NA	6.77318	NA	7.41294	7.71631	7.41271	6.4948	NA	7.87666	7.92493	7.5793	7.99758	7.78583	7.52797	8.1713	8.17762	8.15446	7.81518	7.54364
ATG7	10.048	9.43343	9.05997	9.40925	8.98615	8.22499	8.21682	8.16079	8.56608	8.74419	8.97606	9.5146	8.58416	8.35244	9.81813	7.95369	7.96464	8.17071	8.83526	8.47208	8.20546	7.90346	7.97446	9.44236	8.71342	8.6928	8.90179	8.67113	8.69598	8.56227	8.17051	8.57715	9.01353	7.99603	8.98117	7.84512	8.15968	10.2015	8.87359	8.27742	8.29786	8.02347	9.49084	8.18922	8.09819	8.29587	10.0825	8.74008	8.23481
ATG9A	NA	7.78342	8.90907	8.93889	7.84259	7.80819	8.16808	7.55828	7.24683	8.93754	9.04383	9.05741	7.13112	8.21203	9.76534	7.39689	7.39931	8.14384	7.41226	7.81902	6.21727	7.9451	5.99275	NA	9.49996	9.35118	NA	7.86241	10.7866	8.56227	NA	8.80044	9.10756	7.67328	8.94713	7.11157	6.8899	8.96214	8.68927	9.23668	9.68205	7.17477	8.09941	9.12971	6.89986	NA	8.89544	NA	8.31568
ATIC	12.2334	11.594	12.0139	11.451	11.0769	10.9893	11.2379	11.8688	11.1067	11.7185	11.1912	10.9412	10.9997	11.1892	10.9929	9.91283	11.1798	11.2459	10.7765	11.2207	11.0224	11.0821	10.9131	12.3774	11.1202	11.3479	11.4148	11.2478	11.2846	11.2554	11.2516	11.3653	11.8547	11.2054	11.1323	11.106	11.5364	12.6899	10.7764	11.2186	11.3616	10.497	10.7087	11.2314	11.2978	11.439	12.6048	11.5048	11.1883
ATL1	9.28235	9.22103	7.7751	6.35932	9.79127	7.2453	6.36802	9.98267	8.4392	8.04531	NA	NA	7.44735	8.69782	8.34043	9.55213	NA	6.84792	8.30784	9.92201	9.14266	7.54176	9.90032	NA	9.84905	NA	9.76116	9.70906	NA	7.96585	9.84326	NA	9.58275	8.46406	8.48879	6.98287	8.73081	9.30256	8.60006	7.0287	8.43495	9.04618	9.22726	7.02528	9.22711	8.50675	7.37736	8.75764	7.98926
ATL2	9.98999	8.25007	6.3814	7.7942	7.92773	NA	NA	7.42994	5.95149	7.19497	NA	6.12473	NA	NA	NA	6.79044	NA	NA	NA	7.40307	6.3184	5.84694	6.9978	7.89117	8.54033	NA	NA	6.7977	8.55091	5.44936	NA	NA	NA	NA	6.89369	4.85736	7.06918	9.15005	6.80772	NA	8.86646	6.38478	6.73201	5.63432	5.92577	NA	9.83919	7.544	6.13942
ATL3	12.374	11.3695	10.6786	10.5446	11.8301	8.47088	8.80017	10.5197	9.75248	10.2935	9.50703	8.63775	9.16473	10.3266	10.0565	11.0711	8.33633	8.90568	9.46173	11.5425	10.5491	9.15234	11.3548	11.2866	12.2043	8.76402	11.1356	11.3642	11.2977	9.22102	11.1387	9.21035	11.5205	9.96127	10.9083	8.64644	10.4531	12.4925	10.3903	8.59336	11.0131	10.4476	11.1734	9.04739	10.6829	10.0671	11.9923	10.8846	9.48808
ATOX1	7.54062	NA	NA	6.18815	5.42041	5.18156	8.73473	NA	5.74228	7.72745	6.48219	NA	6.32488	NA	7.2343	5.39235	8.4475	5.64482	5.86813	6.02214	8.41483	6.98276	5.68501	NA	NA	6.80105	7.24911	6.29553	8.04965	6.98474	NA	6.39505	NA	6.70386	5.3371	8.44704	5.33352	NA	5.68979	NA	6.55941	7.39586	5.17959	7.56969	9.39931	8.9848	7.45658	8.72231	6.25323
ATP11A	9.95736	8.62036	9.80444	9.71081	9.43899	10.0007	9.08909	9.51755	9.22863	9.65908	10.454	10.6433	9.37503	9.64238	10.951	9.18579	8.75666	10.2731	9.16113	8.62584	8.49603	8.55974	8.07448	9.61297	9.24509	9.45935	8.00536	8.45467	10.0079	9.4056	9.28909	10.4886	9.28637	9.00967	10.1085	8.37734	8.18364	10.0981	9.73781	9.74989	8.56933	9.32655	10.432	10.0614	7.84945	7.99786	9.75299	8.18735	9.55148
ATP11B	7.98035	8.59981	8.83564	9.2889	8.80501	8.75027	8.99441	9.75297	8.8378	8.55202	8.92305	9.27941	8.56523	8.68902	10.0609	8.76972	8.05371	9.27113	8.3511	8.22492	8.42409	8.64645	8.37831	NA	8.03138	9.42209	7.93663	8.24382	9.53252	9.03513	8.89935	9.36988	8.67676	8.37123	9.14027	8.20413	8.34108	8.81529	9.33218	9.62161	9.25626	8.52736	9.23292	9.70407	8.28548	8.13595	9.06404	8.01404	9.10168
ATP11C	9.8189	8.54709	9.56294	9.28291	9.1279	9.14098	8.7179	9.28819	8.13352	9.49236	10.0047	9.50249	9.24425	9.0606	9.85397	8.35084	8.36178	9.7254	8.68277	7.95874	7.67252	8.31699	7.50135	10.0884	8.60382	9.71693	8.47297	8.17745	10.0509	8.8291	9.0904	9.51876	9.35072	8.55129	9.21082	8.32541	8.59446	10.5854	8.92792	9.20387	8.6233	9.02711	9.34168	9.31382	7.87027	8.40516	10.0981	8.58157	8.63671
ATP13A1	NA	6.59221	6.60362	NA	7.46692	5.44036	6.29895	7.28847	6.18424	6.38513	NA	NA	5.49759	6.48775	NA	7.85923	NA	NA	6.09244	8.10448	7.51311	5.87824	8.30814	NA	6.73213	NA	7.97923	7.69816	NA	5.80679	7.20581	NA	6.49693	6.3368	6.74253	4.79184	7.51774	8.24105	6.93865	NA	6.93656	6.78412	7.01498	NA	7.44686	6.39451	NA	6.80641	5.83
ATP13A2	NA	NA	NA	NA	NA	3.20395	NA	NA	NA	NA	NA	NA	NA	NA	NA	4.55859	NA	NA	2.52874	3.20509	4.1257	NA	5.08409	NA	NA	NA	NA	5.16753	NA	4.26252	NA	NA	NA	NA	2.64775	2.29222	4.4112	NA	NA	NA	NA	4.15118	4.17126	NA	4.0617	NA	NA	NA	3.2555
ATP13A3	NA	NA	6.51801	6.22659	5.37659	5.61933	5.88655	6.95171	4.93453	7.46314	7.77031	6.39684	5.52287	5.27317	6.94939	4.10223	NA	5.2949	3.11079	NA	NA	5.78054	4.15189	NA	NA	7.06361	NA	4.08408	6.89514	6.89402	NA	7.41576	NA	6.02305	5.71918	5.19541	4.62181	NA	6.18669	7.39425	6.35235	4.39951	4.87875	7.22915	NA	NA	6.22865	NA	6.16199
ATP1A1	13.4294	13.3228	14.8575	13.7456	14.3282	13.634	14.0428	14.4058	13.2175	15.3574	14.8582	14.3558	13.478	13.6673	14.5799	12.9684	12.9707	14.1633	12.9971	12.7349	12.0113	13.6131	12.2244	14.9313	13.5209	14.5681	12.5517	12.4485	14.847	14.3892	13.3443	15.0574	14.5708	13.7449	13.8443	13.1776	13.0495	14.0313	13.6918	14.612	14.0948	13.6306	13.575	14.3453	12.4644	12.9654	13.9306	12.3755	13.8328
ATP1B1	10.5234	9.51254	10.8787	9.48945	10.037	9.41645	10.2311	11.1563	8.93506	10.7551	10.3135	9.7272	9.26787	9.20343	10.2066	8.54541	8.71776	10.056	9.27781	8.37129	7.10066	10.3985	8.122	10.9785	8.77907	10.1894	8.96233	8.14308	10.938	10.0872	9.05591	11.5688	10.2519	9.57561	8.56259	9.36492	9.32276	10.263	9.69537	9.78136	10.4192	9.34207	9.36248	10.0765	7.89566	8.34547	9.91614	8.16121	9.87111
ATP1B2	8.74603	9.31861	10.4269	9.74607	9.4338	8.17541	7.65904	NA	7.30806	9.60066	8.91403	9.42122	7.46403	8.60728	9.46119	6.7789	NA	8.0031	7.06836	7.58636	NA	7.62026	6.28868	11.0746	8.09212	9.57137	8.04666	7.54367	10.0315	8.65681	NA	9.07439	9.24934	8.44141	8.18433	6.85049	7.28943	10.9446	8.32432	9.88848	8.40445	6.93595	7.10766	9.25502	6.55582	NA	10.7273	7.81356	9.10818
ATP1B3	12.1395	12.3992	13.9007	13.3717	12.8927	13.4145	13.531	13.79	13.1014	14.4274	13.3919	12.2286	13.0672	12.9443	14.1411	12.4253	12.8745	13.9664	12.6419	12.4628	11.8231	13.1618	11.9964	14.5302	10.5749	14.3437	12.2473	12.0217	14.2882	14.0021	13.3443	13.4669	14.2694	13.4825	12.8988	12.8502	12.5763	13.4619	12.6571	14.4129	12.6911	13.2842	12.8937	14.2056	11.8917	12.6197	13.5489	12.194	13.4598
ATP2A1	NA	NA	NA	NA	11.3819	NA	5.40346	NA	NA	NA	NA	7.85906	NA	8.12333	NA	NA	NA	NA	4.54027	NA	6.99757	NA	NA	NA	12.1343	NA	NA	NA	6.42615	NA	NA	7.90944	NA	NA	7.22664	NA	10.2411	8.07081	8.85968	NA	7.799	5.81391	NA	NA	NA	NA	NA	NA	NA
ATP2A2	10.9372	11.3106	10.4625	9.04885	11.9712	9.10832	9.96473	11.8063	10.4664	10.5414	9.72914	8.89092	10.2784	10.3491	11.5653	12.1035	10.3553	9.51607	10.5677	12.5678	11.6268	9.91648	12.4448	10.9699	12.0795	9.37087	12.3069	12.0985	9.63891	9.75165	11.8036	9.05284	11.8298	10.9505	10.7961	9.11869	11.895	11.7856	10.8626	8.7561	11.3076	11.0362	11.0697	8.98444	11.6466	10.8407	9.67179	11.35	10.2132
ATP2A3	12.4541	13.066	11.6475	10.5595	13.654	10.8181	11.0739	11.5114	12.18	11.5357	10.497	10.6921	11.7222	12.3243	12.8076	13.497	11.3721	11.4475	11.905	14.1484	13.4338	11.1711	14.0662	12.5304	13.8283	10.2077	13.8087	13.9404	10.8719	10.9842	13.552	10.5793	13.3015	12.3895	12.4232	10.9655	13.4336	13.4464	12.4111	10.4381	12.6805	12.747	12.7871	10.4588	13.0371	12.5487	11.0051	12.9195	11.8331
ATP2B1	12.4831	11.0477	11.4566	10.3144	11.4478	10.1234	9.89531	10.9078	9.53583	11.2349	11.5175	10.9788	9.89817	10.5904	11.206	9.47687	9.43348	10.7537	9.0006	9.48084	8.69256	9.58442	8.66168	11.929	11.0724	11.157	9.65512	9.08125	11.825	9.95476	10.273	11.7911	11.4553	10.0463	10.145	9.07533	9.73318	12.2815	10.3056	10.7215	10.7736	10.6081	10.2232	10.8473	8.85046	9.40888	11.7167	9.76033	9.94561
ATP2B2	10.3372	8.50349	NA	7.10892	NA	NA	7.46644	8.96135	NA	8.87318	NA	9.4593	8.73579	6.90927	8.96727	7.15611	NA	6.6533	7.30751	7.40684	6.46245	7.58487	NA	NA	7.45709	7.76349	NA	5.78997	9.0752	7.53809	NA	10.1796	10.1227	7.31187	7.30717	4.88827	6.57114	8.03463	8.0459	7.48731	8.42486	NA	6.7231	NA	NA	NA	NA	7.86364	NA
ATP2B3	12.7682	10.3206	11.8884	10.3691	11.0277	NA	9.62432	NA	9.06636	NA	11.6348	11.4341	9.08057	10.1227	NA	8.78449	8.13629	10.229	NA	NA	NA	9.81531	NA	11.6847	10.1549	NA	NA	8.13144	11.6064	10.2142	NA	11.1042	11.8298	NA	10.3543	8.37734	8.48301	11.9486	10.4703	10.5649	10.7914	10.1689	10.3665	10.713	NA	8.85383	12.3675	NA	10.123
ATP2B4	13.8884	13.0184	13.4425	12.5476	13.5042	11.6486	11.8466	12.4207	11.1726	13.2126	13.2645	13.0988	11.5402	11.8489	13.2388	11.5657	11.2666	12.2329	10.9448	11.49	10.407	11.3024	10.9856	14.2653	12.6425	12.985	11.4604	11.3264	13.5729	11.9072	11.7507	13.4186	13.4394	11.9421	12.3005	10.3509	11.6696	14.7991	12.1505	12.6262	13.0151	11.3275	11.9931	12.9898	10.6535	11.416	14.0025	12.1532	11.8623
ATP2C1	9.21032	8.61012	9.80015	9.21533	9.77494	8.01553	9.84967	9.95069	8.25441	8.70775	9.60001	6.70566	8.43571	8.73251	8.3602	9.65211	9.25478	8.87332	8.95226	9.18999	9.18136	9.95096	9.63554	8.2994	8.89359	8.52722	9.47688	9.05068	8.30166	9.33458	9.3473	8.00615	9.28637	10.1651	8.94713	8.51352	9.38091	8.89058	8.90779	8.80941	9.19817	8.27052	9.2044	9.27489	9.26658	8.81033	9.03997	9.01283	9.01438
ATP5F1A	11.959	13.4286	11.9859	9.85504	13.3543	10.2366	9.67753	12.2622	11.7977	12.1758	9.58871	10.4645	11.332	11.8686	12.9024	13.9	9.28836	10.5615	12.0516	13.7092	13.431	11.3288	14.0566	12.3	13.6487	9.10697	13.6136	13.5986	10.1406	10.9215	13.4436	9.96569	13.4557	11.771	12.1441	10.3612	13.2754	13.1293	13.1069	10.3052	12.8968	13.1101	13.0818	9.49977	13.0773	11.9304	10.102	12.6643	12.0597
ATP5F1B	12.6709	13.9438	12.4563	10.3635	14.3369	10.6285	9.93954	12.5933	12.4569	12.4484	10.627	11.4452	11.8741	12.7357	13.1438	14.2164	9.55984	10.8893	12.3668	14.0945	13.9036	11.6348	14.0869	12.1693	14.6873	10.0375	13.8321	13.9487	10.6934	11.2554	13.7903	10.5819	13.9295	11.6527	12.7439	10.9277	13.706	13.6119	13.4405	10.5043	13.0889	13.2909	13.4347	9.67446	13.3076	12.038	10.505	12.7923	12.3058
ATP5F1C	9.61781	10.4922	9.60283	7.73045	11.5711	7.76381	6.72321	10.0661	9.76881	9.1357	6.86645	8.10173	8.99118	9.83821	10.2184	11.3345	6.20377	8.223	9.58915	11.2975	10.9932	8.75971	11.4625	9.15149	11.23	NA	10.8362	11.2342	8.69598	8.23462	10.8092	6.96248	11.2773	9.01735	9.79689	8.18094	10.8863	10.7761	10.4402	7.83334	9.51605	10.6017	10.9477	7.00949	10.5726	9.30616	7.8319	10.0511	9.53709
ATP5F1D	NA	9.5235	NA	NA	8.79695	5.78863	7.40283	NA	8.06905	7.83269	NA	6.00339	7.88369	7.79563	9.41396	10.8918	NA	6.46417	8.59552	10.8481	11.4342	7.05858	10.903	NA	10.5101	NA	10.2237	10.6089	NA	6.22027	8.4723	6.22917	9.873	8.28479	8.03676	7.83058	9.5002	9.63366	8.91453	6.15374	8.8439	10.5822	8.76305	NA	10.7541	9.57921	NA	10.4896	7.4479
ATP5F1E	NA	7.11621	NA	NA	8.83682	NA	6.78215	NA	6.93936	NA	NA	NA	NA	6.5531	NA	9.19687	5.76554	NA	7.12981	8.69235	10.4552	7.09271	9.58557	NA	9.3902	NA	8.19882	9.35089	NA	6.06719	NA	12.2195	NA	6.64813	6.66825	7.22715	8.00689	7.47378	7.63163	NA	8.29786	9.5254	7.99671	NA	10.1586	8.32089	NA	9.33858	6.79989
ATP5IF1	8.78374	11.2738	10.0622	8.93889	12.1794	7.83659	6.4679	10.1449	10.2825	10.4994	8.33056	9.74786	9.79631	10.3407	10.3061	11.3959	NA	8.63362	10.0559	11.5296	10.7222	9.05426	11.8716	10.4248	13.4721	6.71196	11.8031	11.5286	8.67612	9.02228	11.149	9.08858	11.7123	9.72846	10.201	8.7759	10.2525	10.8837	11.01	8.53124	11.2799	10.6124	11.2311	NA	10.5838	8.73789	9.17133	10.5812	9.94561
ATP5ME	NA	NA	NA	NA	7.46861	NA	NA	NA	NA	7.3473	NA	NA	NA	6.94655	NA	8.6539	NA	NA	6.19536	8.062	10.3328	6.39874	7.83882	NA	9.67768	NA	NA	8.09594	NA	5.82003	7.09222	NA	NA	NA	6.87455	7.54315	7.92397	NA	7.61412	NA	7.93502	8.18133	7.63087	NA	11.1184	8.94513	NA	9.37883	5.46657
ATP5MF	NA	NA	NA	NA	NA	NA	NA	NA	NA	NA	NA	NA	NA	NA	NA	4.98319	NA	NA	NA	NA	5.55959	NA	3.63799	NA	NA	NA	NA	4.44889	NA	NA	NA	NA	NA	NA	NA	NA	NA	NA	NA	NA	NA	NA	NA	NA	NA	NA	NA	NA	NA
ATP5MF-PTCD1	NA	NA	NA	NA	NA	NA	NA	NA	4.42343	NA	NA	NA	3.23364	NA	NA	4.97464	NA	3.57709	4.09507	5.49837	7.58352	3.09089	6.39232	NA	NA	NA	NA	6.15286	NA	NA	NA	NA	NA	NA	NA	3.70287	4.77063	NA	NA	NA	NA	4.95885	4.15766	NA	6.885	4.81256	NA	5.58407	NA
ATP5MG	NA	5.87885	NA	NA	NA	NA	NA	NA	5.85803	6.75273	NA	NA	4.80302	6.69206	NA	7.56836	NA	NA	5.73741	6.68948	7.96046	4.72937	7.29975	NA	NA	NA	6.70522	6.70076	NA	4.62135	7.4926	NA	6.99209	NA	6.2764	5.87572	6.52888	NA	5.86725	NA	6.0793	7.07439	7.1393	NA	8.26335	6.87581	NA	7.20657	5.66574
ATP5MJ	NA	NA	NA	NA	NA	NA	NA	NA	3.6772	NA	NA	NA	NA	NA	NA	5.77914	NA	NA	4.17357	NA	6.32936	NA	5.50255	NA	NA	NA	6.12266	5.23902	NA	NA	NA	NA	NA	NA	5.89193	NA	3.71271	NA	NA	NA	NA	5.51618	NA	NA	6.32962	NA	NA	6.0465	NA
ATP5MK	NA	NA	NA	NA	NA	NA	NA	NA	5.48662	NA	NA	NA	NA	NA	NA	7.36736	NA	NA	NA	6.85398	7.59565	NA	6.9848	NA	NA	NA	5.96806	7.19415	NA	NA	NA	NA	NA	NA	5.2928	NA	NA	NA	NA	NA	NA	6.72512	6.77081	NA	8.08563	NA	NA	7.86357	4.71669
ATP5PB	8.5227	8.38834	7.76403	NA	9.03496	NA	7.77243	NA	7.23077	8.85663	NA	NA	NA	7.7539	NA	9.62366	7.76178	NA	8.18173	8.85879	11.3518	7.0419	9.93399	NA	8.25408	NA	9.01227	10.243	NA	6.20211	9.0116	NA	8.74219	7.47087	7.56871	8.67991	8.87022	8.65179	8.59167	NA	9.09373	10.369	8.36981	NA	11.1307	9.90697	NA	10.4791	7.10192
ATP5PD	8.59864	8.68033	9.0237	NA	9.75842	NA	8.54734	NA	7.77037	8.72608	NA	7.22729	7.7636	8.21203	9.33645	10.3916	7.71998	6.92953	8.96623	10.4053	11.6952	7.9451	11.2111	NA	11.245	NA	10.2927	10.9243	NA	7.30502	8.97514	NA	9.8827	8.20633	8.46011	8.79893	8.64711	9.18785	9.61485	7.06317	9.27324	10.9375	9.685	NA	11.5356	10.4566	NA	10.6972	8.07141
ATP5PF	NA	NA	NA	NA	NA	NA	5.45092	NA	NA	NA	NA	NA	NA	NA	NA	7.21962	NA	NA	NA	6.73591	9.91733	4.06789	7.68279	NA	NA	NA	7.5275	7.08058	NA	NA	NA	NA	NA	NA	6.13545	7.64146	6.29794	NA	NA	NA	NA	8.22661	6.56674	NA	10.4209	8.48479	NA	8.99073	5.35897
ATP5PO	9.10501	8.77506	9.61751	NA	8.84467	6.19771	7.78096	NA	7.70647	9.08688	NA	NA	7.56844	8.17468	8.70106	10.8538	6.96829	6.42049	8.84286	9.74085	11.5654	8.47697	11.0189	NA	9.67768	NA	10.071	11.0362	8.208	7.86557	9.55298	6.23838	9.19585	7.50683	8.25281	9.02412	8.57647	9.00512	8.97384	6.73228	9.23331	10.8261	9.10298	NA	11.5471	10.1286	7.98961	10.8234	8.04454
ATP6AP1	NA	9.01908	9.33327	10.2173	8.99323	9.53422	9.18407	10.1489	8.91319	8.52085	8.94094	9.03237	10.1024	8.73251	10.9391	9.1406	10.0057	9.73443	8.67428	9.46462	9.09712	9.68208	9.29553	8.6791	8.51853	10.5789	9.40392	9.37083	10.6225	9.56036	10.1639	9.18417	9.53432	9.64665	9.13423	8.60348	8.96314	10.1754	8.7433	10.8543	9.11899	9.14974	8.61489	11.0511	8.65189	8.49581	10.3859	9.27905	9.98146
ATP6AP2	NA	NA	7.75385	NA	7.74904	NA	7.10628	NA	5.58526	NA	NA	5.26618	4.76544	5.36703	7.89336	6.73951	6.31245	NA	5.46361	6.82023	5.91334	NA	6.48752	NA	NA	NA	5.35992	6.20877	7.16325	5.08457	6.56794	NA	8.47342	4.9669	5.12313	5.48367	5.87177	NA	5.31996	NA	5.16754	5.8672	6.39002	5.65083	6.51835	5.90761	NA	5.9755	NA
ATP6V0A1	9.56102	10.2265	10.4867	11.1752	10.0473	10.7541	10.5421	10.6189	10.1422	10.1883	11.0061	11.1418	10.7771	10.5301	11.9268	9.73425	10.1911	10.7867	9.68946	10.1005	9.31167	10.3605	9.69959	11.0983	10.2205	11.227	9.62334	9.81473	11.8584	10.3045	10.426	11.0562	10.7343	10.6208	10.4153	9.79731	9.86127	11.3094	10.6098	11.7734	10.4887	9.72007	9.58677	12.2037	9.44916	9.67447	11.3726	9.2607	11.085
ATP6V0A2	NA	7.95069	7.84019	8.82809	7.44965	8.00137	7.88027	9.28086	7.70249	7.55953	8.53279	7.99929	8.38262	7.06424	9.66516	7.77267	8.05574	8.59446	7.36545	7.47395	7.94769	8.85746	8.07448	7.96157	NA	8.67179	7.62829	7.54169	8.73488	8.4611	7.81454	8.51548	8.13363	8.85541	7.45676	7.49343	7.81954	8.79584	7.82032	9.21049	8.66678	7.9031	6.94425	9.61855	7.07183	7.22206	8.60959	7.3672	8.67224
ATP6V0C	NA	NA	NA	9.58989	NA	NA	NA	8.72253	7.88157	7.03678	8.61307	NA	8.63044	7.30368	8.46985	6.70189	8.73734	NA	7.91969	8.062	8.30896	7.81286	7.94833	NA	NA	8.55042	6.73456	7.76764	9.26656	8.42248	8.7563	NA	NA	6.88232	7.88681	8.08426	NA	NA	NA	9.1149	5.70844	8.18133	6.88116	10.3506	7.23186	7.3854	NA	8.21303	9.52256
ATP6V0D1	9.91833	9.43922	10.026	10.1791	8.66138	9.17291	10.9658	9.25116	8.23103	10.185	9.43313	9.77328	9.49993	9.01201	11.3036	8.75481	10.4051	9.67467	8.04352	8.93139	9.85371	9.07941	8.63735	10.5408	8.60382	9.87234	8.32274	8.75696	10.6508	9.91706	9.74384	10.2726	9.62961	9.87091	9.45322	9.21886	8.74698	10.0455	9.65969	10.2126	10.5802	10.2314	8.46906	10.7817	9.8489	10.2311	9.65604	9.08413	9.95285
ATP6V1A	11.0395	12.2832	12.2042	12.4574	11.4859	11.8595	12.2712	12.3259	11.9487	11.4962	11.0167	11.6346	12.1921	11.6017	12.4376	12.051	12.0464	11.9619	12.2214	12.5614	12.1432	12.1018	11.9478	13.0254	11.545	12.0011	12.6795	12.091	11.9747	11.9587	11.904	11.6784	12.5156	12.131	11.6782	12.0793	12.3167	13.1911	11.7778	12.18	11.9061	11.5882	11.6981	12.3591	11.8917	11.836	13.1124	12.0678	11.9096
ATP6V1B2	12.5756	11.7064	11.9183	11.7513	11.523	10.6671	11.226	11.7935	10.5562	11.3472	11.422	11.2883	10.8157	10.9131	11.5715	10.8148	10.8916	10.8337	10.6371	11.251	10.298	11.3024	10.6408	12.3225	11.6364	10.9888	11.6139	10.8176	11.1968	11.5522	10.9332	10.8778	12.0611	11.3493	11.3407	10.9381	11.2966	12.0851	11.3752	11.1461	11.2516	10.5312	11.1133	11.3438	10.7057	10.8342	12.4761	11.212	11.2746
ATP6V1C1	9.08501	8.51451	8.885	9.30672	9.00727	9.08837	9.50182	9.61986	9.2808	9.67332	9.41405	9.39526	9.49993	9.14669	9.56369	9.28256	9.43947	9.19464	9.31652	9.57952	8.94476	9.4891	8.92546	9.62753	9.03082	9.67002	10.0109	9.21961	9.30585	9.83856	9.19712	8.91633	9.74583	9.23715	9.48204	9.31786	9.34948	8.98808	9.28612	9.57619	8.99483	9.05249	9.57345	9.71865	9.5115	9.58954	9.12632	9.38449	9.55148
ATP6V1D	10.6411	9.90072	10.1388	10.0893	9.34809	8.7073	9.17177	9.805	8.79857	9.60066	9.13211	8.44878	8.8497	8.96903	8.74535	8.43746	8.97032	8.8149	8.75701	9.10883	9.0441	9.07941	8.32854	10.9382	7.97113	9.05923	9.24591	9.00037	9.63891	9.33458	8.94718	8.56706	9.83851	8.69228	9.50562	9.05634	9.66672	10.6679	8.69711	9.0276	9.00164	8.57191	9.11528	9.41874	8.93687	9.0234	10.6994	9.56979	8.92146
ATP6V1E1	11.8402	10.9837	11.074	10.6249	10.6043	9.42178	10.3856	10.6014	9.91536	10.5997	10.2396	9.93065	9.94286	9.5627	10.2648	9.96884	10.4082	10.3308	10.0721	10.3357	9.58344	10.2513	9.58132	11.1113	10.3152	10.2685	10.4818	9.96984	10.3925	10.6161	9.83311	9.78582	11.3046	10.1301	10.0456	10.2708	10.2889	10.9424	10.1797	10.3717	10.0892	9.8342	10.6251	10.496	9.94932	9.9517	11.6521	10.3919	10.5289
ATP6V1F	NA	NA	6.60033	NA	NA	4.74915	NA	NA	NA	NA	NA	NA	4.79165	4.99612	NA	NA	NA	4.68407	4.57321	NA	7.34991	NA	NA	NA	NA	NA	NA	NA	NA	5.35676	NA	NA	NA	NA	NA	6.88007	5.021	NA	NA	NA	NA	7.21054	NA	NA	7.83625	7.28585	8.16436	7.63973	NA
ATP6V1G1	12.5208	11.1162	12.2123	10.4408	10.6939	8.56052	11.6827	9.55449	9.85928	11.4556	10.7689	10.839	9.84422	9.29909	10.8633	10.536	11.2273	10.8771	10.2455	10.3767	10.688	10.9839	10.1979	11.8192	10.8439	10.8104	11.0406	10.7082	11.3345	11.4718	9.22067	10.4886	10.8452	10.4525	10.693	11.0056	10.2297	11.0834	10.9307	11.0066	11.1202	10.3176	11.4534	10.681	10.8463	10.8211	12.2588	11.1732	10.7958
ATP6V1H	12.3842	10.5225	11.3711	10.3261	10.7025	9.21032	9.75383	10.4064	9.71505	9.96723	10.2141	10.3876	9.33088	9.75209	9.37924	9.31851	9.45729	9.30791	9.36481	9.49688	8.58944	9.48439	8.8639	10.673	10.5801	9.80157	9.88249	9.23057	10.2284	9.88546	8.767	9.50824	10.5966	9.31399	9.99315	9.39546	9.58362	10.7435	9.94303	9.63152	10.3082	9.08359	10.0058	9.6844	9.0639	9.07577	11.1565	9.73397	9.56099
ATP7A	11.0238	10.1402	10.8437	10.7077	9.90443	9.56824	10.0138	10.6843	9.23452	10.8227	11.28	10.2889	9.64674	9.64238	10.9651	8.7991	9.38464	9.93585	8.53115	8.51471	7.97312	10.0529	7.72695	11.2447	9.21152	10.9347	8.47297	8.23297	11.3138	10.7351	9.55915	10.3512	10.6573	10.0005	10.151	9.32845	8.63847	11.6157	9.96268	11.2494	10.3082	9.12005	9.16941	11.4496	8.32873	8.83658	11.1987	9.35019	10.6407
ATP7B	NA	NA	6.03306	NA	5.38208	4.72301	5.05963	NA	NA	6.32486	5.80699	NA	4.7275	5.21743	NA	4.07732	NA	4.62229	NA	NA	NA	4.58636	NA	NA	NA	NA	NA	NA	6.64752	5.4874	NA	5.90694	NA	NA	5.28801	4.54226	NA	NA	5.05942	5.78976	5.80497	NA	3.38875	6.40987	NA	NA	6.34664	4.24825	4.80711
ATP8A1	9.62475	9.58754	8.52907	9.04885	10.1394	10.7937	8.66618	9.49872	9.73181	8.41182	8.24676	8.98094	8.95528	9.93073	9.65358	10.1393	8.12576	9.83865	9.2609	10.1555	10.0457	8.60374	10.3652	8.23946	9.87072	8.58455	9.91348	10.2484	8.86332	9.26534	10.0589	8.76555	9.53432	9.45638	9.4386	8.76034	9.18116	9.83291	9.30678	9.38455	9.68628	9.22978	9.76139	10.4988	9.86368	9.22898	8.2387	9.95168	8.66344
ATP8B1	NA	NA	6.61181	NA	6.55248	NA	NA	NA	NA	6.54499	5.87893	6.79975	NA	NA	NA	NA	NA	5.28781	NA	NA	NA	5.02697	NA	NA	5.75221	5.93157	NA	NA	8.23538	5.4249	NA	8.36041	6.31327	4.28064	5.12257	NA	5.60897	NA	6.0324	NA	5.60709	NA	3.82138	NA	NA	NA	NA	NA	NA
ATP8B2	6.94769	NA	6.42442	NA	NA	6.38619	5.663	6.53112	5.23058	NA	6.59243	6.99403	6.11873	5.71663	NA	5.3729	NA	6.29458	5.97506	NA	5.58414	5.41708	4.58466	NA	6.50865	6.2839	NA	NA	6.88728	5.80121	NA	8.17339	NA	NA	5.60657	5.51555	5.43337	5.25827	6.1431	6.80622	5.64542	6.25618	5.58785	5.98391	4.72707	NA	5.80844	NA	NA
ATP8B4	NA	NA	8.41046	7.85994	7.96489	6.74025	7.38709	8.11514	6.1941	9.12883	6.91814	6.97694	7.03453	6.57387	7.52719	5.8571	NA	7.41032	6.39881	6.93926	5.50937	6.67376	5.45625	NA	NA	7.94803	NA	5.87956	7.71593	7.56246	NA	8.9786	7.83783	5.41432	7.01831	6.2531	5.65177	NA	8.20838	7.57025	5.7916	7.12821	7.68095	7.69928	5.20476	NA	NA	NA	6.61734
ATP9A	NA	NA	5.0776	4.9786	7.24909	NA	NA	NA	NA	NA	NA	6.28846	4.11182	NA	7.80914	NA	NA	NA	3.48629	NA	NA	NA	NA	NA	NA	NA	NA	NA	NA	4.81591	NA	NA	NA	NA	5.51436	NA	NA	NA	4.79933	NA	NA	NA	6.27522	NA	NA	NA	NA	NA	NA
ATP9B	NA	7.15705	7.1689	6.99951	6.47931	6.98969	7.76315	7.77039	7.09289	7.41714	8.60187	7.58821	7.07509	7.12497	8.5594	6.72512	7.0567	7.2658	6.28119	6.45438	6.51726	7.34051	6.93871	NA	NA	7.4381	NA	6.58294	8.08638	7.55413	7.68181	7.77792	8.02203	7.67946	7.34151	6.83672	6.92209	6.6454	7.18277	8.13153	7.41441	7.14776	7.21926	8.18922	6.65273	5.86532	6.07917	5.82656	7.47158
ATPAF1	NA	NA	NA	NA	7.20795	5.60694	NA	NA	5.89981	NA	NA	NA	5.91464	6.38014	NA	4.95221	5.79758	NA	6.68875	NA	6.17192	4.74438	6.1756	NA	6.8638	6.4595	NA	6.63579	NA	4.7306	6.77599	NA	NA	6.64308	NA	6.2796	5.14137	NA	5.30399	5.49188	NA	5.72566	5.78946	6.76978	5.70295	4.94668	NA	NA	4.96382
ATRN	10.6029	10.0635	10.1286	10.9194	9.75842	8.84052	8.16808	9.51755	9.39566	8.96095	9.75464	9.85172	8.16095	8.83979	9.51974	8.24807	7.76897	8.56437	8.19366	8.89957	7.98567	7.66518	7.60707	10.8132	9.06129	8.8507	9.45898	8.19991	10.0237	7.66914	8.36368	8.38361	9.90192	8.50833	8.77929	7.5711	8.17171	12.1536	7.5464	7.83959	9.83091	9.69612	7.78071	8.90167	7.95369	9.18878	11.6912	9.97062	7.65102
ATXN10	NA	7.44102	8.25643	7.3735	7.03668	7.52116	8.93009	NA	8.19523	8.69849	7.59487	7.79322	8.1355	7.27824	8.24627	9.00221	8.82231	8.65281	8.36172	9.08073	8.67716	8.90044	8.89842	NA	7.88264	8.75406	8.47297	8.54519	8.24889	8.78412	7.96746	8.72978	7.64059	7.99968	7.97053	8.7525	7.76724	7.83603	8.32432	8.49915	8.05769	8.50915	9.37788	7.67975	9.03807	8.47368	8.02159	8.63003	8.13646
ATXN2	NA	6.62988	6.60085	6.20677	6.46976	5.98707	5.42538	NA	6.28174	7.66728	6.57797	6.62501	5.30386	6.69207	NA	5.87382	5.59023	6.6439	5.88135	6.57809	5.35023	5.55605	4.78225	NA	7.45902	NA	NA	5.78026	6.84487	5.71874	5.88405	5.32586	NA	NA	5.82798	6.09663	5.41554	NA	6.7346	5.70276	6.05714	6.26028	6.11861	6.82417	5.46814	NA	NA	5.80907	5.84967
ATXN2L	7.46143	7.27874	8.08397	7.69343	8.11759	7.32083	7.15053	6.79536	8.09518	7.77522	7.7502	8.44878	6.50704	8.22427	7.2596	7.24571	7.17166	7.0777	6.87284	7.81553	6.65976	7.12551	6.1782	NA	9.25172	7.9615	6.09612	7.11554	7.60732	7.52854	8.06756	7.01987	7.93937	6.71413	8.06243	7.50493	5.97566	NA	8.32432	7.3777	7.38958	7.67346	7.95623	7.48832	6.29945	6.65818	6.81332	6.15915	7.53533
ATXN3	9.29981	7.65172	8.38781	7.01393	7.36377	6.32401	6.64863	NA	6.75068	7.24683	8.18423	7.70825	6.02901	7.40098	NA	6.38422	NA	6.38034	6.52601	NA	5.78733	6.04227	NA	NA	8.52947	6.83136	NA	6.42642	8.02865	6.83633	6.28611	7.85183	NA	NA	7.42113	6.40778	NA	7.94979	7.75545	6.75354	7.5615	7.04606	7.99671	NA	NA	6.46656	7.82912	5.87716	5.96885
AUH	NA	5.33809	NA	NA	6.24507	4.95444	NA	NA	4.79863	NA	NA	NA	5.05252	NA	NA	5.88197	5.66703	4.49348	NA	NA	5.31579	4.42626	6.01408	NA	NA	NA	NA	6.27898	NA	4.31426	NA	5.23159	NA	NA	4.83661	4.70755	5.19894	NA	5.62128	5.3487	5.14211	5.95049	5.3078	5.95788	5.65361	NA	5.62832	NA	4.93802
AUP1	NA	7.57567	7.02622	6.31196	8.5602	4.89429	6.0296	8.06961	6.63142	6.46621	NA	NA	5.55648	7.32307	7.30007	6.42244	5.84183	4.67429	6.68039	7.8681	7.07203	5.95326	7.59867	NA	7.99172	NA	7.36187	7.7033	7.32707	6.2618	8.24518	5.52365	8.22002	7.44916	6.72429	5.96727	7.79675	7.45234	7.49883	NA	6.80119	7.31302	7.25423	NA	7.39909	6.41925	NA	7.0512	6.9847
AURKA	NA	NA	NA	NA	NA	5.55266	6.18782	NA	NA	NA	NA	NA	NA	NA	NA	NA	NA	NA	NA	NA	NA	NA	NA	NA	NA	NA	NA	NA	NA	NA	NA	NA	NA	NA	NA	NA	NA	NA	NA	6.23856	NA	NA	NA	NA	NA	NA	NA	NA	NA
AVEN	7.23432	5.43658	5.57878	5.80191	5.89052	5.27882	5.21542	NA	5.66224	NA	5.35135	6.3224	3.74166	6.18186	NA	5.05733	4.95588	4.37767	4.48514	NA	5.0584	4.40108	NA	NA	6.54229	5.86211	NA	5.98228	5.55509	5.09927	NA	NA	6.73082	NA	5.91493	5.26878	3.92218	6.13669	5.8899	5.72144	4.84326	5.03972	5.77986	5.34984	NA	NA	5.46293	4.06836	3.39778
AVL9	6.809	5.8181	7.67736	6.21197	4.86238	6.35797	5.45596	NA	6.62206	6.26331	5.87963	7.13401	5.70403	6.36291	NA	5.8092	6.57342	5.53018	6.17873	5.58366	5.33	5.49417	5.10303	NA	NA	5.77704	NA	5.71848	NA	6.20759	NA	6.22359	NA	5.26002	6.28989	6.42848	5.88769	NA	6.46125	6.03117	6.15687	5.66948	6.18795	6.53115	5.73192	NA	NA	6.33426	5.74505
AXIN1	NA	NA	NA	NA	5.16707	4.48285	NA	NA	5.59547	NA	NA	NA	4.68789	5.47853	NA	4.69316	NA	5.7814	NA	NA	4.54206	4.15736	5.28571	NA	6.02104	NA	NA	4.5856	NA	4.04029	NA	NA	NA	NA	5.69448	5.16732	5.01144	NA	5.22625	NA	4.97704	5.09775	5.81433	NA	4.77266	NA	NA	NA	4.44393
AXL	NA	3.50283	NA	NA	NA	4.28419	NA	NA	NA	NA	6.29406	NA	3.75983	NA	NA	NA	NA	3.47736	NA	3.70156	NA	NA	NA	NA	NA	4.18341	3.80932	NA	NA	NA	NA	5.75194	NA	NA	NA	2.75748	3.26623	5.97194	NA	NA	5.07502	4.23576	NA	NA	NA	NA	5.46282	NA	4.74925
AZGP1	15.2102	13.9259	14.3484	13.9648	13.7615	11.5547	10.5301	12.9048	12.5718	12.2489	12.5785	13.2603	11.155	12.3029	12.2772	10.8538	11.027	12.1168	11.3203	11.4631	10.8006	11.2618	10.7317	13.0661	12.4181	11.2956	11.7304	11.3642	13.0244	11.4835	12.1072	12.2826	12.8043	12.537	11.2318	10.2403	11.9308	13.9036	11.4698	10.3328	12.2442	13.2121	12.2094	10.784	11.0278	11.4533	13.3993	11.5048	11.415
B2M	15.2388	15.291	16.381	14.9949	15.4131	15.9529	18.0123	15.6023	14.9394	15.9757	16.1728	16.4748	15.8976	14.5895	16.5703	14.7529	17.8032	16.2739	15.8326	15.9814	15.8764	15.7206	14.6762	16.8424	16.3871	16.006	16.2972	15.1038	15.9858	14.6307	15.2496	16.5731	16.7279	16.0047	13.9296	16.3692	14.9912	15.8734	15.2063	15.6229	15.1816	16.5618	14.7003	16.8105	16.4649	18.2571	16.8636	16.7733	15.2404
B3GALT6	NA	NA	NA	NA	NA	NA	NA	NA	NA	NA	NA	NA	NA	NA	NA	5.81618	NA	NA	NA	NA	5.16255	NA	6.23778	NA	NA	NA	NA	NA	NA	NA	NA	NA	NA	5.14743	NA	NA	NA	NA	NA	NA	NA	NA	NA	NA	NA	NA	NA	NA	NA
B3GAT3	NA	NA	NA	NA	5.87527	NA	5.45312	NA	3.94573	NA	NA	NA	NA	NA	NA	5.36611	NA	NA	3.81701	5.17518	5.1542	4.87099	6.02516	NA	NA	NA	5.16324	4.82386	NA	3.4539	NA	NA	6.28445	5.69327	NA	4.17741	5.65133	NA	4.0869	NA	4.33648	4.78669	NA	NA	4.68501	NA	NA	4.59389	NA
B3GNT2	NA	NA	NA	NA	7.0035	NA	5.36137	7.0039	NA	NA	NA	NA	NA	NA	NA	NA	NA	NA	4.17729	5.41172	NA	4.63945	NA	NA	NA	NA	NA	NA	NA	NA	NA	NA	NA	NA	NA	NA	5.21289	NA	NA	6.94155	NA	NA	NA	NA	5.08186	NA	NA	NA	4.35006
B4GALT1	NA	7.41845	8.83564	8.18602	10.9018	6.93457	10.1361	9.15821	7.18953	8.05257	7.00607	7.29743	6.9428	6.41843	9.78138	8.20482	7.87403	7.23687	7.34975	9.94947	6.84816	7.42696	6.8916	8.01395	7.31354	8.58455	6.79871	7.51687	9.09776	6.95222	9.38946	8.11914	12.0928	7.12918	7.01691	6.65352	7.75006	8.39164	7.37447	6.9346	8.74188	6.82704	6.47157	8.49047	7.10298	6.99512	7.47979	7.04427	8.03092
BABAM1	9.59677	8.89802	8.01394	8.03741	8.02396	7.66365	7.99723	7.50653	8.06905	7.61085	7.21373	8.10918	7.51036	7.57008	NA	7.9667	8.17336	7.95179	7.81965	7.62776	7.84122	7.27242	7.23573	NA	8.21395	8.25793	7.58516	7.42118	8.03531	7.42664	7.94778	7.39041	7.91963	6.7574	7.74313	7.45881	7.88908	9.89364	8.19736	7.86172	8.34145	7.88909	8.45944	7.76166	7.66014	7.20865	9.31864	8.09371	7.67153
BABAM2	NA	6.91902	6.77258	6.99939	5.81946	6.59122	6.94856	6.6955	6.47165	6.63662	NA	5.58945	6.31343	6.70019	NA	6.81232	7.01835	6.84877	6.51162	7.05786	7.28536	6.94025	7.05918	NA	NA	6.81343	7.38265	7.24712	NA	6.2325	NA	NA	NA	6.53306	6.2502	7.18048	6.54191	7.82657	5.83336	6.64609	7.76702	7.30654	6.71927	6.64232	7.30461	7.48025	7.95565	7.86658	6.82136
BACH1	NA	NA	NA	3.42184	3.07355	3.56691	2.39322	NA	2.70398	NA	NA	3.82039	3.80846	3.07065	NA	3.44087	NA	2.49614	NA	NA	2.50084	2.18089	NA	NA	4.81433	3.35284	NA	2.97675	NA	3.6312	NA	2.9993	NA	NA	3.41505	2.46118	NA	NA	4.53241	3.04156	3.85159	3.42975	4.29126	3.76106	NA	NA	NA	NA	3.31756
BAD	NA	6.08894	5.53711	4.88975	6.21633	NA	4.64473	NA	5.08831	NA	NA	4.77479	NA	4.28003	NA	5.514	NA	NA	5.23072	NA	4.98913	4.5139	3.98929	NA	6.45314	NA	NA	6.06885	NA	4.36099	NA	5.13064	NA	NA	5.1506	3.97363	NA	NA	NA	4.63633	5.94283	5.7777	5.67827	NA	3.87738	NA	6.04306	3.77769	NA
BAG1	8.25092	6.24781	5.8738	5.89426	NA	5.22924	5.04213	NA	5.81418	NA	NA	5.67768	5.03681	5.62609	NA	5.70734	NA	5.68027	4.65771	5.7509	4.96596	3.59141	4.31843	NA	4.93258	5.60223	5.80557	4.9246	NA	5.61289	NA	NA	NA	5.04966	5.42657	5.14186	4.10005	NA	5.84635	5.2348	5.62698	NA	5.62439	NA	4.43312	NA	5.88121	6.33879	4.99446
BAG2	9.54647	9.34355	10.7646	8.54749	9.38083	6.5465	10.4251	8.32654	7.54855	9.15613	9.32832	8.2888	8.56523	7.3828	10.4995	8.12587	9.15639	8.36938	8.56829	8.69235	8.21615	8.85746	8.51809	9.83615	10.1828	9.8303	9.9091	8.04721	12.0246	8.44192	8.60943	8.00263	8.84505	8.33481	9.31058	7.87472	7.7962	9.86593	9.32714	9.5659	8.1947	8.29199	8.84663	9.78942	8.45122	8.51761	9.62941	8.43654	9.11465
BAG3	NA	4.92946	9.73434	NA	7.14181	NA	5.02472	NA	NA	5.95999	NA	NA	NA	NA	NA	3.4672	NA	NA	NA	NA	NA	NA	3.8061	NA	NA	4.61805	NA	NA	7.62998	4.64868	NA	6.84602	NA	NA	4.01462	NA	6.15811	NA	5.19416	5.11441	4.73256	NA	NA	NA	NA	NA	NA	NA	NA
BAG4	NA	NA	NA	NA	NA	NA	4.32196	NA	NA	NA	NA	NA	NA	NA	NA	NA	NA	NA	NA	NA	2.47942	NA	NA	NA	NA	NA	NA	NA	NA	3.22168	NA	3.07804	NA	NA	2.77373	2.04811	NA	NA	3.31634	NA	NA	NA	3.35527	NA	2.47779	NA	NA	NA	NA
BAG5	10.1905	9.90072	10.0729	9.71971	10.2935	9.18549	9.96829	10.3619	9.43712	10.3448	11.3078	9.97951	9.262	9.51867	10.339	9.10576	9.75499	9.89211	8.53115	8.93139	9.28146	9.76968	8.41693	10.5292	10.5183	10.6397	9.3724	8.62206	10.2917	10.2226	9.52172	10.4507	10.5818	9.72846	9.97299	9.63187	9.5002	9.81852	9.36209	10.7671	9.71556	8.914	8.88308	10.1714	9.19241	9.42049	9.95527	9.40691	10.161
BAG6	9.00212	9.39814	11.0669	8.96156	8.69649	7.9649	8.88556	9.00649	8.30007	8.76207	9.10063	9.29354	8.40409	8.43899	9.50049	8.38029	9.23426	8.75401	8.85794	8.33607	8.95756	7.93135	8.25584	9.95631	9.55989	8.52722	9.03661	8.8308	10.343	7.52931	9.2965	9.41561	9.04844	8.33481	8.3498	8.43729	7.25781	10.0781	8.94778	7.90134	8.68381	8.7837	8.28519	8.66121	8.83555	8.79256	9.99753	9.07014	8.04454
BAIAP2	10.6445	10.3331	12.3358	10.8257	14.6043	9.50442	13.4726	11.7935	8.30007	13.0539	14.6361	10.4298	7.98692	8.91721	10.6233	9.19134	10.8894	8.83183	9.95781	8.58641	8.51347	11.5016	8.19047	12.3666	11.9933	13.1883	8.70326	7.68527	12.4759	9.66746	9.30386	11.7359	13.3195	9.98104	9.80831	11.2564	11.5709	10.5305	10.5087	10.672	9.92344	8.90706	9.59558	10.5128	8.87985	11.1595	12.0436	8.85054	8.5629
BAIAP2L1	8.59864	8.99567	10.7886	9.17062	12.553	8.09768	12.2494	10.3928	6.7089	11.4138	12.9755	9.02392	6.34965	7.10405	9.60634	7.9667	9.55433	7.15676	7.98979	7.42895	7.08265	9.42185	7.06667	11.5913	10.2929	11.6845	7.20476	6.22902	10.9	7.67203	7.96902	11.6307	10.9178	8.55129	8.14883	9.55278	9.99254	9.15005	9.60655	8.74701	8.55088	7.13736	7.52203	9.3074	7.74752	9.28725	10.6013	6.74991	6.76207
BAK1	NA	NA	NA	NA	NA	NA	NA	NA	NA	NA	NA	NA	NA	NA	NA	NA	NA	NA	NA	NA	5.35035	NA	5.73151	NA	NA	NA	NA	4.73403	NA	NA	NA	NA	NA	NA	NA	3.20257	NA	NA	NA	NA	NA	NA	NA	NA	5.27903	NA	NA	NA	NA
BANF1	8.13695	9.5235	12.7563	12.0089	10.8364	10.4287	15.4647	13.3078	9.42686	12.8285	11.7019	11.4842	11.7643	11.0081	13.2533	9.39265	14.5189	13.0992	9.64235	7.95406	11.0117	9.86317	8.25584	11.4075	9.61229	12.3706	9.44086	11.1645	14.0702	11.6495	11.6817	11.3028	10.5085	10.4889	11.097	12.9734	6.62746	9.2027	11.2475	11.4902	10.0438	11.9422	12.495	13.3316	11.9706	13.4739	9.44009	11.3369	11.3615
BANK1	8.53697	8.50349	7.97389	8.48625	8.13048	8.93293	7.63525	9.08434	9.16219	8.4997	8.06388	8.21496	7.8446	8.69782	NA	8.1827	8.15502	8.1971	7.76998	7.5409	8.33861	7.34051	6.82108	NA	8.72299	8.90572	7.81871	8.09594	7.72975	8.01859	9.15701	7.63177	8.26139	7.37773	8.44067	8.70452	7.85262	NA	8.90779	8.30243	7.01579	8.96165	8.27425	8.84077	8.0343	8.13595	7.80617	7.31774	7.92457
BASP1	15.0486	13.9284	15.2498	14.5783	16.9562	14.0561	14.6214	12.2434	14.1153	15.0286	16.8967	16.541	13.4199	14.6246	15.5894	13.9335	12.6604	15.0547	14.5402	12.7064	13.1535	13.2885	11.9804	14.3167	14.2502	15.5822	12.4943	13.5529	15.8048	14.805	12.6237	15.8123	16.7571	12.6709	15.8523	12.0714	13.7085	14.2703	15.2734	14.7276	14.6427	14.1601	16.7718	15.0486	12.6357	12.9098	13.4946	12.2101	13.6019
BAX	NA	7.46783	6.30303	6.76248	6.90229	7.12283	8.03849	7.44135	7.19569	7.11011	NA	7.54898	7.07665	7.60117	7.49904	7.65917	8.29728	7.57259	7.33887	7.78229	8.66161	6.8205	7.57719	7.33846	8.30591	7.80464	8.17497	7.47683	7.6678	7.48555	7.37781	7.89141	7.48794	6.98342	7.32255	7.85027	7.85762	7.70547	7.80217	7.27826	7.52577	7.9031	7.53925	7.53171	8.36034	8.61183	6.82986	8.50049	7.31355
BCAM	13.039	13.6098	13.354	12.0089	12.2622	11.2299	12.4601	13.3033	10.6429	13.8753	13.1199	12.8822	11.5523	11.7677	13.1438	11.2704	11.2899	11.9523	10.2018	11.3558	9.1868	11.289	10.2144	14.1937	12.8586	12.8158	11.6798	11.2876	14.2467	12.1847	11.8294	14.2011	12.9383	12.4115	12.059	11.1998	11.0104	14.7367	11.3752	12.8653	12.426	9.60044	11.0522	13.4123	9.93189	10.7789	13.8919	10.6463	12.9001
BCAP29	10.9119	10.0177	8.38781	7.66954	10.6135	7.75628	NA	9.08434	8.01531	8.489	7.92673	NA	7.2358	9.14025	NA	9.86849	7.39474	7.17744	8.34041	9.44271	9.4034	7.83221	10.1356	8.82515	11.6739	7.66956	9.43477	9.81108	8.35258	7.15978	10.0502	7.32659	9.97632	8.16545	9.00121	6.89196	9.39638	10.1139	9.06152	6.90512	9.3011	9.18459	9.70956	NA	9.16879	8.51761	9.00724	8.82579	8.25838
BCAP31	12.4246	12.2423	11.5615	9.99717	13.5559	9.79857	9.63332	10.4946	11.2762	11.4692	10.4909	10.7445	10.3902	11.5172	12.0311	12.7078	9.52646	10.3834	10.8481	12.9443	11.9162	10.7592	12.8715	11.5033	14.2273	9.45935	12.5446	12.3389	10.9401	10.3896	12.5636	9.8948	13.0175	11.5103	11.7391	9.83122	12.3502	12.2461	12.1434	9.91304	12.2513	12.0406	12.1434	9.99104	11.9448	11.7694	10.6578	12.0678	10.9966
BCAR1	NA	NA	NA	NA	NA	NA	NA	NA	NA	4.72866	NA	NA	NA	NA	NA	3.91679	NA	NA	NA	NA	NA	NA	NA	NA	NA	NA	NA	NA	NA	2.34251	NA	NA	NA	NA	NA	2.75272	NA	NA	4.88774	5.32571	3.98905	NA	NA	NA	3.55911	NA	NA	NA	NA
BCAS3	NA	7.31552	7.19038	7.19716	7.17664	7.27259	7.11949	7.62274	7.23394	7.24731	7.76805	7.76977	6.99926	7.67777	7.50406	7.37549	6.96534	7.04782	6.96929	6.89492	6.95229	6.70075	7.11838	NA	8.40429	8.06123	7.65621	6.8969	7.64595	6.96841	6.99802	7.58948	7.62658	7.20237	7.02318	6.6463	6.68796	7.95703	7.50677	7.47883	7.63709	7.01257	7.26582	7.24751	7.61399	7.51495	7.42573	7.74589	6.8709
BCAT1	NA	9.6932	10.159	9.51011	NA	9.67468	10.5204	10.3303	11.1019	11.3248	10.7962	10.9231	10.3014	9.94189	11.0863	9.93616	10.8314	9.34377	10.4973	9.60934	10.298	10.0337	10.0945	NA	10.3891	9.90422	11.2389	10.4422	10.7419	11.4835	NA	10.5591	NA	10.7111	11.0908	12.0395	12.3031	10.0289	10.929	11.3785	10.5619	8.96165	10.0924	10.5431	10.3881	10.3783	NA	10.6463	11.1635
BCAT2	NA	NA	NA	NA	NA	NA	NA	NA	NA	NA	NA	NA	NA	NA	NA	7.60145	NA	NA	5.35444	NA	7.41887	5.27318	7.45761	NA	NA	NA	NA	7.70362	NA	NA	NA	NA	NA	NA	5.72608	NA	NA	NA	6.01868	NA	NA	6.44898	NA	NA	7.36691	NA	NA	NA	NA
BCHE	9.63854	8.15464	8.26888	9.01312	7.82148	8.01553	10.2132	8.67858	8.70833	8.06692	8.3707	8.82439	7.4605	10.3008	8.18679	7.33927	8.07691	7.96248	6.11205	NA	6.44724	6.96268	6.79856	9.20098	NA	8.86002	8.29611	7.0683	8.62527	6.88191	8.26863	7.08193	8.96867	6.30431	7.71249	6.91553	6.82476	10.4078	6.92882	7.75737	8.13403	8.87897	8.46906	7.95433	7.60332	7.80104	9.66656	7.89121	7.66491
BCKDK	NA	7.55852	NA	NA	8.2416	NA	NA	NA	5.95887	NA	NA	NA	4.92186	NA	NA	7.87311	NA	NA	6.09403	7.41108	7.3196	NA	7.61091	NA	7.61215	NA	7.07777	7.82745	NA	4.81157	NA	NA	NA	NA	6.30474	5.23132	7.28206	NA	6.30303	NA	7.12635	7.00406	7.61351	NA	6.98501	NA	NA	6.70263	5.9079
BCL10	NA	NA	5.74807	4.61808	NA	NA	4.9444	NA	4.7074	NA	5.89001	6.56507	5.32417	4.26682	NA	4.80482	4.9058	4.75452	5.35642	3.84433	4.54438	4.74805	3.92345	NA	NA	NA	NA	4.86879	NA	5.01203	NA	5.93768	5.51711	NA	5.23271	4.82702	NA	NA	5.48468	4.9213	5.12616	5.78758	5.53967	5.12277	NA	NA	5.18861	NA	4.95957
BCL2L1	NA	7.66106	NA	6.48284	5.61668	6.70976	8.11763	NA	6.66236	7.26719	NA	NA	7.32135	6.73616	8.48299	8.42809	8.34911	6.87175	7.82801	6.52595	8.98282	7.24688	7.88087	NA	7.3159	6.4472	8.24132	8.41682	6.64657	6.77447	NA	6.69865	NA	7.94515	6.7014	7.79744	6.60273	NA	7.22582	6.99881	7.24446	8.49996	6.75245	7.58081	8.59987	7.9423	7.40762	8.23825	7.53259
BCL2L13	NA	NA	NA	NA	7.38961	5.66968	NA	NA	6.33859	6.40352	NA	4.87841	6.09342	NA	NA	7.25137	7.38011	NA	6.18305	6.71306	7.07629	6.13244	7.15982	NA	8.03943	NA	7.09657	7.34352	NA	NA	NA	NA	NA	7.07479	6.93344	6.63334	6.51274	NA	6.73912	NA	6.88188	6.46488	7.71437	NA	7.12512	7.30477	NA	7.3328	6.92928
BCR	8.23098	8.14047	8.3056	8.21147	8.79695	8.11093	7.66556	8.96135	8.14607	8.26906	8.14769	8.74441	7.77228	8.13634	8.37437	7.83106	7.56022	8.11646	8.01691	7.56086	7.86858	7.73895	6.87328	8.99191	8.74192	8.88761	7.86985	7.5831	8.60441	8.23462	8.03558	8.47285	8.58463	7.96861	7.85086	8.14544	8.19547	8.46737	8.16379	8.1863	8.00445	7.70415	8.12399	8.02274	7.69588	7.68978	8.36031	7.59256	7.77354
BCS1L	NA	NA	NA	NA	NA	NA	NA	NA	NA	NA	NA	NA	NA	NA	NA	5.90368	NA	NA	NA	4.97817	5.48133	NA	5.80839	NA	NA	NA	NA	5.28574	NA	NA	NA	NA	NA	NA	NA	NA	5.80117	NA	4.86269	NA	NA	5.38364	NA	NA	4.65351	NA	NA	NA	NA
BDH1	NA	NA	NA	NA	6.77622	NA	NA	NA	4.93762	NA	NA	NA	4.91563	4.78434	NA	6.85416	NA	NA	5.61895	6.71434	5.80732	4.28354	6.37555	NA	8.46254	NA	5.73382	7.23221	NA	4.00005	5.71486	NA	6.3692	NA	5.58588	3.10902	6.06582	NA	5.25903	NA	5.60516	5.53534	5.78503	NA	5.81626	NA	NA	4.75122	4.78785
BDH2	7.00169	NA	7.60236	NA	6.46922	5.51208	6.83071	NA	NA	7.35864	5.47255	8.1338	5.63896	NA	7.3031	6.30649	NA	6.39092	NA	6.00021	4.7488	4.95917	5.96992	NA	6.31634	6.56505	NA	NA	8.55091	6.46694	NA	8.22568	NA	NA	6.42516	5.25766	6.23552	NA	6.46035	6.48675	7.38818	6.26572	6.07042	7.18741	5.51546	6.42096	7.593	NA	5.39329
BECN1	9.01274	7.41178	7.9806	7.42647	8.3558	7.03497	7.25532	8.84688	7.61633	7.50483	7.57077	8.80481	7.01108	7.48961	NA	7.68719	7.65881	7.64203	7.15141	7.11874	7.23072	6.66177	7.21353	7.98162	9.50552	7.72138	8.04842	7.27743	8.31456	7.45723	NA	7.91029	8.46052	7.63458	7.47906	7.34611	7.08029	8.76616	7.20844	7.66257	7.81379	7.27926	7.99671	7.68003	7.1595	7.58404	8.14765	7.66828	7.22544
BET1	NA	6.45416	NA	6.2679	7.36516	7.34488	NA	8.82688	7.65748	NA	NA	NA	NA	6.78747	NA	6.11967	NA	NA	8.04352	NA	6.81394	5.96132	4.44318	NA	7.30436	NA	6.12274	6.19667	NA	NA	6.55949	NA	NA	NA	6.11115	7.0194	NA	NA	6.27203	NA	NA	8.19278	6.18565	NA	NA	NA	NA	NA	7.05605
BET1L	NA	NA	NA	NA	NA	NA	NA	NA	NA	NA	NA	NA	NA	NA	NA	NA	NA	NA	3.73149	NA	4.21362	NA	NA	NA	NA	NA	NA	NA	NA	NA	NA	NA	NA	4.83761	NA	5.42715	NA	NA	NA	NA	NA	4.42789	NA	NA	4.68324	NA	NA	NA	NA
BICD2	9.12474	8.16866	7.16063	7.69721	8.3112	7.97231	8.15563	8.30137	8.10808	7.34554	7.69154	7.93136	7.75094	7.83248	7.86211	8.50141	7.82135	8.07439	7.45848	8.40568	7.81333	7.86821	8.62916	NA	8.99179	7.4127	9.09957	7.66055	7.19793	7.39041	8.84987	7.31042	8.92237	7.64816	8.06243	7.83767	7.83995	7.37717	8.75837	8.22606	8.8739	7.95784	8.96016	7.84663	8.36034	8.29587	7.61454	7.85703	7.91088
BID	NA	8.91476	8.00494	8.33238	NA	7.62418	10.7997	NA	8.04243	8.43429	NA	7.85593	9.73833	7.55183	11.18	9.73805	11.1815	9.05738	10.172	9.32787	10.7628	9.58442	10.1152	9.55324	8.5075	8.94127	11.0918	10.4445	9.00532	8.64846	8.4723	9.7727	8.56065	10.5108	8.19597	10.6958	8.42388	8.90881	9.14989	9.21049	9.43789	10.5756	8.32812	9.03967	11.0857	10.7653	10.4664	10.924	9.26769
BIN1	9.02329	7.03042	9.44172	6.71596	7.63626	6.5258	7.94424	7.9966	7.04578	8.25651	9.47055	9.2362	6.71644	8.36355	NA	6.95711	NA	7.38685	6.59453	7.29751	6.50519	6.69053	6.0922	9.40905	8.81529	9.20528	6.09617	NA	8.98933	7.53667	NA	9.19076	9.13218	5.98575	7.32359	5.45853	6.24696	NA	8.4779	7.80798	8.22991	7.47028	6.42402	7.73902	NA	6.22921	7.82656	NA	6.92707
BIN2	14.8628	14.721	14.279	14.5599	15.0171	15.3213	14.303	15.1657	15.4551	14.5706	15.6257	14.9971	14.6674	15.6672	15.5799	14.9803	14.7184	15.2835	15.0118	14.6158	14.7557	14.4204	14.0869	15.1022	15.9064	15.6341	14.9621	14.8611	14.5611	14.2531	15.5692	14.4272	15.7322	14.8043	14.936	15.0473	14.3582	14.7914	14.8252	15.095	14.2131	14.8879	15.0298	15.3608	14.9574	15.1135	14.6681	15.1087	14.5727
BIN3	6.89696	6.94266	6.73789	5.95791	7.51896	4.54145	6.503	NA	6.03035	7.15552	7.41829	7.86085	5.33833	6.42094	NA	6.10821	5.61365	5.77678	NA	NA	4.81485	5.19604	4.83818	NA	6.67898	NA	NA	5.29854	7.83841	5.98826	NA	7.07079	6.86423	5.8689	6.77687	5.16472	6.03578	6.86396	6.89164	6.63113	7.02844	5.49247	6.60842	NA	5.35031	5.21328	7.02161	NA	5.70324
BLMH	12.1151	11.8329	11.8266	11.7621	11.3129	10.6827	10.5587	12.7608	11.0444	14.9083	11.0664	10.3975	10.8532	11.0671	10.6024	10.687	14.0264	11.0821	10.4803	11.0391	10.8077	10.6374	10.3021	13.3986	10.0061	11.2573	13.8805	11.4487	13.5355	10.8882	13.0202	11.8856	12.4999	10.6776	10.3281	10.6007	10.7763	13.1958	10.0632	11.3185	10.6791	10.2286	10.5477	10.9497	10.8425	10.9409	12.7724	11.5433	10.6718
BLVRA	11.8668	10.6125	11.0216	10.836	10.7367	11.1261	11.1163	11.4717	11.0759	11.0724	11.0521	11.203	10.9997	11.031	11.0112	11.1009	11.3674	11.3362	10.9199	11.2383	10.8512	10.5183	11.0236	11.4387	10.2406	11.5135	11.2071	11.0284	11.1828	10.8433	11.263	11.1922	11.7657	11.1697	10.691	11.0575	11.0646	11.7732	10.5846	11.23	10.7434	10.5865	10.975	11.6015	11.1564	11.2583	11.2328	11.3369	10.9248
BLVRB	10.3457	11.5677	11.7173	11.5665	9.8431	10.5769	12.0785	11.8688	9.84009	12.288	9.98759	9.29354	11.4004	9.47837	12.8777	10.2604	11.7417	10.6139	10.0914	11.2975	10.4186	10.5252	10.3627	12.7375	9.2779	11.2467	12.0016	10.7023	11.7675	10.6479	10.6274	11.0197	11.1545	12.29	10.0742	10.4243	10.947	13.7884	10.4238	11.6326	12.077	10.6102	8.83923	12.5815	11.0619	11.5752	13.3098	11.4653	10.9044
BMP1	NA	7.89506	8.05551	NA	10.6453	6.7396	8.75962	8.38241	NA	7.97322	8.21103	8.03297	NA	5.80016	10.2912	6.20111	NA	NA	NA	6.67344	NA	7.3312	4.61248	9.89146	9.00753	7.60959	NA	NA	7.03943	7.22023	11.3704	7.9286	9.61804	9.60648	NA	NA	6.55632	NA	NA	6.65229	8.25292	5.52438	6.74804	8.20311	6.00401	7.57168	NA	NA	NA
BMP2K	10.6308	9.08713	8.41046	9.04885	9.28029	7.14795	7.7521	8.70073	6.50125	8.71694	8.33056	7.9017	7.09879	8.12333	8.4023	7.02202	6.95718	7.76048	7.34429	7.1811	5.9698	6.85942	6.62706	9.06858	9.18408	8.11128	7.5805	7.28644	12.5322	7.40241	7.72936	8.73881	7.31762	7.11364	7.95691	6.60154	7.58737	9.88447	7.81407	7.65888	9.29557	7.11621	8.25213	8.04887	6.48144	6.81084	9.7726	8.14796	7.15263
BMPR2	6.46833	6.51359	8.57992	5.83403	7.85418	6.57614	6.94438	7.20998	5.95791	8.37743	8.06482	7.4596	6.45582	7.18886	6.92158	6.80203	5.44954	6.57965	5.50295	6.91343	4.2001	5.98339	5.45539	8.47506	7.43201	7.97541	NA	4.97859	8.81875	6.71282	NA	8.9786	7.42695	6.79867	6.62749	5.24745	6.77301	8.41732	6.82715	6.83539	7.13453	6.43746	6.113	7.56995	6.09485	5.80137	7.73441	5.86549	6.52635
BMX	NA	NA	NA	6.59484	8.67024	6.75484	5.79185	NA	6.1552	7.47673	9.44571	7.33891	6.38008	7.06855	9.06661	7.21357	NA	7.11476	6.48748	NA	5.85302	5.59624	5.95743	NA	NA	7.7442	NA	6.35247	7.87605	6.8516	NA	7.86241	8.56065	NA	7.83092	NA	6.95265	NA	6.78723	NA	7.37819	6.12873	8.47862	8.20311	5.83877	NA	NA	NA	7.1729
BNIP2	10.2456	8.59981	8.62903	8.8032	9.46467	9.44288	8.63065	10.6477	9.40091	9.60562	10.0507	9.16885	8.76097	9.90815	8.98584	8.96381	9.49804	8.95288	9.1242	8.64516	8.94476	9.22176	8.22352	8.72042	9.41991	9.53692	8.86602	9.18625	8.81875	9.21538	9.95042	7.55238	9.74583	8.95474	9.42382	9.35459	8.45375	8.29795	9.06152	9.31865	8.58754	8.34429	9.29915	9.57648	8.92986	8.73789	8.20718	8.65834	9.26769
BNIP3L	NA	6.5872	6.9615	NA	5.79768	NA	6.47611	6.6831	4.2064	7.13108	NA	NA	NA	NA	NA	NA	NA	NA	NA	NA	NA	NA	NA	NA	6.27379	NA	NA	3.5981	NA	4.54912	NA	6.29312	8.2562	5.51408	NA	2.89376	4.12442	7.94555	5.83463	NA	6.32492	NA	NA	NA	NA	NA	NA	NA	NA
BOLA2	8.74603	NA	9.00893	7.8413	8.10458	7.94519	9.15935	NA	7.61935	9.24781	8.75125	8.54636	8.30486	7.69019	8.54695	7.71269	8.98678	8.34599	8.22887	7.87841	9.32655	7.69077	8.01278	NA	8.84186	9.13026	9.28706	8.62206	8.78207	7.60022	7.76827	8.60703	8.6429	8.57229	7.27094	9.01103	8.03351	8.7153	7.70407	7.8909	8.47464	9.22978	7.6863	8.79564	9.55768	9.62009	8.99895	9.62821	8.09778
BOLA3	NA	NA	NA	NA	NA	NA	NA	NA	NA	NA	NA	NA	NA	NA	NA	5.93699	NA	NA	NA	NA	6.05977	NA	5.84014	NA	NA	NA	NA	5.3872	NA	NA	NA	NA	NA	NA	NA	NA	NA	NA	5.08992	NA	NA	5.63156	NA	5.84452	5.64122	NA	NA	NA	NA
BPGM	10.1234	10.8044	11.4835	9.34746	9.7034	7.85161	9.19628	8.13995	8.13352	9.37526	7.73645	8.09911	7.95805	8.55979	8.78832	8.12587	8.31041	8.5845	7.57213	8.93139	7.06918	8.63801	7.60206	11.2281	10.4011	9.09123	9.60175	8.56263	10.5426	8.4611	8.29608	9.61501	10.1551	9.07736	8.3498	7.91188	8.66425	11.8341	9.38655	8.90232	10.0503	7.28533	7.96985	9.39473	8.22952	8.38158	12.0335	9.49327	8.53421
BPI	8.48283	8.45853	7.44852	9.40374	10.6112	6.38526	7.2553	NA	5.04363	6.47472	8.02953	8.42332	NA	5.36658	10.48	7.43362	5.72807	8.15734	5.90833	NA	6.95967	6.25514	4.78253	NA	6.95957	9.93541	NA	8.03477	NA	6.70571	NA	7.61375	NA	6.91733	9.18769	3.98413	6.89353	7.69402	10.591	7.62699	9.13765	8.06146	8.09941	NA	4.29447	6.04313	8.87745	7.90674	7.03886
BPIFB1	8.17747	6.99006	9.25407	7.07192	8.66138	NA	6.75781	11.4571	7.2092	6.95546	9.26583	9.2141	5.50666	8.62585	10.4602	9.38298	7.75348	5.75916	6.29134	NA	4.9944	6.41964	NA	9.05788	NA	7.22091	7.78853	9.06299	9.15625	5.77236	10.6593	10.5308	13.1984	6.22334	6.65175	6.49365	7.93813	8.50379	8.08229	6.85863	9.64774	5.36112	8.50692	9.55497	5.30106	7.51364	8.34729	5.84896	8.47508
BPNT1	NA	8.8553	8.95602	9.20903	8.76423	9.54403	9.00832	9.30274	9.67662	9.34592	8.85865	8.69206	9.52464	9.17218	10.2457	9.32862	9.49229	10.0415	9.47157	9.73184	9.70226	9.35132	9.61493	10.6659	8.83306	10.0043	9.47688	9.50768	9.67935	9.39567	10.1557	10.0074	9.4842	9.48989	9.41389	9.57963	9.53787	9.78438	9.02459	9.66565	9.05498	9.35742	9.09056	9.80317	9.87102	9.82192	10.0903	9.84487	9.56572
BPNT2	7.92553	7.95082	9.31537	7.84478	9.88934	6.79145	8.54734	10.0051	7.03043	8.59256	8.39685	7.19409	6.56335	8.21203	8.32305	8.43746	7.58398	7.40599	6.77767	8.11837	7.47941	8.82064	8.6697	7.54401	8.91043	7.29802	8.50821	7.58738	8.67612	8.13065	8.28884	7.31708	8.90342	9.21729	8.12466	6.47831	8.11053	8.49175	8.59167	7.18872	8.74999	7.80685	8.27425	8.02366	8.20651	8.08978	7.92344	7.68908	7.92712
BRAF	NA	NA	NA	5.75519	4.56903	5.53056	4.81046	NA	5.86673	5.52528	7.07843	NA	5.62019	6.18527	6.76706	4.82751	6.02587	5.52347	5.47795	4.86538	5.73385	5.0037	5.57622	NA	NA	6.34953	5.18245	5.22376	NA	5.54009	NA	6.52275	NA	5.54585	5.97125	5.54868	NA	NA	6.29626	NA	NA	5.53442	6.23603	NA	5.29445	NA	NA	4.29769	5.13559
BRAP	NA	NA	NA	NA	NA	5.55398	NA	NA	5.65406	NA	NA	5.62562	4.86347	5.29012	NA	5.77332	NA	5.22374	4.85497	5.5322	5.03585	4.78191	4.64129	NA	NA	NA	NA	5.2188	NA	4.93338	NA	NA	NA	5.0178	5.37299	5.11705	5.13707	NA	5.85534	5.68673	NA	4.83218	NA	NA	5.09376	NA	NA	5.2698	5.40031
BRI3BP	NA	5.49506	4.49797	4.34302	5.17086	NA	5.15818	NA	5.95093	NA	NA	NA	5.32192	NA	NA	7.46944	NA	5.86296	6.71171	7.75074	7.74297	4.28223	8.55318	NA	NA	NA	6.41035	7.45474	NA	4.73541	NA	6.0677	NA	NA	5.37124	4.94763	7.34697	7.32391	6.20818	NA	6.12371	6.60503	6.41848	NA	6.32567	6.59321	NA	7.02603	NA
BRK1	NA	9.48478	9.3684	9.02752	8.3112	8.42918	10.6347	8.87636	8.36595	NA	8.50901	9.01543	9.18967	9.13378	10.0073	7.24168	10.7921	8.99108	8.67428	8.37129	11.3758	8.08828	8.15664	11.3862	8.63454	9.40946	9.79959	6.93553	9.21934	8.73768	9.52172	9.49765	10.307	10.7369	NA	10.836	9.61038	9.62817	8.30392	8.58319	9.24483	8.87897	6.84667	10.3815	12.2207	11.8575	9.94666	11.7216	9.04858
BROX	11.0159	10.4922	12.0139	10.743	10.9733	10.6099	11.2171	9.8101	10.9598	11.8705	12.0289	11.5025	11.1909	10.5761	12.6922	10.8935	10.7709	11.7332	11.0584	10.0615	10.0427	11.068	10.2656	12.5592	10.5017	12.4344	10.866	10.2777	12.2258	12.2273	11.0905	11.6428	11.2076	11.0267	11.749	10.8563	10.0458	10.9817	11.3254	12.075	10.901	10.6892	11.6566	12.3357	10.6995	10.7766	11.2363	10.7811	11.4791
BSCL2	NA	NA	NA	NA	NA	NA	NA	NA	NA	NA	NA	NA	NA	NA	NA	4.64011	NA	NA	NA	4.42329	4.23533	NA	4.80492	NA	NA	NA	NA	NA	NA	NA	NA	NA	NA	NA	NA	NA	NA	NA	NA	NA	NA	NA	NA	NA	NA	NA	NA	NA	NA
BSDC1	NA	6.5985	6.36896	7.62961	6.85189	7.59537	7.13327	NA	7.62724	7.75048	NA	6.67995	6.52355	7.59903	7.81752	6.66362	7.29886	6.27948	6.83243	5.34238	6.5329	6.38613	4.86171	NA	7.7161	7.63645	5.69247	6.58122	7.75373	6.72338	7.78935	6.92362	7.75985	7.11694	6.6336	7.26304	6.8546	8.11348	7.31429	7.48212	7.79307	7.03209	6.80363	8.01845	6.41028	6.61976	8.25273	6.4345	7.13919
BSG	15.4119	14.7402	14.1566	14.4852	14.4776	14.8269	14.0927	14.3123	13.7924	14.4448	14.8028	14.3282	14.9211	14.036	16.0626	13.4134	13.72	15.3026	14.5314	13.5896	13.4789	13.6789	13.1933	15.3879	14.753	14.9526	13.9753	13.5198	14.9539	13.6544	14.3172	15.7084	14.9073	14.2996	14.0039	13.9733	14.1364	15.895	14.3914	14.5383	14.1494	14.7125	13.7155	14.9997	13.0166	13.3841	14.9603	13.8724	14.0255
BSPRY	NA	NA	6.76565	7.14465	7.20945	NA	6.48037	NA	5.60845	7.20438	8.56774	6.80691	NA	5.44363	NA	NA	NA	NA	NA	NA	NA	6.36943	NA	NA	NA	7.58801	NA	NA	7.29704	7.84337	NA	7.65413	NA	7.25512	6.82521	4.6318	NA	NA	6.48007	8.45522	7.47768	NA	6.00026	7.49924	NA	NA	6.43393	NA	7.42147
BST1	10.6783	10.9677	11.3522	11.9628	12.5885	11.4282	11.7255	11.5531	11.3594	12.0631	12.4595	12.2194	11.9491	10.8174	13.8838	10.9858	10.9473	12.2953	11.9585	10.3796	11.1153	10.2841	9.41004	11.9538	10.6088	12.3124	10.5734	11.1401	11.202	11.6071	11.2573	13.3613	13.7356	11.2238	12.3272	9.93882	10.8716	11.1014	12.2932	11.5038	12.0194	11.5882	12.9761	12.5134	9.71674	10.2637	11.238	9.53458	12.0928
BST2	11.6199	12.4432	12.8882	11.029	12.7329	10.8871	11.5344	12.6655	10.4739	12.1923	12.7845	12.9282	10.9908	11.4274	12.0311	11.2704	10.399	11.5014	9.40128	11.1815	9.35585	10.6416	10.4653	14.5637	13.0273	13.6842	10.6008	10.3498	13.0869	10.8776	11.7371	13.2113	12.6495	10.8807	11.788	9.33896	11.1718	13.0799	11.7212	12.0101	12.3074	10.4284	11.1997	12.1863	10.5927	11.1818	13.0129	10.0932	10.9647
BTBD11	NA	9.04972	8.11188	NA	7.46319	NA	9.69053	9.49872	9.61925	8.23105	8.38384	8.68136	9.37503	8.47015	9.05785	8.24807	10.3648	6.1506	NA	7.91952	8.41483	8.59505	9.188	10.2803	8.35594	9.0265	9.06054	7.53224	7.9351	9.0093	8.34951	9.19732	8.97775	9.16984	8.46974	8.50421	8.66425	9.2174	7.784	9.57105	8.93918	8.85032	7.75905	9.84364	8.69385	10.0372	9.25037	9.43991	9.34679
BTBD2	NA	NA	NA	3.60649	NA	NA	NA	NA	NA	NA	NA	NA	NA	NA	NA	NA	NA	NA	NA	NA	NA	NA	NA	NA	NA	NA	NA	4.23804	NA	3.65222	NA	NA	NA	NA	NA	NA	NA	NA	NA	NA	NA	NA	NA	NA	NA	NA	NA	NA	NA
BTD	11.6164	9.61853	9.05997	9.4202	8.86795	6.53947	5.78373	8.61004	7.37813	6.32566	8.55619	8.25075	6.64099	7.07961	NA	NA	NA	6.24587	6.29495	6.04852	6.45967	6.10086	6.76996	10.0128	8.15865	NA	6.77822	7.52983	8.64583	5.23027	NA	7.43725	NA	7.04467	7.04937	5.53945	6.98802	10.8177	6.07156	6.00982	7.81017	7.99758	6.43361	6.86376	6.4808	6.50515	9.71803	7.42218	6.01893
BTF3	NA	NA	8.11188	7.40436	7.68397	7.04563	7.77323	NA	6.67933	7.96027	8.03113	NA	6.79484	7.14991	NA	NA	6.27262	7.2196	6.55588	6.86261	6.81663	6.94495	7.0501	NA	8.52947	8.16302	NA	5.86649	7.98061	7.1211	NA	8.41772	NA	NA	7.56718	5.64116	6.74508	NA	8.11779	6.7139	NA	4.86045	7.01254	8.01367	7.23211	6.39571	NA	NA	7.74862
BTF3L4	7.74415	8.40028	9.1367	9.28291	8.60707	8.73323	9.63332	9.37337	9.44222	9.75148	10.3904	9.31446	9.08722	9.24005	9.8025	8.60484	9.58707	8.97592	8.46378	8.52518	8.54773	8.89336	8.55318	9.19122	9.82261	9.8064	8.90179	8.94824	9.20555	9.46382	9.54678	8.75669	9.32958	8.89763	9.56068	8.64644	7.07481	8.04302	9.06152	9.53984	8.37329	8.72967	9.33643	9.5441	9.12652	9.10486	9.24336	9.0631	9.20234
BTK	11.7558	11.939	10.8228	12.1053	11.1594	12.3251	12.1665	12.1857	11.9928	11.672	12.0185	11.4687	11.9214	12.0254	11.9741	11.765	12.1777	12.6696	12.01	12.0388	12.2769	12.2615	11.9478	12.7375	11.1382	12.4499	12.3317	11.9573	11.1915	11.9672	12.2945	11.3507	12.554	12.426	11.7089	12.1482	12.3699	12.316	11.4812	12.0195	11.8878	11.4157	11.6029	12.2294	12.364	12.358	12.2931	12.2876	11.991
BTN2A1	9.16341	7.30732	9.1367	7.72771	9.20306	7.30754	6.84494	6.33292	7.44405	8.6513	9.23717	8.0786	7.11701	8.47015	7.38095	6.70557	NA	7.48189	7.27923	7.10689	5.72495	7.73644	6.40347	9.28601	8.99968	8.63969	6.25137	6.32921	7.9282	8.4611	6.99149	9.30453	9.69166	NA	7.92927	6.51174	7.54498	6.76283	8.33442	8.01845	8.42486	8.1464	9.07174	8.94365	6.14408	NA	NA	5.86498	8.04454
BTN3A1	8.31603	9.11637	9.17027	8.5172	9.58663	9.26468	8.76782	8.56247	8.51859	8.46737	10.0425	10.6239	9.12002	10.3713	9.53243	8.81357	8.17336	9.8133	8.76503	8.3121	7.86858	8.22981	7.67523	10.6482	9.64787	9.63245	8.50821	8.07178	9.8965	8.3828	9.30386	9.81171	8.49889	9.26322	9.02751	8.68816	8.2868	9.42791	8.54027	10.0669	9.05498	9.34207	6.79473	9.77089	7.73751	8.42836	9.28491	8.96829	8.51477
BTN3A2	9.31706	8.87254	8.99401	8.62529	8.74759	9.46369	8.39682	9.52377	8.99874	8.47822	9.53084	10.433	8.74423	10.2298	9.0223	8.6539	8.59433	9.74788	8.63106	8.84214	8.16189	8.36891	8.122	10.4739	9.61229	9.90872	8.41226	8.32782	9.33146	8.3828	9.72749	9.34054	8.98678	8.70185	8.65827	8.81408	8.61223	9.55484	8.70491	10.229	9.05498	9.43182	5.75528	10.0227	7.96744	8.52839	9.15648	8.74889	8.69833
BTN3A3	8.78374	9.95027	10.7799	9.6838	10.1234	10.7583	10.1105	10.832	9.6981	10.4228	11.0356	11.3145	10.3658	10.8113	10.9837	10.2631	9.94803	11.2663	9.98896	9.62887	9.21372	9.54434	9.38103	12.4093	9.81815	11.6174	10.0828	9.42428	11.3797	9.79008	10.3849	11.1146	10.8227	10.2877	10.2548	9.71898	9.91594	11.3383	9.88584	11.0405	10.807	9.87743	9.00053	11.1131	9.22711	10.0028	11.2398	9.47747	10.0302
BUB3	NA	3.8797	6.04209	4.06202	4.35396	3.40264	5.01894	NA	3.30343	5.50957	3.54362	4.19463	3.0358	3.96082	3.46407	3.89574	4.14553	3.2816	3.22011	3.16854	3.53392	3.80048	3.27796	NA	NA	NA	NA	3.58666	3.74539	4.27105	NA	4.45944	NA	3.32993	4.05093	2.89993	3.07402	NA	4.82532	NA	3.93548	NA	2.28231	3.96309	3.81468	NA	NA	NA	3.03175
BZW1	9.76963	9.4276	9.63685	9.74171	9.6006	9.91267	9.87647	10.0788	9.86309	10.4228	9.81407	9.64698	9.98265	10.093	10.4435	9.83697	10.1032	9.8133	9.79896	10.0507	9.60394	9.86678	9.42432	10.8385	9.18408	10.5036	10.2927	9.58226	10.2078	10.1942	10.4855	9.93461	10.6084	10.316	10.148	9.81625	9.60595	9.87059	9.40582	9.88848	9.79609	9.50257	10.0058	10.4117	10.1465	10.2178	10.1326	10.1966	9.97792
BZW2	9.01274	9.2477	8.17939	8.93125	8.42022	9.24077	9.10859	9.31715	8.79857	9.26672	8.74108	8.77492	8.98407	9.13378	9.43439	9.17463	9.26831	9.4463	8.95226	9.2543	9.13141	8.73617	9.34644	9.37496	8.96786	9.43462	9.5743	9.03202	8.87207	9.02872	9.16512	8.95557	9.675	9.55992	8.57156	8.55018	9.35477	9.70318	9.00577	9.24315	9.04842	8.65708	8.61489	9.03191	9.53477	9.31241	9.35811	9.37315	9.1211
C11orf54	7.24554	7.6697	8.43276	7.79416	7.78452	8.36427	9.0221	7.50146	8.35518	9.14935	9.11645	8.46134	8.76097	7.9504	9.43439	8.13742	8.75666	9.23339	8.66573	8.85879	9.0441	8.28491	8.39775	NA	6.50467	9.24138	8.72338	8.88032	9.09028	8.8217	8.19091	8.23846	8.60822	8.79414	8.5076	8.72069	7.9934	8.98808	8.44101	9.0276	8.67532	8.45309	8.58864	8.30968	9.03807	9.51021	9.25734	9.65655	8.97935
C11orf68	NA	6.60761	6.25577	6.22093	6.99593	5.95237	7.24031	NA	6.58648	7.32092	6.79643	6.37207	6.49073	5.32723	8.08127	6.38516	7.36131	6.61216	7.08299	7.17709	7.20581	6.69878	6.92517	NA	8.24083	6.44606	7.41914	6.62599	6.54425	6.58524	NA	6.86209	7.20899	6.7569	6.76341	6.96342	6.92449	6.22665	7.05273	6.53877	6.40121	6.60488	6.7409	6.71264	7.03309	7.83306	7.64232	7.14874	6.83454
C12orf4	NA	NA	NA	6.61301	NA	5.96663	6.4714	NA	5.8978	NA	7.65157	NA	6.12077	6.89049	NA	6.13107	NA	6.63187	5.39889	NA	6.42703	6.21291	5.75041	NA	6.15145	NA	NA	5.88686	NA	6.57613	NA	6.47373	NA	NA	6.88575	5.83203	5.83839	NA	6.94627	7.03275	NA	5.86238	6.58817	NA	5.51747	NA	NA	NA	6.52619
C15orf38-AP3S2	5.40835	NA	3.96491	4.28111	NA	5.14054	5.47615	NA	4.90609	NA	5.65047	6.12423	4.60806	4.74534	NA	4.32124	4.27694	4.62101	NA	NA	4.32299	NA	4.15593	NA	6.83014	NA	NA	4.70889	5.38637	4.60526	NA	6.73107	NA	5.17785	4.80962	4.50811	4.74322	NA	4.98714	NA	5.83604	NA	4.55993	NA	4.19055	NA	6.34518	3.31631	NA
C17orf75	NA	6.14841	6.18804	6.22104	6.70977	5.9337	6.54814	NA	5.70542	4.97208	6.04231	6.50445	5.84961	5.7851	NA	6.52739	6.09364	5.84914	5.59015	5.70155	5.96822	4.92954	5.36031	NA	7.67522	5.88293	6.04519	5.95933	5.29005	5.86206	5.02999	5.62773	NA	4.64999	5.94332	5.53759	5.81796	5.93315	5.99388	5.97166	6.10293	5.86422	6.6732	5.1332	5.76857	4.67812	NA	5.07173	5.57853
C18orf25	7.68608	6.35208	NA	6.19644	6.82888	6.30623	NA	NA	5.70356	6.29375	5.96816	6.87523	NA	NA	NA	5.24903	NA	4.80483	NA	NA	4.37254	4.82805	5.26706	NA	7.48268	5.36833	NA	6.30716	6.59887	5.62618	5.80664	5.41945	6.27027	NA	NA	5.35479	NA	7.67104	6.41031	5.8716	5.28574	5.79201	6.28356	6.14229	NA	NA	7.19107	NA	5.23335
C19orf25	NA	NA	NA	NA	NA	NA	5.39625	NA	NA	NA	NA	NA	NA	NA	NA	NA	NA	NA	NA	NA	5.99474	NA	3.75737	NA	NA	NA	NA	NA	NA	NA	NA	NA	NA	NA	NA	5.45941	NA	NA	NA	NA	NA	NA	NA	NA	6.7878	NA	NA	6.62769	NA
C1GALT1	8.2353	5.05895	7.433	6.35884	7.0176	4.47553	6.33699	8.38241	5.21507	6.15247	7.44397	NA	5.15062	6.03348	NA	6.27723	5.27868	4.40647	4.46396	5.16205	5.42275	6.42719	6.14252	NA	NA	6.32649	NA	5.38757	5.72988	6.4172	NA	4.54589	5.76575	6.46576	5.10141	5.07821	5.29978	6.25644	5.43443	6.31677	6.64404	5.39972	5.26737	5.56277	5.94161	NA	NA	5.87392	6.05492
C1GALT1C1	NA	NA	6.32517	5.94211	6.88232	4.93765	6.59456	8.42293	5.20702	5.85272	5.71132	NA	5.06105	5.03782	NA	6.06501	NA	NA	NA	5.06031	5.10034	6.6088	5.91886	NA	NA	NA	4.8428	4.93548	5.67392	6.3204	NA	NA	7.17131	6.68774	5.48608	4.33774	5.10576	NA	5.38878	6.45108	5.06082	5.00969	NA	NA	5.84623	4.82767	NA	4.72395	6.05526
C1QTNF3-AMACR	14.5089	12.5872	7.42074	9.52541	13.5227	14.7363	18.0258	15.4162	8.14607	13.8957	16.2809	15.1011	15.3245	11.2622	15.1744	7.71429	14.3523	14.1963	8.93814	9.91805	9.51149	6.76547	9.23198	16.4467	14.3806	16.4438	15.8593	10.0275	15.3064	6.57254	16.8582	9.39863	17.9569	13.2938	10.5642	8.62082	11.772	12.4543	15.7447	15.3029	11.008	7.9031	13.7029	15.0605	NA	14.7022	11.3758	12.6468	11.2291
C1QTNF5	NA	NA	8.06981	NA	NA	9.19796	7.93198	NA	NA	6.18092	NA	NA	NA	NA	11.0225	NA	10.3836	NA	NA	NA	NA	NA	NA	11.3948	10.7464	12.5683	12.1011	NA	NA	NA	NA	NA	NA	NA	NA	5.69423	8.73081	NA	8.46877	NA	10.1639	NA	NA	NA	8.54591	NA	NA	5.4398	NA
C1orf198	11.1399	10.3791	9.94296	10.6082	10.1266	10.9493	10.2807	10.5197	10.9544	10.7684	10.8445	10.7649	10.4989	10.6731	10.9929	10.0134	10.7661	10.4833	10.7805	9.92201	9.93685	9.77738	9.04739	10.4536	11.649	10.9802	10.1951	9.8256	10.8254	10.3072	11.1653	10.2726	10.5638	10.368	10.3465	10.5106	9.05043	10.6706	10.5042	10.5494	9.86117	10.6729	10.1593	11.6015	10.2682	10.5468	10.7373	10.2779	10.2896
C1orf21	6.72762	7.69648	7.65532	4.94438	6.72228	NA	7.01484	NA	5.00808	7.51722	7.87718	6.63587	6.40466	5.19163	NA	5.99492	NA	5.49104	6.97648	NA	4.81156	5.74675	5.15422	8.16757	7.68897	6.09882	NA	5.08856	8.18008	5.82343	NA	8.21279	NA	7.05109	6.00537	4.89763	NA	6.79014	6.51343	6.42905	6.71916	5.99443	5.28533	7.25226	NA	6.12467	7.17103	NA	5.13259
C1orf226	NA	NA	NA	NA	NA	3.771	NA	NA	4.24199	NA	NA	NA	NA	NA	NA	NA	NA	NA	3.48711	NA	NA	NA	NA	NA	NA	NA	NA	NA	NA	NA	NA	5.68559	NA	NA	NA	NA	NA	NA	3.30857	NA	NA	3.739	NA	NA	NA	NA	NA	NA	NA
C1orf43	NA	NA	NA	NA	NA	NA	4.88366	NA	NA	NA	NA	NA	NA	NA	NA	5.50504	NA	NA	NA	NA	4.79636	4.75147	5.11229	NA	NA	NA	NA	4.17812	NA	4.64678	NA	NA	NA	NA	NA	NA	NA	NA	4.87137	NA	NA	4.75101	NA	NA	NA	3.64188	6.17605	NA	4.82157
C1orf50	NA	NA	NA	NA	NA	NA	NA	NA	NA	NA	NA	NA	NA	NA	NA	NA	NA	NA	NA	NA	4.44022	NA	NA	NA	NA	NA	NA	NA	NA	NA	NA	NA	NA	5.26915	NA	4.44111	NA	NA	NA	NA	NA	NA	NA	NA	NA	NA	NA	NA	NA
C4orf33	NA	5.35382	4.00195	5.0147	NA	NA	NA	NA	5.37767	NA	NA	NA	5.08044	5.53204	NA	6.49889	NA	NA	5.66515	5.79253	7.02234	6.47059	5.89638	NA	NA	NA	6.03526	6.24592	NA	4.67439	NA	NA	NA	5.84998	4.85881	5.29292	NA	NA	3.03013	4.45701	4.46491	6.3447	NA	6.4635	6.40517	NA	6.47933	NA	6.31419
CA1	14.7503	13.0038	15.0274	13.8731	13.5708	12.8346	14.5294	12.7673	12.4818	15.4637	14.1963	12.8347	12.4331	13.1864	13.5665	12.0202	13.0315	13.5877	11.6257	12.4074	10.5928	13.0667	11.1973	15.7622	13.4827	14.2735	13.4151	11.9979	15.819	14.4354	13.1587	13.7607	14.121	14.2332	13.3886	12.5329	11.9744	14.6715	13.396	14.167	14.2706	12.2263	12.3657	15.399	11.5356	12.6632	15.2166	12.0766	13.7702
CA12	NA	NA	4.53879	NA	NA	NA	NA	NA	NA	NA	NA	NA	NA	NA	NA	NA	NA	NA	NA	NA	NA	NA	NA	NA	NA	NA	NA	NA	7.07767	NA	NA	6.05614	NA	NA	NA	NA	NA	NA	NA	NA	NA	NA	4.82312	NA	NA	NA	NA	NA	NA
CA13	10.721	10.7541	9.42512	10.2757	9.85868	10.4575	10.5421	9.94606	9.73181	9.96723	10.7962	10.1327	10.6638	10.9393	9.91341	10.1479	10.813	10.5151	10.4632	11.2142	10.5213	10.5879	10.3824	10.8478	9.72604	10.6424	11.0446	10.4863	9.86177	10.7272	11.1117	9.75057	10.9891	10.7737	10.1659	10.8041	11.0981	11.1093	9.594	10.9778	10.4394	10.0761	9.58234	10.0188	10.8028	10.1356	9.67179	10.8296	10.7086
CA2	12.822	13.544	14.2537	13.4237	13.24	13.2218	13.9422	13.1152	13.6427	14.7352	13.8917	13.2781	13.5277	13.5807	13.1438	12.8106	13.618	13.6186	12.9049	13.8537	14.1742	13.2124	13.1148	14.5327	14.107	14.4361	14.2644	13.7702	14.1008	14.0143	13.6528	13.0485	14.1107	13.8481	13.3695	13.7674	12.7865	14.0468	12.8716	13.742	14.2313	12.5606	12.6824	14.4028	13.5918	13.9123	14.547	14.1653	14.1449
CA3	NA	NA	8.885	7.02203	NA	5.91369	6.7001	NA	6.72749	6.59167	6.13513	NA	6.32626	NA	7.23081	6.31673	NA	6.21188	5.59467	6.24601	5.66139	5.76661	5.82788	8.5187	NA	NA	6.90009	6.72684	7.38376	6.14855	NA	7.80683	NA	7.39585	NA	6.1842	5.99519	NA	6.81407	6.86599	7.53609	6.17696	6.27938	7.48135	6.55766	NA	8.68395	7.32809	6.68924
CA4	13.7324	13.9207	13.6531	12.8096	15.028	12.2447	12.6879	12.7409	12.6891	13.5025	14.2398	14.1012	11.9027	12.3664	14.0613	12.7126	11.1922	13.2327	12.7519	11.5806	10.9916	11.4423	11.6156	15.1455	12.9682	14.1836	11.3038	12.1925	13.7991	12.495	12.4603	15.3335	14.6133	11.6527	13.8303	10.2346	12.3235	14.6748	13.6942	13.1413	12.9896	11.6204	14.4208	13.8939	11.3114	11.758	13.875	11.35	12.9461
CAB39	10.6099	10.2824	12.0323	11.2797	11.8002	10.8221	11.5344	10.9337	11.5368	12.529	12.0803	11.5664	11.5402	10.766	12.0311	11.4197	11.8126	11.893	11.4503	11.5296	11.1435	11.7665	11.132	12.7291	11.063	12.7231	11.8266	11.2205	13.0822	11.8985	11.5187	11.0688	12.4271	11.5373	11.6036	12.0635	10.8209	11.6295	10.8643	12.0568	10.7854	11.2745	11.5128	12.6654	11.5006	11.9705	12.4686	11.7764	11.8134
CAB39L	NA	NA	7.27903	NA	6.03801	4.69515	4.07748	6.07884	NA	NA	NA	NA	7.89123	NA	9.97979	NA	NA	NA	6.75701	8.03989	3.49792	4.10371	NA	NA	NA	NA	8.5426	NA	7.60598	4.96398	NA	5.25553	NA	NA	3.68222	NA	NA	6.89524	5.44467	NA	5.41103	NA	NA	NA	3.74941	NA	NA	NA	4.59407
CABLES1	NA	6.6046	NA	6.75639	7.40465	6.36352	5.99776	NA	6.58869	NA	6.56816	6.42664	5.65321	6.54173	NA	NA	6.46584	6.44857	5.69188	NA	5.6153	5.52913	NA	NA	6.81495	NA	NA	5.53877	6.52588	6.46823	NA	7.26459	NA	5.84836	4.81217	6.76055	5.72595	NA	6.15672	5.96305	6.27251	7.16503	5.78693	7.16546	NA	5.74166	NA	5.03619	6.74122
CACHD1	NA	NA	6.57184	4.87993	5.99294	5.89188	5.25003	NA	6.58957	NA	6.12047	6.84712	6.4562	7.10381	7.7875	5.51301	NA	6.67546	6.49399	NA	3.14548	5.24927	4.69643	NA	NA	NA	NA	NA	7.68154	5.40035	6.40422	7.41544	NA	6.03825	5.85308	6.0147	4.10773	6.78036	5.31027	6.81006	NA	8.39476	6.39981	6.33635	5.77663	7.16594	6.64767	NA	5.62106
CACNA2D1	8.37401	8.25007	8.86053	6.9663	9.15969	7.06554	7.66762	8.00995	6.82683	8.6798	9.22991	8.98094	6.26617	7.50145	8.73441	7.85923	7.21434	7.65247	5.53058	7.3706	5.65858	6.66433	6.77932	10.3076	8.78821	8.78373	8.05979	5.89631	9.65927	7.62807	7.69327	10.2285	8.89386	6.85057	7.69679	4.77977	6.96832	9.93424	8.6494	7.41237	9.00164	5.68704	6.6724	7.709	5.74367	6.91865	9.04804	6.0595	6.74946
CACNA2D2	NA	NA	5.88539	NA	5.91874	2.97826	4.73096	NA	NA	NA	6.27897	6.164	NA	4.78356	NA	NA	NA	NA	NA	NA	NA	4.19899	3.90335	6.75624	NA	4.43227	NA	NA	6.59	4.21663	NA	5.97641	NA	NA	NA	NA	NA	5.86655	4.52391	NA	5.69635	NA	NA	4.48465	NA	NA	6.08681	NA	NA
CACYBP	10.6099	9.79618	10.1921	10.6715	10.1647	10.8774	11.1418	10.642	11.041	11.092	11.1321	10.2604	10.8764	10.9244	13.7611	10.72	11.1618	10.6901	10.7157	10.7333	10.3377	11.3157	10.559	11.0478	12.1433	11.1456	10.9665	10.4351	10.6884	11.0865	10.9707	9.94244	11.5813	10.9099	11.0449	11.0686	9.816	10.074	10.4519	10.7238	9.83473	10.7291	10.9391	10.9983	11.2138	11.006	10.8729	10.9395	10.9807
CAD	10.0937	9.89229	9.35094	11.029	8.87563	8.89514	9.70768	10.1964	8.93506	9.20923	9.27291	8.81464	9.02622	9.19723	10.8507	9.18022	9.67601	9.20117	11.0254	9.39786	8.91882	8.86471	8.99092	9.59827	8.67452	9.71693	9.53498	8.84512	12.1378	9.10995	9.89784	8.9786	9.27904	9.19036	9.31058	8.72069	9.33351	10.7737	9.52076	9.04252	9.10008	9.04618	9.36763	9.49977	8.92986	9.15441	10.3891	9.26684	9.1339
CALB2	NA	NA	NA	NA	NA	NA	NA	NA	NA	NA	NA	NA	NA	NA	NA	NA	NA	NA	NA	NA	NA	NA	NA	8.19371	NA	NA	NA	NA	NA	NA	NA	NA	NA	NA	NA	NA	5.76392	NA	NA	NA	8.21827	NA	NA	NA	NA	NA	NA	NA	NA
CALCOCO1	9.90127	9.83627	9.00149	9.84694	10.0233	9.11491	9.08909	9.48602	9.96935	9.70602	9.77472	9.19165	8.76097	9.86191	9.44785	9.61129	8.99494	9.06456	8.81995	9.76312	9.19223	9.2274	9.66792	9.97351	11.0307	9.42837	9.75139	9.36587	10.5037	8.45154	10.0545	8.81758	10.175	9.50635	9.50093	9.35977	10.0294	10.6733	9.63541	9.07191	10.3327	9.55234	9.67256	9.37032	9.34767	8.90434	9.98498	9.61382	9.27348
CALCOCO2	NA	NA	7.54014	6.80856	NA	4.93166	6.40993	NA	5.45526	7.87545	7.24997	6.37737	5.45786	NA	NA	6.18157	NA	6.05407	5.78825	6.62267	4.86033	5.76358	6.63205	NA	8.97588	NA	NA	6.46934	NA	6.03109	NA	7.36266	NA	5.36188	6.73664	5.59642	5.55778	NA	7.6169	6.30164	6.77651	5.94641	6.52722	6.17336	NA	NA	NA	NA	6.44493
CALCRL	10.8241	9.11637	10.2403	7.55467	10.6408	7.77002	8.45893	9.20544	7.19764	9.76927	9.90799	8.78495	8.32751	7.78562	9.43439	7.6593	7.98428	8.86512	6.8301	8.81681	7.14882	8.07584	7.89462	11.5895	11.7577	9.61605	8.6305	8.05955	11.425	8.17779	8.83977	11.5561	9.5032	8.98638	8.98788	6.95674	8.29782	10.1602	8.79537	8.90232	8.97422	7.51184	7.2351	9.72348	7.18014	8.42836	9.69766	7.9267	7.87421
CALD1	13.8775	14.2107	13.1588	13.5661	14.5072	13.7707	12.8464	13.9516	14.143	13.5675	14.0876	14.0759	13.4133	14.6246	14.1044	13.9232	13.3182	13.4298	13.2644	12.7461	12.8912	13.1358	12.373	13.2478	15.853	13.8187	13.185	13.9714	12.7317	13.2686	15.0032	12.5686	13.7687	12.8801	14.123	13.1666	12.4085	13.0288	14.6342	13.4519	13.6563	14.1656	14.6614	13.4565	13.5149	13.1512	12.6048	12.8598	13.5932
CALM1	15.8425	15.0752	14.6838	14.4048	15.4376	14.3478	15.5339	14.4595	14.5482	16.1126	16.2919	15.8102	14.5698	14.9694	15.2241	15.5451	15.2128	16.1422	14.8563	15.5644	13.7603	14.7018	15.5596	16.4403	14.9954	16.4046	15.8874	13.4366	16.4864	15.4624	14.8668	15.7716	16.0473	15.7038	15.4954	15.0372	15.8462	16.0948	15.5144	15.8519	16.6994	14.9525	15.8857	15.2606	15.3589	15.091	14.0256	15.1087	14.3594
CALML3	16.2246	14.6571	15.8183	14.69	16.1566	14.8762	15.4725	15.5651	15.0891	16.2771	17.1549	16.05	15.3763	15.5505	15.9635	15.6048	15.1226	15.4976	14.868	15.4489	13.728	15.0488	15.0661	16.7776	15.5763	16.1789	15.2383	13.9362	16.3849	15.5135	15.3194	15.4324	16.8373	15.7038	15.8291	15.2172	15.0736	15.688	15.2734	16.139	16.0337	14.9734	15.6745	15.5846	15.506	15.5285	14.5891	15.5865	15.5989
CALML5	10.0428	NA	9.52192	7.57393	8.70513	6.25264	9.20838	8.58645	5.74296	8.37743	7.69431	9.13788	5.21833	7.7268	7.6793	6.87731	7.40467	8.10257	5.23821	6.63923	5.39516	6.92759	6.48439	9.21068	8.28023	9.76236	7.54435	7.99678	9.95533	7.4706	8.31901	10.894	9.62961	6.46613	8.31819	6.49788	7.43638	9.2535	7.77716	6.94222	8.38375	5.4243	8.50692	6.93308	9.42445	7.48369	9.56902	6.70727	8.05804
CALR	14.708	14.1807	13.8051	14.2015	14.6898	13.1026	13.3551	15.0626	13.7129	13.6297	13.424	12.7283	13.2598	13.9465	13.7166	14.3527	14.0039	13.2643	13.7965	15.2064	14.3604	13.0309	14.9981	13.8885	15.5927	12.4421	14.2318	15.0468	13.7043	13.5122	14.9411	12.1704	15.1261	12.7651	13.7732	13.0908	14.1928	14.6205	13.6444	12.6262	13.5929	13.9879	14.128	13.3434	13.9978	12.9997	13.6812	14	13.4309
CALU	12.0261	11.645	10.2747	10.613	12.1871	9.79857	9.84967	10.5134	10.8335	10.4887	10.6489	9.75298	10.1445	11.6017	10.6872	11.1895	9.84348	10.2417	9.9116	11.4494	9.9206	9.68208	11.0998	10.2477	13.311	9.90872	11.084	11.3136	10.9276	9.68388	11.7906	8.91633	11.5902	10.4181	10.798	9.46431	10.006	11.396	10.4588	9.58641	10.8955	11.0473	11.3531	9.23488	10.2957	10.6342	10.5483	10.4031	9.65279
CAMK1	9.92397	9.52894	8.59976	9.37024	8.90594	9.54403	9.94678	9.41414	10.4051	9.77809	9.76472	9.97513	10.352	9.69608	10.48	10.0627	10.5451	10.2322	10.4028	10.4582	10.9149	9.62343	10.3124	10.9057	9.41991	10.3368	10.6956	10.327	9.70407	9.65918	9.73296	9.3872	10.3876	10.3977	10.1299	10.6352	9.41167	9.91183	9.46214	10.4493	9.52553	10.5335	9.82647	10.3631	10.3906	10.3421	10.2066	10.5959	10.2072
CAMK1D	NA	NA	NA	NA	NA	NA	4.27501	NA	4.63527	NA	NA	6.47977	4.31666	4.60247	NA	4.34098	NA	NA	3.66372	NA	3.92745	NA	NA	NA	NA	NA	NA	3.62761	NA	5.22222	NA	5.47767	NA	NA	5.15096	3.81065	NA	NA	4.67013	NA	5.30126	5.51541	4.78095	NA	NA	NA	NA	NA	NA
CAMK2D	7.57015	7.44745	8.75828	6.55858	9.81542	7.61786	7.73639	9.38024	8.10808	7.14422	9.19308	8.82439	7.11294	8.04271	8.86057	7.91396	7.5579	8.13022	6.81299	7.34766	7.50536	8.27405	7.55045	9.08976	7.53217	8.47965	8.00986	6.90161	8.67612	7.72239	9.16512	7.79335	8.47342	7.35724	7.84313	6.70035	7.60942	7.47539	8.81713	7.54185	7.69059	9.27898	7.61427	8.72999	8.47066	8.72858	8.30752	7.5567	7.45462
CAMK2G	NA	8.15464	8.50822	8.88455	9.15969	8.92545	8.53778	9.87968	9.33663	8.52085	9.22262	9.10623	8.67527	9.04688	9.7382	9.2296	9.18519	8.70888	9.09904	8.99299	9.24538	9.07316	9.05353	9.90347	8.5618	9.67531	9.39767	8.71858	8.88077	8.79171	10.1598	9.07439	9.82347	8.82947	9.29983	8.74461	8.98376	9.2027	9.55569	8.80941	9.11272	9.59181	8.96016	9.48278	9.09555	9.46605	9.15648	8.95313	8.83787
CAMKK2	NA	NA	6.83754	7.04151	6.9421	6.12938	6.94542	NA	6.67582	6.85157	7.36433	7.8862	5.88668	6.60223	NA	6.11581	5.40656	7.00638	6.29453	6.04709	5.6642	5.90183	5.39384	NA	NA	6.93444	NA	6.2031	6.89832	6.88585	NA	7.25508	NA	NA	8.10009	4.81576	5.61603	NA	7.91752	7.20248	6.30625	6.13606	8.8168	6.63292	6.0195	5.59169	NA	5.46185	6.53974
CAMLG	NA	NA	NA	NA	6.91174	NA	NA	NA	NA	NA	NA	NA	NA	NA	NA	5.85018	NA	NA	NA	NA	NA	NA	NA	NA	7.92822	NA	NA	5.48765	NA	NA	6.77133	NA	NA	NA	6.0515	NA	NA	NA	6.5434	NA	6.19629	NA	5.85726	NA	NA	NA	NA	NA	NA
CAMP	12.2334	14.1211	11.1108	12.2428	14.1358	11.2192	11.2171	11.893	11.019	12.6952	13.0495	12.3686	11.5402	11.1969	14.5392	12.2503	11.8692	12.5847	10.6674	11.4356	11.7048	11.9482	10.799	16.255	14.0004	13.0166	11.8266	12.0759	12.5113	10.7759	11.9399	12.8494	15.8216	12.5236	12.287	11.0607	11.4024	12.255	13.7305	12.7899	12.621	14.0364	12.1731	13.6994	11.581	11.092	12.4306	12.1778	12.2844
CAMSAP1	NA	NA	NA	5.45086	5.58848	5.27454	5.15086	NA	5.6763	NA	5.23749	5.09607	5.30206	6.01614	NA	4.83776	NA	NA	NA	NA	4.60716	4.19912	NA	NA	6.49224	NA	NA	4.62601	NA	4.97242	NA	NA	NA	NA	5.45771	5.12746	NA	NA	5.84542	6.15171	5.0753	5.65742	5.46675	NA	NA	NA	NA	NA	5.5919
CAND1	13.7283	12.6758	13.204	13.0222	12.0997	11.5547	11.4604	14.6152	11.8657	11.8808	11.8977	11.4903	11.6566	11.7884	11.9025	11.5002	11.8692	11.6874	11.4627	12.1273	11.733	11.6242	11.5842	13.6598	11.9933	12.083	12.4421	11.8724	12.7013	11.8808	11.8166	11.5303	12.7121	11.9421	12.051	11.7257	11.9308	14.5333	11.287	11.5824	12.0026	11.3144	11.5586	11.6275	11.8551	12.1985	14.0307	12.9341	11.6108
CANT1	NA	7.51816	7.3816	6.22396	7.49433	NA	7.15192	7.72652	5.30296	6.20769	7.35464	NA	5.19421	6.33008	NA	6.43981	6.10073	6.16959	5.26047	6.3726	5.4793	6.61756	5.99894	NA	7.31752	NA	6.26486	5.79942	7.78727	6.36558	NA	NA	7.15266	6.79984	6.2761	5.31092	6.76627	NA	6.30733	5.39458	6.67864	5.77706	6.04105	5.91637	6.57833	6.18877	6.62233	5.88307	6.0183
CANX	14.3319	13.7	13.3282	12.3824	14.3831	11.4413	11.3824	13.8716	12.5892	12.9602	11.8031	11.662	11.8932	13.0426	13.3371	14.3055	10.9867	11.913	12.552	14.7149	13.5199	11.9902	14.5461	13.4609	13.8004	10.7739	14.1081	13.8655	12.9333	12.2619	14.2134	11.067	14.6511	12.9719	13.1288	11.2702	13.3665	14.2481	13.0582	11.1513	13.2404	13.4091	13.8801	11.1971	13.6936	12.889	13.1076	13.7434	12.5037
CAP1	16.8143	15.6446	15.4077	16.105	15.9448	16.0582	16.7913	17.5651	15.9946	15.7423	16.5549	16.4553	16.3889	16.512	16.6858	15.8978	16.3181	16.1368	15.7403	15.8048	16.0684	15.7697	15.4906	16.5033	15.8665	16.617	16.2761	16.0125	15.4503	15.542	16.3914	15.9522	16.3666	15.7763	16.1286	15.8997	15.5403	15.7287	16.2191	15.9966	15.3986	15.5127	16.5057	16.1585	15.9946	16.0853	15.7052	16.0262	16.0157
CAPG	11.3597	10.5496	10.973	10.978	12.2327	9.08837	10.8077	9.99616	10.0749	11.1744	12.5497	12.9339	10.2608	10.9723	11.6782	10.335	9.59783	9.9201	10.6239	8.48286	9.63614	9.06059	7.61178	11.1113	10.7464	11.5756	8.71336	9.69331	10.8763	10.918	10.0891	12.2195	11.915	8.98638	11.6573	8.8216	9.42681	9.5721	12.2802	11.1616	11.1295	10.5267	11.1286	11.1387	8.63476	9.34934	9.98498	8.27528	10.4796
CAPN1	12.4735	13.4645	13.1754	13.8929	13.1279	13.8345	13.4052	14.1757	13.7899	13.1073	13.7594	13.177	14.1429	13.1587	14.4183	13.4687	14.2345	14.1902	13.9116	14.2874	13.5546	13.6993	14.1329	14.5058	13.1608	14.2111	14.6016	14.146	14.0071	13.2272	14.0723	12.7186	14.0339	13.9718	12.8899	13.9435	14.1761	15.1437	12.8973	13.8307	13.1283	13.3937	13.1128	13.8449	13.4491	13.9603	14.743	14.2491	13.5932
CAPN2	10.9511	9.43343	9.58302	8.86062	10.0059	9.05448	9.35713	9.88935	8.72516	9.24145	9.99617	10.0352	9.31962	8.73251	10.0344	9.56928	9.95641	9.23339	8.74084	9.62401	8.66161	9.12844	8.7775	10.8725	10.0448	9.89518	9.2178	8.85223	10.2786	9.49207	9.51539	10.5667	10.4639	9.75167	9.29443	9.77425	9.86868	10.0037	9.1949	9.95308	9.6607	8.3026	8.96016	9.69918	9.24979	9.06841	10.0785	9.58461	9.51769
CAPN5	10.926	10.5005	9.98507	10.1232	9.69475	8.18797	8.95185	9.68795	7.78618	9.09396	9.47669	8.09235	7.68548	8.75798	8.94844	7.52658	8.31041	8.5128	7.34218	8.29996	6.01676	7.65546	7.32689	10.9898	8.35594	9.00985	8.65167	7.76443	11.2464	8.64007	8.18342	9.61991	9.89714	8.1792	8.43085	7.62342	8.14755	12.0751	8.99308	8.71942	9.10008	8.20415	7.33458	8.99246	7.10464	8.4512	11.3467	9.62343	7.6047
CAPN7	7.88386	7.28096	7.45144	8.29716	7.32825	8.64491	8.20479	7.72824	8.5089	8.28151	8.53279	8.23056	8.30486	7.90411	9.90367	8.38998	7.97646	8.83183	8.38271	7.62411	7.88207	7.62787	7.67008	9.61297	8.26721	8.77391	8.00139	8.26528	8.6661	8.6897	8.19665	8.7831	6.83426	7.83982	8.89094	7.61228	7.5385	8.49175	8.19736	8.7561	7.55401	8.04891	9.63885	9.00837	7.58082	7.39644	8.06966	7.77607	8.22288
CAPNS1	9.39224	10.9856	11.1651	11.4104	10.1426	11.4282	12.9033	11.4877	10.9401	11.1234	10.5706	9.66338	12.2746	9.6605	12.5196	11.8551	13.7624	11.8727	12.2786	12.2663	13.0378	11.8602	12.605	12.2302	9.81368	11.7979	13.185	12.9321	12.0441	10.9404	11.2818	10.8675	11.7917	12.3057	10.5023	13.3037	11.6696	12.228	10.9456	11.6571	11.1904	12.8135	10.7468	11.8969	12.9747	13.3988	13.2145	13.2761	11.6448
CAPRIN1	7.37708	7.80377	8.58987	7.54847	7.75755	6.99364	8.21682	8.46234	6.80344	7.78141	7.98185	8.05003	6.67996	7.17443	NA	6.97596	6.92523	7.06541	6.70653	7.12409	6.71688	7.31619	7.49146	NA	8.51853	7.2557	6.73448	6.50519	7.19348	7.51359	7.52847	7.90201	NA	7.00791	7.57087	6.65476	7.2603	7.32658	8.67345	7.34883	7.27122	6.93373	8.09941	7.34622	6.95958	7.18887	7.3653	7.01653	7.12921
CAPZA1	14.5159	14.3576	14.1712	14.5127	14.423	14.346	14.4392	14.8791	14.5093	13.8177	14.49	14.3911	14.321	14.6188	14.4831	14.1069	14.4315	14.8229	13.9669	14.5644	14.1707	14.3218	13.8779	14.8885	14.2168	14.753	14.4977	14.1478	14.385	14.1772	14.3926	14.4685	15.3934	14.3094	14.0547	14.4289	14.8226	14.9511	14.5555	14.7131	14.3808	14.1417	14.5805	14.5863	14.2837	14.5601	14.5165	14.7184	14.2237
CAPZA2	13.8848	13.1166	12.1631	12.8303	12.9115	12.8788	12.704	13.3609	12.8368	12.4893	13.0444	12.9339	12.825	13.2096	13.0027	12.4999	13.1412	13.1758	12.7619	13.0702	12.6998	12.869	12.4795	13.8733	12.4758	13.4342	13.2075	12.7727	12.8472	12.6229	12.992	12.5494	13.4557	13.1219	12.6779	12.7747	12.9871	13.1582	12.8051	12.8173	12.7377	12.4985	12.6616	12.9594	12.8503	13.3273	12.8436	13.1979	12.6722
CAPZB	12.3842	13.8298	13.1836	14.1136	13.5469	14.0879	13.8798	14.7704	13.7155	13.8573	13.8301	13.3601	14.1208	13.5168	14.3617	13.7388	14.1203	14.3694	13.5226	14.1798	13.9643	13.7997	13.9078	14.731	13.6705	14.2951	14.3108	13.7466	13.6544	13.6281	14.228	13.6926	14.7751	14.2496	13.4807	14.0251	14.031	14.1864	13.657	13.904	13.4353	13.6067	13.8891	14.2207	14.0082	13.8784	13.8835	14.2453	14.0657
CARD16	NA	NA	5.37306	5.612	6.76627	4.73869	6.70428	NA	NA	NA	NA	6.5163	5.72629	4.94508	8.5217	6.46363	6.98341	NA	NA	NA	5.74238	4.88087	5.33085	NA	5.51026	NA	NA	5.02438	NA	5.60788	NA	6.20267	NA	5.86521	5.62304	6.4005	5.46136	NA	6.41991	6.93942	6.24212	6.87701	NA	6.28885	6.78162	5.89026	NA	6.34523	5.58359
CARD19	NA	NA	NA	NA	NA	NA	NA	NA	NA	NA	NA	NA	NA	NA	NA	NA	NA	NA	NA	NA	8.87227	5.01401	7.67005	NA	NA	NA	6.29477	7.98389	NA	NA	NA	NA	NA	NA	NA	5.76471	NA	NA	NA	NA	NA	8.15814	NA	NA	8.66882	8.35761	NA	7.75105	NA
CARD9	NA	9.46218	NA	7.39728	10.238	7.60582	6.32983	NA	7.75646	NA	NA	6.91075	8.38262	9.32772	NA	7.78547	6.93392	10.3188	9.61156	9.0302	5.30279	6.7075	6.23501	NA	9.62255	NA	9.52928	5.70215	11.355	6.69884	NA	8.93216	NA	9.60648	8.83247	6.26255	7.73239	NA	8.9867	5.98687	9.68205	9.72007	7.33813	NA	6.93914	10.0671	NA	8.69524	7.30783
CARHSP1	9.11491	9.07972	10.4733	9.66089	9.13432	8.55083	9.08909	6.92655	8.67406	9.4762	9.99617	10.0602	9.33647	9.2096	10.2534	8.51917	9.07407	9.07882	8.95926	8.86704	7.07604	8.88626	7.12892	10.3389	8.43952	10.0292	8.59816	8.80904	11.2414	8.63163	9.25148	10.2664	10.1227	9.47323	9.2336	7.87909	8.44386	9.99947	9.53396	9.2496	8.75806	9.25185	9.42808	9.60292	8.28548	8.05457	10.1957	8.56173	9.04181
CARM1	13.3373	10.9896	11.0881	10.9631	10.358	8.13707	9.13419	NA	7.38702	9.43221	8.95861	9.10623	8.04274	9.17218	7.38735	7.88686	8.95368	8.60435	7.68792	9.43163	7.11691	8.02496	7.88087	11.8521	8.99968	8.29962	10.0905	9.49411	11.0958	8.21216	8.33308	8.90034	10.5116	8.82072	9.31592	7.68877	8.64711	13.0799	7.99591	7.62177	9.70726	6.86302	7.91458	9.90866	7.99456	8.89605	12.6584	11.0052	7.78422
CARMIL1	9.52436	8.87254	8.20553	9.38149	8.73076	10.06	8.9874	9.0674	9.08604	9.34592	9.67673	9.88475	9.90195	9.37788	9.46119	9.33866	9.04294	9.53688	9.70205	8.51471	8.66161	10.075	8.07448	9.60564	10.6394	9.87234	9.60718	8.32782	9.27319	9.71617	9.67163	8.73881	9.11582	9.25025	9.51494	9.55729	8.42388	7.70562	9.39621	9.50256	8.42486	8.85753	8.66598	9.10031	9.63725	9.06841	9.04804	8.69524	10.192
CARMIL2	NA	NA	5.37351	3.33895	NA	3.32216	3.61818	3.7927	NA	4.02299	7.88893	4.96277	NA	4.31472	NA	2.76283	NA	4.68988	NA	NA	NA	NA	NA	NA	6.26782	6.00156	NA	NA	4.0464	3.53118	NA	4.53714	NA	NA	4.31188	2.50876	NA	NA	5.83422	4.10698	4.78587	3.52872	3.47388	NA	NA	NA	NA	NA	NA
CARS1	12.0261	10.3911	10.7864	10.8133	9.89313	9.76125	9.83413	10.1964	10.1297	10.0386	10.4384	10.351	9.65572	10.3066	10.69	9.69181	10.2839	11.0945	9.39095	10.2935	9.35101	9.77738	9.64777	10.6446	10.4422	10.2685	10.0944	9.47582	10.3461	10.0717	10.1598	9.82448	10.9131	9.82351	10.1806	9.82001	9.94076	10.9268	10.0012	10.0337	9.9054	9.50717	9.94499	10.2472	10.0037	10.1462	11.4972	10.0653	10.123
CARS2	NA	7.13792	NA	NA	7.47916	NA	NA	NA	5.55483	NA	NA	NA	5.36071	5.59355	NA	7.9667	NA	NA	5.99299	7.21428	7.03293	4.43027	8.24515	NA	7.70684	NA	6.86074	7.27443	NA	4.8333	6.69233	NA	7.30955	NA	6.3635	4.38658	7.40016	7.3123	7.24817	NA	7.216	6.76716	7.06307	NA	7.40662	5.44451	NA	7.44878	5.21864
CASK	NA	7.75771	8.92489	NA	8.67024	6.04012	6.3778	NA	5.49716	7.95739	7.64757	8.54636	5.40713	6.69743	7.73372	6.14878	NA	6.42215	4.33626	5.95942	NA	5.75931	6.54076	8.70678	7.31564	7.56372	NA	NA	9.57066	7.13307	NA	8.64592	NA	6.43358	7.11338	4.29287	6.72445	8.89972	7.71077	6.64876	7.61915	NA	5.58227	7.02727	4.86617	6.3487	7.76608	7.36792	5.28459
CASKIN2	NA	8.7842	8.93273	7.74154	8.67904	8.42918	8.57565	NA	8.37664	9.53458	8.96736	9.62481	8.94066	8.8238	NA	8.47435	9.01914	8.29805	7.81306	NA	7.79918	8.47697	8.22352	10.7042	8.9598	9.11477	NA	7.16301	9.91356	8.40278	8.73466	10.3424	NA	10.0649	8.37049	8.49484	7.32839	9.81369	9.10932	8.61349	9.17427	8.20415	7.28856	8.79564	7.88864	8.52839	9.51184	8.49003	7.98926
CASP1	NA	7.50548	8.39918	6.82828	7.53975	6.90525	7.90427	8.19669	6.42343	7.7964	8.53279	7.43505	7.03524	7.26278	8.93894	7.31336	6.66758	7.28482	6.62307	7.19102	6.57352	6.55104	6.09986	8.98062	7.76786	8.16388	6.84279	6.65229	8.53997	7.32268	6.29199	9.13032	7.91932	6.38179	7.61174	6.462	7.14263	8.32534	7.73741	7.98669	8.48439	7.45467	7.11735	8.72036	6.97145	6.95978	7.94058	7.08876	6.75232
CASP10	NA	NA	NA	5.01831	5.78031	4.29961	5.18188	NA	4.96044	6.75842	6.22523	6.2249	2.93465	5.28979	NA	4.66419	NA	NA	4.89657	NA	3.9863	NA	NA	NA	NA	5.36308	NA	2.83705	5.87281	5.50461	NA	6.63236	NA	NA	6.16725	4.09252	NA	NA	5.80575	NA	5.86619	NA	6.5886	NA	NA	NA	NA	NA	4.84779
CASP14	7.65312	7.71913	8.24387	6.73223	NA	6.64722	8.24059	8.66738	7.14737	10.0127	8.06058	8.9456	4.41907	7.44845	8.91005	6.88572	7.49791	7.55911	7.81765	7.73703	6.77188	5.43127	4.96718	8.31662	NA	8.76402	6.32646	9.74387	10.1834	7.10181	12.0315	8.95557	NA	6.68321	6.11851	4.97034	6.52371	8.27003	6.97109	6.35812	8.13403	NA	7.29346	NA	8.62612	7.4395	10.0981	7.00822	8.11079
CASP2	NA	NA	NA	NA	NA	5.5415	NA	NA	6.13487	NA	NA	NA	6.63754	NA	NA	6.5092	NA	6.6392	6.4943	6.99731	5.73572	5.67453	6.81403	NA	NA	NA	NA	6.21191	NA	5.04937	NA	NA	NA	NA	NA	6.01899	5.88945	NA	NA	NA	NA	6.11767	6.10262	NA	6.30948	6.10045	NA	6.52853	NA
CASP3	10.9034	11.4578	10.256	11.3686	10.6852	11.193	11.3957	11.8316	11.5721	10.5362	11.2153	11.7921	11.6341	11.1845	10.8069	11.217	11.7776	11.5014	11.8114	11.7463	11.2899	11.122	10.9482	11.0038	11.0762	11.5756	12.3399	11.6354	10.2587	10.8212	11.2344	10.4117	11.867	11.5897	10.9706	11.5893	11.4649	11.0693	10.7615	11.3368	10.9227	11.0426	10.8608	11.7509	10.9795	11.439	11.6118	11.334	11.1729
CASP4	8.50321	7.99756	8.19252	8.17312	9.06885	8.56052	8.62163	9.26609	7.97366	8.25651	9.17807	8.76482	8.25847	8.05647	NA	8.35084	9.06635	8.49164	8.10799	8.47208	7.7494	8.91449	7.5299	7.80684	9.0231	8.47965	8.65167	8.43587	8.80967	8.57112	8.49822	9.07439	8.96867	8.00595	8.77929	9.14289	8.35169	NA	8.85968	8.50992	8.14637	8.54535	8.32812	9.45403	8.57314	8.16386	7.78767	8.45818	8.47508
CASP6	7.81892	8.57895	6.93455	9.15103	7.81432	9.14742	8.54734	9.54228	9.24038	8.43429	9.10063	7.15461	9.15843	8.66229	8.7777	8.93763	9.18519	9.18148	8.89495	9.36329	9.23491	8.84285	9.01629	9.73896	8.89359	9.10697	9.83702	9.18061	7.86478	8.72187	9.48978	7.97134	9.27167	9.54406	8.73209	9.23584	9.17519	9.21007	8.07026	8.81811	8.67532	8.72967	8.18365	9.35173	9.57125	9.46044	9.31864	9.61863	9.184
CASP7	NA	NA	7.45416	6.88719	5.72138	6.85038	7.1952	NA	6.60201	7.16359	NA	NA	6.27343	6.53316	6.76344	6.90957	NA	6.93464	5.93707	6.51267	5.8022	6.68597	5.41716	NA	NA	7.38262	7.04062	6.08558	NA	7.16171	NA	7.78217	NA	NA	7.23929	6.32258	5.9913	7.03341	7.23008	6.51345	6.92195	6.37611	7.86011	7.49105	6.33825	6.41359	5.97313	6.18115	6.88522
CASP8	NA	NA	NA	5.14643	5.37906	4.97962	5.15786	NA	4.77331	NA	5.99381	NA	5.01168	5.27633	6.51703	5.45142	5.8404	5.2331	5.49855	5.05514	5.61629	3.79883	5.21578	NA	6.04513	5.33976	5.35047	5.49603	NA	4.82152	4.80078	6.53621	NA	4.91738	5.53018	5.06086	5.20483	NA	5.48004	5.57515	5.03308	5.30471	5.77646	5.36411	5.28542	4.58387	NA	5.44278	4.90131
CASP9	NA	7.75834	NA	5.752	NA	7.43006	7.23513	NA	7.27246	NA	NA	NA	6.67936	7.24185	NA	6.59815	7.09148	7.35271	6.92634	6.12121	6.31655	7.30045	5.83651	NA	NA	NA	NA	5.31132	NA	5.16021	NA	7.7186	NA	8.1792	NA	6.91753	6.27003	NA	7.0372	7.08965	NA	5.92194	6.36664	7.84137	6.43742	NA	NA	7.12174	7.65053
CAST	15.3993	13.3461	13.4562	13.1715	13.4918	10.7583	11.3555	11.188	11.1338	12.3261	12.4595	12.6063	10.4168	11.972	11.453	10.5832	11.2134	11.039	10.0656	11.077	9.9433	10.5988	10.3603	14.015	13.9631	11.6311	11.8031	11.3642	12.8078	11.1306	11.005	11.9837	13.1935	10.6157	11.977	10.3919	10.7505	14.8647	11.7019	11.1288	12.5931	10.7428	12.2588	11.3438	11.0936	11.0194	14.347	12.4584	10.7816
CAT	17.8355	18.0428	17.7712	17.1494	16.6413	14.1454	18.2709	14.6152	14.3873	14.676	14.6258	15.1011	14.1822	15.1901	15.5313	13.5654	15.0873	14.769	13.4807	15.079	13.5961	13.6763	13.8822	17.2291	16.6486	14.7372	16.5382	15.6414	16.4366	13.6387	16.2733	15.1235	16.9994	14.1439	14.9893	13.8909	14.4036	18.7682	14.7913	14.2172	15.0947	13.4153	14.5383	14.6367	13.6543	14.5585	18.4698	16.2939	13.765
CAV1	9.26468	NA	8.89307	NA	9.94878	6.41158	7.94936	NA	5.64369	8.05948	9.13211	8.2888	NA	7.37731	NA	6.94184	NA	7.07576	NA	7.30629	5.63991	NA	6.50772	9.3576	8.95168	7.91814	7.6444	NA	11.453	7.08977	NA	9.15075	7.39434	7.22498	8.82499	5.84026	6.44946	9.03861	8.40316	7.48955	9.13146	6.68632	NA	7.44809	6.02558	7.23652	8.71468	6.18308	NA
CAVIN1	9.40842	8.27622	9.72081	7.0072	10.2018	7.39834	7.91336	8.76518	6.93161	8.31823	9.65522	9.27941	6.87082	7.95077	8.63197	7.8147	7.06386	7.36654	6.10011	7.84944	6.58266	6.76648	6.8537	9.68432	9.74024	8.76402	7.69209	6.57859	11.8911	7.56803	7.95183	10.1895	8.10592	7.22495	9.289	6.97497	7.35522	9.54322	8.35439	8.54178	9.70309	7.64201	7.60115	8.84077	6.83263	7.8666	8.84077	5.84297	7.1773
CAVIN2	16.963	16.2348	15.5258	15.9776	15.9898	16.8762	15.5856	17.1781	16.8582	15.6921	16.9801	16.8406	16.7871	16.9436	16.9853	16.3726	16.0571	16.11	15.9852	15.9514	16.4472	15.5271	15.6447	16.4274	17.0498	16.2133	16.3638	16.3433	15.888	15.6174	18.675	16.3972	15.9497	15.7833	16.2116	16.0321	15.5403	15.7914	15.8961	16.4102	15.7913	16.2596	16.2594	16.5036	15.7617	16.4015	15.9265	16.0542	15.4549
CBFB	NA	7.46043	7.22491	7.16243	7.36324	6.56598	7.42132	NA	7.10337	7.50656	7.25874	8.33049	6.87083	6.99086	9.51335	6.91627	7.02652	7.58574	6.48985	7.47307	6.53054	6.50471	6.74467	NA	7.25728	NA	7.03853	6.97598	NA	6.90085	NA	8.47285	7.36626	7.33768	7.18647	6.7848	6.95542	7.68854	7.81003	8.21293	7.40879	6.76115	7.47224	7.60331	7.20073	NA	8.55402	7.46789	7.55749
CBL	7.09613	8.10455	8.54962	8.63472	8.93563	8.92545	8.26397	8.47525	8.72516	9.02158	9.59437	9.64698	8.08323	8.51068	9.44114	8.56264	8.16181	8.64324	8.42381	7.78108	8.16189	7.74798	7.67791	8.56694	8.99968	8.79349	8.22729	8.18872	8.67612	8.3828	8.7563	9.55497	8.99575	8.52997	8.93328	7.74308	7.80676	8.68389	9.23855	8.95847	8.40445	8.49996	9.43792	9.09287	8.42156	8.24451	8.04439	8.17434	8.40288
CBR1	10.5382	9.65386	10.3232	10.2877	9.53423	10.3803	10.8927	9.59052	10.2006	10.7075	10.6758	8.65972	11.0328	9.63781	11.2528	10.5162	11.4528	11.0571	10.9693	11.3791	11.2772	11.1325	11.2247	11.2797	8.79729	10.6928	10.9916	10.8832	11.0112	10.3282	9.79179	10.5515	10.3142	11.5897	9.74235	11.2284	10.0556	10.6892	10.0075	10.9164	10.8377	10.7982	9.5645	11.3169	11.1684	11.3823	11.4794	11.4109	10.6497
CBR3	NA	NA	NA	NA	NA	NA	6.22798	NA	NA	NA	NA	NA	5.56131	NA	NA	5.64144	NA	5.47741	NA	NA	5.65697	NA	5.37317	NA	NA	5.95289	NA	4.99243	7.32043	NA	NA	7.83254	NA	NA	NA	5.59523	NA	NA	6.06148	6.00911	5.92159	5.4764	NA	NA	4.87603	NA	NA	5.3722	NA
CBR4	NA	3.66235	NA	NA	5.62441	NA	NA	NA	NA	NA	NA	NA	NA	4.32609	NA	5.82239	NA	NA	NA	NA	5.22767	3.48393	5.85037	NA	NA	NA	NA	5.84174	NA	NA	6.83601	NA	NA	NA	NA	NA	4.21681	NA	4.77484	NA	NA	4.5926	4.90003	NA	5.17647	NA	NA	NA	NA
CBS	NA	NA	NA	NA	NA	NA	NA	NA	NA	NA	NA	NA	NA	NA	NA	NA	NA	NA	NA	NA	NA	NA	NA	NA	NA	NA	NA	NA	NA	NA	NA	NA	NA	NA	NA	NA	NA	NA	NA	NA	NA	NA	NA	NA	NA	NA	NA	NA	NA
CBWD1	NA	NA	NA	NA	NA	6.21399	6.3659	NA	6.60004	NA	5.63552	4.6646	5.66568	6.25649	NA	4.52285	5.64761	NA	6.3532	5.45617	5.12374	5.37063	5.30394	NA	NA	NA	NA	5.15266	NA	5.99353	NA	NA	NA	NA	5.95402	5.87244	5.19319	NA	5.59975	5.74135	NA	5.85451	4.81649	NA	4.18969	NA	NA	NA	6.46788
CBX3	8.87975	8.32713	8.08397	8.10686	7.48223	8.08431	7.92962	NA	7.58419	7.49748	8.43522	7.97195	7.68465	8.29559	7.15794	8.14887	8.37434	8.5128	7.46806	7.78379	7.57007	7.97222	7.53003	NA	8.48519	8.73392	8.04754	7.64259	8.42573	8.06947	NA	7.83939	8.39422	8.25911	7.97053	7.86677	8.00689	7.95683	7.90403	7.74636	8.24146	7.54304	8.06175	7.87806	8.39128	8.46248	8.64193	8.07982	8.22288
CCAR1	NA	7.85893	10.7602	NA	NA	NA	NA	NA	NA	NA	NA	NA	NA	NA	NA	5.87526	NA	NA	NA	NA	NA	NA	NA	NA	NA	8.83188	NA	NA	6.58015	NA	NA	7.53475	NA	NA	6.25169	NA	5.91209	NA	NA	NA	NA	NA	NA	NA	NA	NA	NA	NA	6.57182
CCAR2	NA	5.59184	8.00493	NA	7.91009	NA	NA	NA	NA	6.58342	NA	NA	NA	NA	NA	NA	7.72713	NA	NA	NA	NA	7.64329	NA	NA	NA	7.86128	NA	NA	NA	NA	NA	6.58505	NA	NA	NA	NA	NA	NA	4.49638	NA	NA	4.04354	NA	NA	NA	NA	NA	NA	NA
CCDC115	NA	NA	NA	NA	NA	NA	NA	NA	NA	NA	NA	NA	NA	NA	NA	NA	NA	NA	NA	NA	3.88957	NA	3.40755	NA	NA	NA	NA	NA	NA	NA	NA	NA	NA	NA	NA	2.5833	NA	NA	NA	NA	NA	NA	NA	NA	4.58615	NA	NA	3.50531	NA
CCDC124	NA	6.68555	8.11188	6.41182	7.72873	6.27633	6.99823	7.08523	5.40825	8.38898	7.70198	7.54596	5.68608	6.84676	6.7706	6.0916	5.9045	6.22816	5.70451	NA	4.98159	6.25424	4.24426	NA	8.58296	6.99034	NA	5.15811	8.28865	7.12819	NA	7.93315	7.35671	6.02661	7.10432	5.97056	5.55675	NA	7.30739	6.94104	7.51807	5.84159	6.26129	7.5577	5.51728	5.84738	6.71764	5.33657	6.62725
CCDC127	NA	NA	NA	NA	NA	NA	NA	NA	NA	NA	NA	NA	NA	NA	NA	5.54449	NA	NA	NA	NA	5.75522	NA	5.55255	NA	5.05124	NA	NA	5.32081	NA	NA	NA	NA	NA	NA	NA	NA	NA	NA	NA	NA	NA	NA	5.82907	NA	4.4936	NA	NA	NA	NA
CCDC134	NA	NA	NA	NA	NA	NA	NA	NA	NA	NA	NA	NA	NA	NA	NA	3.01477	NA	NA	NA	NA	NA	NA	1.99888	NA	NA	NA	NA	NA	NA	NA	NA	NA	NA	NA	NA	NA	NA	5.06489	NA	NA	NA	NA	NA	NA	NA	NA	NA	NA	NA
CCDC43	NA	6.63771	6.84062	6.58201	6.51737	7.27714	6.70799	NA	6.95179	7.41862	8.44778	8.23913	6.33771	7.43056	NA	6.46761	NA	7.18088	6.55201	NA	6.04397	6.90755	5.1082	NA	8.51853	8.27196	5.80203	6.47315	7.17454	7.14649	6.76745	8.51548	NA	5.94174	7.34491	6.69794	6.75701	6.14093	7.22929	7.55087	7.33436	6.68597	7.16931	7.8713	6.32244	NA	NA	NA	6.96887
CCDC47	NA	7.9764	8.13926	7.37528	9.43899	6.38713	6.84124	8.74402	7.62851	7.49787	8.49697	NA	7.11437	7.98635	8.32062	8.61314	NA	6.007	7.61646	9.33383	8.35805	7.25871	9.30071	NA	10.1724	NA	8.88402	8.74173	8.43757	7.48311	9.18919	NA	9.52195	8.16545	8.1368	6.456	8.31961	9.03031	8.34444	NA	8.18277	8.2813	8.46906	NA	8.26335	7.19779	NA	8.47949	7.62802
CCDC88A	9.71861	9.23443	9.53744	8.96904	9.51961	8.68089	8.9874	8.96135	9.19881	9.04368	9.43943	9.90328	8.74423	9.68727	NA	9.00851	9.09699	8.92947	8.52172	8.7016	8.78879	8.47697	9.03503	NA	10.6139	8.43046	8.76282	8.79435	9.27978	8.15441	NA	9.6537	9.90668	8.12337	9.10982	8.61218	9.16319	NA	9.62311	8.45522	9.14382	8.97498	9.06541	8.6812	8.33935	8.62192	8.83145	8.50049	8.79821
CCDC88C	NA	6.19654	6.06031	5.37262	5.96345	4.69731	5.80547	NA	5.27791	6.49006	7.01236	6.42458	5.49204	5.8214	NA	5.23071	5.453	5.11934	5.34468	5.07745	4.81977	5.01237	4.84926	NA	6.81163	4.80263	5.8139	5.13363	NA	5.1886	NA	6.49225	NA	NA	5.46505	5.48009	5.28526	NA	6.26131	5.66731	5.63837	5.84056	5.90473	NA	5.12058	6.02522	NA	NA	4.58605
CCM2	10.7625	9.81413	10.7558	9.08372	9.79937	9.57304	9.20234	9.91799	8.99874	10.1344	9.39471	9.53851	9.35312	9.38335	10.2066	9.15772	9.14177	9.45726	8.86541	9.14998	8.01045	8.95582	8.42642	10.9235	9.08374	9.99159	9.26663	8.05955	11.1633	8.87273	9.73841	10.8696	10.8302	9.44504	8.4793	8.36711	9.54251	10.3949	9.11519	9.53458	9.00164	9.09584	8.74732	10.1855	8.54591	9.58439	10.9065	9.01283	9.06872
CCNB1	NA	NA	NA	NA	NA	NA	NA	NA	NA	7.22304	NA	NA	NA	NA	NA	NA	NA	NA	NA	NA	NA	NA	NA	NA	NA	NA	NA	NA	NA	NA	NA	NA	NA	NA	NA	NA	NA	NA	NA	NA	NA	NA	NA	NA	NA	NA	NA	NA	NA
CCNDBP1	NA	NA	7.22104	6.08623	5.35374	5.32423	6.9424	NA	6.24354	6.19994	NA	NA	5.73427	NA	NA	6.31808	6.08076	6.7655	6.26763	7.24768	6.56413	6.59063	6.63153	NA	NA	NA	7.2772	6.04379	NA	7.31414	NA	NA	NA	8.15156	NA	6.85063	6.02052	7.7876	7.06043	5.93697	NA	6.34513	7.07364	6.63728	6.59624	NA	6.84225	6.81798	7.09273
CCNY	10.8687	9.94213	11.0544	10.4648	10.77	10.5283	10.1518	10.3124	10.2066	11.1095	10.5533	11.5924	10.2813	10.6864	10.8857	9.97529	9.19938	9.57258	10.19	9.40355	10.3668	10.1028	8.51809	11.7936	10.8329	11.6976	10.2723	9.31016	11.5255	10.4412	10.4158	11.7359	10.7477	10.3589	11.0625	9.58847	9.95475	10.9945	10.5461	10.2484	10.7535	9.69612	10.8608	10.8182	9.69211	9.95569	10.2245	9.57475	10.1358
CCNYL1	NA	8.27622	9.07423	7.72837	7.46554	7.72018	8.06536	8.42293	7.3888	8.98398	7.53689	7.46882	7.24976	7.38046	8.5217	7.60169	7.87492	7.93521	7.30296	6.90201	6.70768	7.71919	6.74188	9.75893	7.76018	8.32675	7.48039	6.89065	8.78207	7.96585	7.27604	10.173	8.24025	8.1792	7.59079	7.04869	7.95214	9.13465	8.17507	7.82933	8.34145	7.54137	7.38012	8.72999	7.18255	8.03092	8.37321	7.12259	7.53807
CCPG1	NA	NA	NA	6.18808	6.00898	NA	NA	6.43616	4.91694	NA	NA	NA	NA	6.05716	NA	6.03157	NA	NA	NA	NA	5.85807	NA	6.92148	NA	6.49889	NA	NA	6.41493	NA	NA	NA	NA	NA	NA	4.70176	3.86544	4.8472	NA	6.52311	NA	NA	5.43272	5.0486	7.12519	5.34698	NA	NA	NA	4.67021
CCS	10.6981	9.61341	10.29	10.1165	10.5973	8.95514	11.57	10.0095	9.25784	10.7795	9.87581	10.8317	10.352	10.3823	11.4778	9.49044	11.4349	9.40163	10.7424	11.2175	11.4681	10.8201	11.7728	11.7461	11.8479	10.2438	11.5729	10.8763	10.0624	10.8156	10.6507	11.0362	10.5547	11.4263	10.3068	11.5671	10.9833	11.4592	9.32207	10.7099	10.6468	9.90207	9.74168	10.9248	11.1624	10.0744	10.8932	10.5564	10.5457
CCSMST1	NA	NA	NA	NA	NA	NA	NA	NA	NA	NA	NA	NA	NA	NA	NA	NA	NA	NA	NA	NA	2.10149	2.24425	NA	NA	NA	NA	NA	NA	NA	NA	NA	NA	NA	NA	NA	NA	NA	NA	NA	NA	NA	NA	NA	NA	NA	NA	NA	NA	NA
CCT2	13.6411	12.7181	13.4356	13.4169	12.4794	12.1516	12.3955	12.6655	12.5125	12.7068	12.2423	12.2559	12.6675	12.6015	12.5896	12.4135	12.5049	12.4334	12.6581	12.7572	12.4956	12.4541	12.183	13.1629	12.44	12.7609	12.8778	12.3389	12.9437	12.1919	12.7639	12.2115	13.3721	12.5169	12.2244	12.3885	12.7619	13.8006	12.3061	12.5499	12.348	12.4093	12.2795	12.3822	12.5526	12.5017	13.6909	12.629	12.3681
CCT3	12.0129	12.4067	12.6049	13.3997	12.124	12.0776	11.767	13.0194	12.4378	12.0449	11.5644	11.4132	12.5818	12.3937	12.5036	11.9564	11.9553	12.176	12.4122	12.6114	12.2832	12.1171	12.0435	13.23	12.2463	12.1884	12.8608	12.3198	12.4902	11.7308	12.5713	11.9742	12.9953	12.1745	11.6885	12.2281	12.6427	13.872	12.0392	12.093	11.897	12.281	11.8623	12.1238	12.0043	12.0191	13.4835	12.3755	12.2627
CCT4	13.2161	12.0186	12.8576	13.2036	11.9071	12.374	11.4855	12.6153	12.4632	12.496	12.5497	12.0939	12.3034	12.3664	12.4627	12.0662	11.6798	11.893	12.3403	12.5678	12.1846	11.8141	12.0435	13.0323	12.4616	12.4879	12.3879	12.1426	12.6127	12.3287	12.6744	11.5173	12.7457	12.1221	12.2664	12.3304	12.3502	13.2142	12.0546	12.2857	12.1781	12.3529	12.3133	12.2712	12.4214	12.0661	12.9921	12.3755	11.9189
CCT5	13.6282	12.4928	13.1033	13.4372	12.559	11.9727	11.5344	12.9343	12.4506	12.4758	12.5128	12.4575	12.3526	12.7033	12.1898	12.0961	11.6671	12.1593	12.1467	12.4628	12.1502	11.9396	12.0588	13.1815	13.0887	12.5029	12.7487	12.1134	12.6766	11.9921	12.6384	11.8233	13.1984	12.1221	12.3005	12.163	12.1968	13.5037	12.2134	12.2539	11.9331	12.1027	12.1805	12.068	12.1088	12.312	13.3754	12.218	11.9463
CCT6A	13.6108	12.651	13.1077	13.4999	12.81	12.3036	11.5933	13.0358	12.5718	12.5612	12.7082	12.4258	12.4001	12.9257	12.5036	12.2369	11.4879	12.2007	12.4186	12.4423	11.9725	12.0708	12.1548	13.1121	12.6362	12.7295	12.6271	12.0985	12.9016	12.2343	12.8292	12.2115	13.2833	12.3291	12.1738	12.2904	12.7469	13.7255	12.4111	12.4555	12.2005	12.372	12.2795	12.3278	12.3111	12.2563	13.4458	12.2952	12.2333
CCT7	12.5301	11.2226	11.9573	12.7071	11.1874	11.6711	11.2858	12.2989	12.1176	11.4556	11.9091	11.2759	12.0715	11.8489	12.1696	11.6885	11.2833	11.81	11.905	11.8436	12.1362	11.5247	11.7158	12.5686	11.3871	11.8689	12.4421	11.949	12.0246	11.5744	12.1281	10.8109	12.484	11.9622	11.4173	11.9221	12.3167	13.0597	11.122	11.8497	11.4262	11.7903	11.6671	11.7509	11.936	11.6996	12.5275	11.91	11.6222
CCT8	14.1604	12.8707	13.4287	13.6873	12.6345	12.7041	12.6987	13.391	12.9305	12.7963	12.9917	12.7856	12.9938	13.081	13.0309	12.7175	12.9073	12.7664	12.8912	12.9685	12.8912	12.7468	12.6961	13.5543	13.1025	13.0577	13.3274	12.604	13.2384	12.596	13.1485	12.401	13.4557	13.0721	12.6518	12.7355	13.2543	13.9593	12.5583	12.8388	12.8074	12.7176	12.6721	12.6717	12.8503	12.868	13.6351	13.1279	12.7677
CCZ1	NA	7.06897	7.14299	7.15649	7.82662	7.12637	7.11225	7.49168	7.02897	7.64061	8.69966	7.92908	7.39905	7.64841	7.02425	7.43246	7.40533	7.5688	6.54402	6.95155	6.6478	7.48044	6.97503	NA	7.21024	8.15979	8.07814	6.71436	7.53348	7.43689	NA	7.85044	8.35292	7.23992	7.3952	7.12094	7.12154	6.7794	7.38551	7.99992	7.47798	6.83735	7.09583	7.87169	7.0062	6.92858	7.13425	7.50454	7.95335
CD109	10.9758	10.9083	11.4429	11.6503	11.2359	11.6711	11.5101	11.4956	11.7264	11.8601	11.0685	11.2067	11.6898	11.2031	11.542	11.086	11.6924	11.913	12.393	11.3791	10.8305	11.5247	10.5503	13.1815	10.5428	12.3868	12.0119	10.3219	12.5797	11.9838	11.4068	11.5561	12.2604	12.2579	11.0074	11.5445	11.3238	12.6086	10.3733	11.9716	11.4388	10.9528	10.1711	11.7743	11.2138	11.3673	12.6048	11.0994	11.8814
CD14	12.2671	11.9287	13.2121	11.5909	13.5165	10.8241	13.2638	13.2527	10.3707	12.0266	11.6887	11.3076	11.3597	11.2696	13.6885	11.3219	10.578	11.1067	10.5021	13.316	10.2854	10.9192	9.04739	13.6731	11.156	13.3786	9.87351	10.5467	13.2214	11.1994	12.34	12.7691	15.2248	10.1823	11.3008	10.6855	12.4462	12.5444	12.1434	11.8811	12.2726	10.593	11.0948	12.5947	10.1005	11.1119	11.4824	10.0332	11.5993
CD151	9.63854	9.95433	10.9956	11.8046	11.2567	12.945	10.0812	12.156	11.9576	10.8873	12.2779	10.959	13.5399	11.7884	15.3527	10.0071	11.8355	13.7854	13.3435	12.6236	13.0565	11.1711	11.552	13.0391	10.3861	12.8277	13.037	13.2839	12.4469	10.4794	12.7233	12.8017	11.1901	12.957	11.8446	13.2902	11.6802	12.3663	10.326	11.8915	9.70309	13.1944	9.16941	13.3629	11.4525	12.481	11.6118	12.2259	11.6996
CD163	9.08501	7.12503	7.89235	6.94657	8.2055	6.41512	6.7946	7.43852	NA	7.95213	8.65701	7.76102	6.48869	NA	8.45659	NA	6.63299	6.252	5.83507	NA	5.64369	6.6853	NA	NA	NA	7.54069	6.24302	6.36954	NA	7.07649	6.75978	8.56706	7.93057	6.17883	5.68844	6.4564	7.466	8.97948	6.51141	7.85221	7.94918	7.97121	NA	7.79624	6.7029	7.26247	9.4644	6.672	7.03451
CD177	12.374	NA	9.93907	12.7727	13.6871	9.50943	11.0027	9.90374	11.007	10.3886	10.1308	9.16885	10.8784	9.665	12.6418	10.9826	9.64524	10.9468	9.99579	7.67345	9.09712	9.91299	NA	10.4779	9.79113	10.8295	NA	11.2478	9.11261	10.4723	10.0057	11.5303	12.8545	10.1993	9.07242	7.68199	9.26777	9.38949	8.19736	10.3144	10.0796	9.70415	11.5809	NA	8.00793	NA	8.34729	NA	12.7522
CD2	12.5208	11.3106	12.7114	9.90269	11.3819	10.3358	11.1837	12.308	9.85928	11.4692	13.013	12.0425	10.2038	11.031	11.2178	10.8555	9.80688	11.3302	7.96216	9.50218	8.73033	8.96934	10.3677	13.5495	13.935	15.3436	9.70659	9.26293	13.1376	10.0528	11.2743	11.4908	11.6848	10.1015	11.1094	8.87315	9.10791	12.2098	11.8933	11.3667	11.7018	10.4308	10.8238	10.9943	9.12652	10.7166	12.6781	8.49003	9.80861
CD200	NA	NA	7.68412	NA	9.26283	NA	NA	NA	NA	8.84829	8.96736	NA	6.26408	NA	8.37437	9.11747	NA	NA	NA	9.00051	NA	6.90546	6.45797	NA	NA	9.08329	NA	6.0333	10.6147	NA	NA	9.89883	NA	NA	8.03676	NA	8.71446	9.63912	7.86278	8.07093	8.22991	7.17995	NA	7.03557	NA	NA	8.48439	5.38147	NA
CD247	13.2998	11.6699	13.4218	10.7032	11.5592	10.6536	12.4852	12.1857	10.71	12.5159	13.2422	13.2647	10.9549	11.5296	13.1541	11.6488	10.7709	12.5659	9.43182	10.2625	10.0155	10.6791	10.673	14.7331	12.5313	13.9499	11.3105	10.5157	13.88	11.7209	11.6107	12.9548	12.6915	10.9566	12.0021	10.2233	9.481	12.7792	12.1718	12.0006	12.4879	11.3012	11.768	12.8697	12.0535	11.7807	13.0231	10.3919	11.0071
CD274	9.18236	9.2075	9.29725	9.4202	10.1169	8.86418	9.62883	NA	8.81439	9.63987	10.5533	9.16117	9.33088	9.09432	8.99504	8.58811	9.36589	8.88148	9.2609	9.17013	7.67787	9.60189	7.53804	NA	9.75895	9.26962	9.12249	8.33798	9.72837	9.81639	8.25819	9.71899	9.57079	9.19714	8.17259	9.55729	9.0439	NA	8.60006	8.63333	9.06151	9.32134	8.3595	8.90167	8.57314	7.45472	7.92988	8.79212	9.75576
B7-H3	7.92565	7.81787	10.9577	8.14698	10.3552	7.34357	8.64852	7.82032	7.51931	10.0053	10.2753	7.9431	7.16188	7.05001	6.93459	6.39033	8.41139	9.06456	7.13461	7.74366	6.24318	8.47697	7.29208	8.65088	9.52205	9.10697	6.6683	NA	12.1648	9.15776	5.83972	11.6784	8.02174	8.78517	8.93328	6.98321	8.34108	NA	10.0753	7.59897	8.25292	6.58024	6.15966	8.06105	NA	8.12179	7.09164	6.54562	7.46298
CD2AP	13.1929	11.0034	11.4701	11.5035	11.4984	11.3465	10.7426	10.5505	10.7496	11.3323	11.3947	11.565	10.1349	11.2458	11.3759	10.0657	9.99352	10.9642	10.8945	9.7894	9.86395	9.92345	8.41693	11.6672	11.3628	11.047	9.5178	9.94013	12.0148	10.8212	11.2286	10.8406	11.281	9.36905	11.0417	10.5059	9.26777	11.9376	11.1931	10.7238	10.5825	10.5909	11.0182	10.9456	9.95278	10.0105	11.838	9.72507	10.281
CD34	13.4925	12.8707	14.6456	11.9344	14.5468	12.5666	12.516	14.4308	12.3181	14.2287	14.9835	13.4807	12.1921	13.1746	13.8075	12.5867	12.7232	13.2682	11.8683	12.7683	11.3758	12.1095	12.19	16.1565	13.3994	14.465	12.5016	12.5116	16.0474	12.3287	13.8354	14.8903	14.2056	12.615	12.8536	11.3108	11.7011	14.8352	12.4171	13.7161	12.9853	12.7225	12.2863	14.8421	11.6032	12.868	14.9058	13.2375	12.4535
CD36	17.3078	17.3231	18.1664	18.1597	17.352	17.4139	17.8812	18.0956	17.3906	18.0256	17.5952	17.8198	17.3332	17.8965	17.9432	15.9652	17.7849	18.3191	17.4798	17.283	16.9357	17.6519	15.9881	19.3212	16.3871	18.785	17.5338	15.9875	17.6484	17.8709	17.91	17.9537	17.8255	18.0017	17.2316	17.3449	17.4886	18.4776	16.4213	17.951	17.1532	16.4281	16.104	17.7891	16.3091	16.9664	18.3346	17.1272	18.5623
CD38	12.0649	9.98239	11.2397	10.4109	10.7782	10.7854	10.4584	10.6305	9.97288	10.7304	10.9608	10.6295	10.216	10.3877	12.0086	10.1278	10.1368	10.8146	10.1229	10.0066	9.31665	9.4702	8.94541	12.3987	9.65288	11.81	10.4459	9.26826	11.0845	10.0717	10.4888	11.2486	11.6709	10.6132	10.4153	9.48339	9.60595	11.2553	9.94961	10.5257	10.7874	10.5558	9.71362	11.6015	9.71674	9.89453	11.1951	9.30912	10.5952
CD44	14.0583	14.0542	14.3429	13.6235	14.3998	13.332	13.8268	14.4636	12.9259	14.1545	14.7259	14.8966	13.2671	13.2809	14.8445	12.8106	12.6015	14.0615	12.6527	11.7009	11.7606	12.3481	11.4967	14.9585	14.1228	14.5412	12.4191	12.9612	14.7569	13.2754	13.3081	15.1127	14.8833	12.9719	13.923	12.2352	12.3829	14.8021	14.5689	14.038	13.7828	13.3781	14.4083	14.3236	11.4402	12.5814	14.3793	11.5807	13.5036
CD46	11.9172	11.3216	10.9325	11.2416	11.5108	12.2296	11.473	11.8316	11.5368	11.5095	12.3041	11.9893	11.4137	11.625	13.3234	11.2439	11.6924	12.2799	11.4871	11.1156	11.0224	11.025	10.8315	11.932	10.5932	12.5177	11.5589	10.8675	12.0049	11.0695	11.9978	12.3578	12.3936	11.7131	11.2598	11.6002	10.9731	12.5444	10.9456	11.9813	11.8786	11.7028	11.0067	12.5064	10.6704	11.3882	12.1875	11.3829	11.7315
CD47	17.9608	16.0926	16.5054	16.0176	15.9562	16.0312	15.7563	15.5269	15.8582	15.8893	16.9631	16.8703	15.7284	16.36	16.1932	15.6869	15.9166	16.1736	15.5062	15.1962	15.246	15.0686	14.8406	16.7098	15.1695	16.1435	15.4323	14.5142	16.8642	15.8167	15.7058	16.5127	16.5538	15.4437	15.6816	15.6717	15.2256	17.561	15.2816	16.3738	15.6697	15.9682	15.4423	16.3413	15.2576	15.9288	16.9023	16.0817	15.4389
CD48	12.5756	11.5275	12.9523	11.1158	12.3884	10.6626	11.6161	11.7544	9.93358	11.9891	13.0952	12.6274	10.7311	11.3735	12.3327	11.1329	9.76933	11.3406	9.19119	10.6851	9.42659	9.81905	9.83052	13.5543	11.9633	12.7167	10.2723	9.7515	12.5183	11.0153	11.0691	12.9155	12.4271	10.2717	11.6782	9.12478	10.0194	12.2988	12.4052	11.7047	12.5818	10.6017	11.1997	11.2092	9.73695	10.4252	12.0131	9.3444	10.381
CD5	10.1478	9.29322	11.0363	8.42231	8.25344	9.07491	9.65117	11.5817	9.05974	9.79121	10.6075	11.0533	9.4492	9.70484	10.4197	9.28256	8.32343	10.3977	7.09294	8.14575	8.03481	7.40165	9.21016	11.816	9.92973	11.3611	8.38725	8.94824	10.6884	9.11602	10.409	10.7741	10.1985	8.95474	10.0742	8.20413	7.65808	10.1903	11.0457	10.1993	10.2379	9.5254	9.58677	9.3392	7.47908	9.24213	10.4143	7.25549	8.54384
CD58	12.917	13.3345	13.7506	13.3752	13.4666	12.6139	13.2046	13.3696	12.64	14.2126	12.9863	13.0213	12.2963	12.935	13.2676	12.3342	12.1229	13.5175	12.2214	12.0569	11.5654	12.2751	11.8004	14.5107	11.8909	13.7763	12.3958	11.9239	14.2256	12.7306	12.2759	12.8124	14.1414	12.4115	13.0143	12.4505	12.2755	14.6547	12.8845	12.9567	13.3141	12.5214	12.5241	13.6175	12.1917	12.2482	14.2054	12.6526	12.6106
CD5L	16.9501	18.7467	17.8133	14.7725	18.4027	16.3301	18.6803	20.604	14.0521	18.44	18.5065	16.6436	16.947	14.7881	20.5912	14.0659	19.5347	18.7253	15.8679	18.8048	13.104	14.6104	15.5461	22.2075	19.4011	18.5353	19.0704	18.4257	19.0383	14.6699	19.46	19.7147	20.7851	16.186	15.2471	14.2594	13.9194	18.8161	17.5621	18.0204	15.8157	13.4214	15.8167	19.7855	15.3589	18.6238	16.2498	16.3311	17.1424
CD63	NA	11.2802	10.9654	12.1958	11.026	13.4245	12.0367	11.881	12.5776	10.5923	12.1872	10.7674	12.2075	12.0684	12.9326	11.1756	11.8241	12.6399	12.9583	11.7903	11.8231	11.012	11.7913	12.6421	8.65467	13.6544	11.9809	11.819	13.3755	12.289	12.6885	12.5558	11.0246	11.7935	11.5479	11.982	10.7404	12.0951	11.7116	13.4344	11.0789	12.301	11.5809	15.2606	12.0695	11.836	11.4689	11.7978	11.5643
CD68	NA	NA	NA	NA	NA	NA	NA	NA	NA	NA	NA	NA	5.15322	NA	NA	4.92648	5.76916	NA	NA	6.43026	5.87596	NA	5.52732	NA	NA	NA	NA	5.82696	NA	NA	NA	NA	NA	NA	NA	NA	NA	NA	NA	NA	NA	NA	NA	NA	NA	NA	NA	NA	NA
CD74	9.59677	NA	8.01035	6.27896	6.08011	5.90401	6.79497	7.04455	5.27497	7.15532	7.35357	7.99519	7.24205	6.72483	8.62013	7.41851	4.77715	6.97119	NA	5.66276	5.78707	4.68182	6.01516	8.89899	8.14448	8.49169	NA	5.77088	8.94024	6.77273	6.57796	7.52871	7.68514	4.95311	7.32488	5.30984	4.82114	7.59476	6.97087	7.03044	8.05769	7.75448	5.4394	6.93518	6.11013	6.56475	7.97014	5.87468	5.5653
CD81	13.7162	13.4502	14.4476	10.5669	14.2454	11.1374	12.5221	12.8808	11.1588	13.5801	15.2864	13.8072	11.0032	12.1589	12.1696	12.2569	10.9218	11.981	11.4378	11.4766	10.5192	11.4054	11.1833	15.8809	13.6889	13.6477	11.9809	11.7156	14.7672	12.9287	12.594	14.9029	13.8358	12.1659	13.1955	10.6876	11.6266	13.9262	12.8845	12.9956	13.9261	11.261	12.2657	12.8029	10.5567	11.8682	13.0585	11.4786	11.0684
CD82	11.2269	10.4382	12.1631	12.5476	12.7169	13.9882	12.6216	15.1021	12.856	14.8701	13.6583	12.1139	13.5728	13.0164	14.9414	12.4545	13.3182	13.9227	13.8563	13.0791	11.5758	12.1247	10.5174	14.3167	9.61229	14.1789	12.5657	12.7251	13.6981	13.1219	13.6528	11.3769	14.0608	13.6086	13.1551	13.0434	10.2035	12.407	10.8486	13.6476	11.3878	12.9962	13.1912	14.8282	11.5698	13.505	13.343	11.8188	12.0343
CD8B	9.61781	10.2164	10.5	7.78466	9.17222	9.10832	10.1736	10.6043	9.15599	11.1165	10.6997	9.74272	7.48412	8.14924	10.4898	9.00851	8.00556	8.57447	NA	NA	6.64471	7.07507	9.48919	11.7259	8.59343	10.6876	NA	7.90405	11.7792	8.28931	9.12409	9.79882	9.56478	8.76707	7.85112	7.87046	7.83555	10.0331	10.2745	9.42497	9.75639	8.02347	9.7653	9.8392	NA	8.5497	11.2866	6.25495	9.10818
CD9	17.2528	16.5262	17.6556	18.427	16.3923	19.5225	18.4001	19.0559	18.6875	18.5242	19.5297	18.8064	19.4983	19.2913	20.0341	18.1767	18.6502	19.8962	19.5621	18.0224	17.6867	17.905	16.978	19.9149	15.3149	20.0857	19.1597	17.9309	19.7677	18.6273	20.0277	18.9415	18.4607	19.0768	18.9708	18.7691	17.774	18.8986	17.6357	19.6911	17.1722	18.7613	18.4593	20.1074	18.2793	18.7551	19.142	19.0952	18.2993
CD93	9.17291	9.43922	10.2716	9.0906	10.7762	8.24916	9.38405	9.15019	8.37664	8.11062	9.88045	10.0098	8.22267	8.63505	11.0536	8.46521	8.28402	9.21414	8.95226	8.2377	7.98567	8.11286	7.41923	10.1502	9.61229	9.61605	5.99307	8.67915	10.5177	7.96585	9.45711	10.734	10.1907	7.2981	8.53536	7.64636	8.5022	10.1903	9.7567	9.19722	8.01795	8.79125	9.71766	9.53314	7.3112	8.04465	10.4991	8.05164	9.41655
CD99	12.4541	12.5937	12.9182	11.6961	12.7745	11.1789	13.4052	11.819	11.5486	14.146	14.3796	13.8821	12.7112	12.3172	13.234	11.8287	13.1181	12.7828	12.1543	12.1612	12.1221	11.3288	11.7255	15.0957	12.2872	14.2822	11.7428	11.6042	15.2655	12.7981	11.4339	13.2354	13.8849	13.0535	11.1741	12.8639	10.933	12.485	12.2605	13.2538	12.9506	12.8042	12.1434	13.5714	10.9997	12.7289	13.4458	12.6585	12.068
CD99L2	11.0186	9.85807	11.1211	9.32432	10.282	9.92772	10.0546	10.4131	9.12462	11.7299	11.0209	10.8341	NA	9.74786	10.3281	9.19687	8.97032	10.1263	8.66573	9.20308	8.18384	8.88626	8.75507	12.0528	9.29082	10.5985	9.01227	8.16608	10.8299	9.864	8.2904	10.2381	10.81	9.85385	9.45322	8.67991	8.78664	10.7536	9.24926	10.2865	10.2146	8.95494	8.83179	10.4703	8.48029	8.5811	10.2173	8.64896	9.62132
CDA	NA	NA	5.84798	7.37542	7.50501	5.3102	8.39682	NA	6.16499	NA	8.24365	7.14277	NA	6.45581	9.04905	5.75013	NA	6.49942	7.26208	NA	7.75372	NA	NA	NA	6.50024	NA	NA	7.62219	NA	6.24811	NA	7.925	NA	NA	6.17696	4.22091	NA	NA	7.60668	5.56766	NA	7.05591	9.57345	NA	NA	NA	NA	NA	7.60088
CDC16	NA	6.4458	6.72664	6.60303	6.76845	6.25489	7.02891	6.77501	6.37589	6.90352	6.20331	NA	6.55942	6.48406	6.36335	6.6277	7.36533	6.60564	6.65902	6.8398	6.49902	6.59949	6.4118	NA	6.75187	7.83777	6.83257	6.70927	6.24261	6.44407	6.77986	5.81899	7.35386	6.97821	6.6008	6.31801	6.84432	7.54511	6.57338	6.45635	6.40653	6.47091	6.55149	6.12523	6.4468	6.36459	6.95702	6.35277	6.38202
CDC42	16.5147	15.9728	15.957	15.5411	15.9218	15.5206	16.0522	15.8155	15.3823	15.6921	16.6257	15.8555	15.7934	15.0682	16.1294	14.6684	16.3729	16.1422	15.1805	15.6639	14.5728	15.6891	14.8182	16.2696	16.125	15.9796	15.8663	14.7702	16.0949	15.6827	15.3968	16.2223	16.525	15.1039	15.4199	15.6587	15.1132	15.7044	15.1449	15.9664	15.0023	15.1582	15.5595	16.3265	15.7678	16.0506	16.4245	15.9567	16.2171
CDC42BPA	8.73323	8.06709	8.89307	7.77882	8.93563	8.18797	8.50871	8.36864	8.38726	9.4762	9.10063	8.77492	7.69617	8.5501	7.74832	7.73975	8.29728	8.29805	7.43583	7.81351	6.98143	8.29568	7.18115	9.29516	8.89359	8.68233	7.36711	6.88209	9.23299	8.23462	8.4723	8.7831	9.21902	8.47526	7.84654	7.87987	8.19547	8.73586	8.10605	7.95105	8.37329	7.65078	7.59865	8.69109	7.92579	8.12179	9.11868	8.13459	8.09778
CDC42BPB	10.5994	10.6227	10.1252	10.8112	10.3959	10.6169	10.0138	10.1286	10.9651	10.278	10.7563	10.6267	10.4062	10.943	10.3317	10.2944	10.5142	10.5817	10.2766	10.4306	10.2152	10.4928	9.79431	10.9841	11.3256	10.8008	10.5197	9.68537	10.2587	10.0717	10.8066	10.0802	10.71	10.8161	10.0359	10.5059	10.351	10.43	9.92977	10.4853	10.2636	9.89156	9.74168	10.4875	10.3333	10.6516	10.6499	10.4197	10.4945
CDC42EP1	NA	5.04202	6.16523	NA	NA	NA	4.66503	NA	NA	5.82447	NA	5.43332	NA	NA	NA	4.99322	NA	3.81543	NA	NA	NA	3.83347	NA	NA	NA	NA	NA	NA	7.36547	NA	NA	6.75578	5.50458	NA	NA	NA	4.40552	5.82158	5.56458	NA	6.27297	NA	4.80194	5.85453	NA	NA	6.64081	NA	NA
CDC42EP4	7.10501	6.43661	7.2877	5.18185	7.41478	4.69847	6.7048	7.14774	5.00687	8.28151	7.59329	7.12356	4.96869	6.0601	NA	5.42167	5.3014	5.3279	4.5087	4.29154	3.77789	5.02753	4.83584	8.43821	7.31728	7.1091	NA	4.30704	8.36503	6.10133	NA	7.32315	6.60159	6.77287	5.69657	4.36279	5.18203	6.99038	5.98056	6.32766	6.10044	4.94751	5.27242	6.65145	NA	6.11927	6.95044	4.81883	4.94123
CDC42SE2	8.64035	8.08804	8.25643	7.56909	8.25344	8.16274	9.11503	8.6561	7.44876	8.40045	10.0258	8.33049	7.84142	8.59791	7.42878	7.5484	8.20183	9.09994	7.37895	5.62321	8.68488	7.0823	5.92132	NA	9.22504	8.22946	NA	6.62158	8.23538	8.57993	6.80539	8.42892	NA	6.78422	7.87971	9.04354	6.16191	7.28879	7.80357	8.25197	7.94918	8.34429	9.01374	8.43269	8.51815	7.62633	8.44827	8.381	8.03092
CDCA3	NA	NA	7.51866	NA	NA	NA	6.31808	NA	NA	8.17876	NA	NA	NA	NA	NA	NA	NA	NA	NA	NA	NA	NA	NA	NA	NA	NA	NA	NA	NA	4.5168	NA	5.3756	NA	NA	NA	NA	NA	NA	5.14113	NA	NA	NA	NA	NA	NA	NA	NA	NA	NA
CDCP1	6.18375	NA	5.94016	NA	NA	NA	NA	NA	NA	NA	NA	NA	NA	NA	NA	NA	NA	NA	NA	NA	NA	3.75705	NA	NA	NA	NA	NA	NA	6.55504	4.12187	NA	6.35926	NA	NA	NA	NA	NA	NA	4.4702	NA	NA	NA	NA	NA	NA	NA	NA	NA	NA
CDH1	9.76335	10.2564	11.1056	9.34171	10.7218	8.22499	10.6052	9.69348	8.02894	11.7856	10.7283	9.18409	7.08885	8.41783	10.8708	8.31061	8.77572	9.02092	8.09532	8.11837	7.71175	9.14044	7.34888	11.0799	10.1619	10.2258	9.02043	10.6745	11.1915	9.95138	10.0589	10.6975	10.2063	10.0797	8.77929	7.56953	7.95214	9.86593	9.38655	9.33692	9.90903	8.09848	7.83079	9.80772	6.77668	8.08552	9.65075	6.89214	9.23835
CDH11	7.32026	4.71479	6.77404	4.00032	6.61459	5.45513	5.55291	6.03698	4.64404	6.32503	7.36795	5.49862	3.71973	4.90762	NA	4.77986	NA	6.66281	NA	6.54283	NA	4.31919	NA	6.51095	5.57064	7.05727	NA	NA	8.16591	6.03046	7.43444	6.61206	6.69018	NA	5.4771	NA	NA	6.5636	5.17848	6.10955	6.53531	4.17324	5.12742	6.3643	NA	NA	6.76517	NA	4.96702
CDH13	7.09252	8.42386	9.29725	6.71233	8.9575	5.94099	6.71762	7.03894	6.58631	9.14935	7.89559	9.26515	6.15828	7.28613	7.59515	7.34233	6.41364	6.64523	5.40168	6.22239	5.0374	5.72367	5.99896	10.1949	8.5075	8.37954	6.38242	6.28278	10.6225	6.83572	8.36368	9.82448	8.46052	6.93947	8.42097	4.40815	6.60723	9.1953	7.19845	7.71955	8.78198	6.31371	7.25475	8.29678	5.57516	7.44819	8.80313	6.51777	6.21744
CDH17	NA	NA	NA	NA	NA	NA	6.84342	NA	NA	8.02495	NA	NA	NA	NA	NA	NA	NA	NA	NA	NA	NA	NA	NA	NA	NA	NA	NA	NA	9.24651	NA	NA	NA	NA	NA	NA	NA	NA	NA	NA	NA	NA	NA	NA	NA	NA	NA	NA	NA	NA
CDH2	NA	NA	NA	NA	NA	7.65948	9.18407	NA	NA	NA	9.20052	7.87364	NA	NA	NA	NA	NA	5.92599	4.67588	6.86063	NA	NA	NA	NA	9.60196	9.26962	NA	NA	8.80053	7.14878	6.26264	7.69514	7.93668	NA	NA	NA	NA	NA	NA	NA	7.93502	NA	NA	NA	NA	NA	8.65255	NA	NA
CDH5	11.1203	10.1223	11.0951	8.49664	11.2843	7.94915	9.8263	11.1157	7.97366	10.4533	10.657	11.8289	7.36174	9.12728	13.429	8.57967	9.36589	8.87332	7.24097	8.55612	6.15816	7.51011	6.97293	11.7343	9.91728	9.86311	7.77926	8.04721	11.4833	10.0748	14.0201	11.1905	10.9389	8.10517	9.05334	6.31759	8.17171	11.0157	8.96737	8.57295	10.0438	7.99758	9.21014	9.03191	7.62526	9.05356	10.7096	7.95883	8.11079
CDIPT	NA	NA	NA	NA	NA	NA	NA	NA	NA	NA	NA	NA	3.65332	NA	5.59	5.13026	NA	NA	4.32256	6.26076	6.06589	NA	6.60047	NA	NA	NA	5.7774	5.03379	NA	NA	5.57835	NA	NA	NA	2.87266	NA	5.69769	NA	NA	NA	5.00966	5.06925	NA	NA	5.467	3.66642	NA	5.73934	NA
CDK1	NA	NA	7.41234	NA	5.21058	NA	6.62512	6.47649	NA	8.53132	NA	NA	NA	NA	NA	NA	NA	NA	NA	NA	NA	NA	NA	NA	NA	NA	NA	NA	7.01777	6.46534	NA	7.06773	NA	NA	NA	NA	NA	NA	5.66814	4.78001	4.97338	NA	NA	5.50809	NA	NA	NA	NA	NA
CDK14	NA	5.98727	7.07234	6.21649	7.82212	5.918	6.16904	NA	5.90507	6.93894	7.44049	6.99921	5.35493	6.46745	NA	5.84522	NA	5.73562	5.57622	NA	5.09651	5.35743	4.75371	NA	6.23118	6.03399	NA	6.03387	NA	6.33793	NA	7.60022	6.61361	5.72568	6.47172	4.38594	5.62561	NA	6.99056	5.94794	6.03511	6.49645	7.46749	6.13582	5.06715	NA	NA	5.38068	6.37591
CDK16	NA	NA	6.76001	6.13386	6.19993	6.2035	6.00886	5.9004	5.55339	7.24149	6.66863	6.10591	5.5427	6.32088	NA	5.88795	5.66706	5.51121	5.99497	NA	5.27326	5.82589	5.62047	NA	6.18368	6.68435	NA	5.3766	7.34925	6.59918	NA	6.55764	6.44511	6.29067	6.27131	5.84038	5.12044	5.95749	6.36529	6.36573	6.03837	5.49939	5.76211	7.13382	6.17884	5.88601	NA	5.90411	5.88597
CDK17	13.5392	14.2233	14.6824	14.1303	14.6057	14.2687	14.1129	14.2456	13.8654	14.9083	14.9563	14.4979	13.7562	14.354	14.6544	13.9	13.8522	14.4384	13.6847	13.8511	13.1431	13.6503	13.0082	15.731	13.1826	15.1905	14.0039	12.9653	15.3064	14.0504	14.0257	15.4411	15.2946	14.2878	13.9977	13.5299	13.7937	14.6223	14.4184	14.1965	14.573	13.3624	13.9886	14.8282	14.1656	14.0612	14.7979	13.5649	13.599
CDK2	NA	6.47216	5.61672	6.57304	7.47648	6.56352	7.081	NA	6.4602	7.27197	NA	NA	6.44415	6.29673	6.64241	6.43125	6.9763	5.85359	5.80722	6.96417	6.82436	6.23963	6.84652	NA	NA	6.88403	6.86887	6.63676	7.56779	6.43196	7.22165	7.42841	NA	6.83894	6.28178	6.45858	6.59504	7.44539	6.48657	6.63224	6.61019	6.72076	5.51699	6.95192	7.89734	7.44702	7.66803	7.5976	6.5659
CDK3	11.2585	NA	9.49568	9.98246	NA	NA	NA	10.0228	NA	NA	NA	NA	NA	NA	NA	9.88228	NA	NA	NA	NA	9.74349	8.72027	9.20465	NA	NA	NA	9.6446	8.97454	9.14185	10.1086	NA	9.7683	9.8285	NA	NA	NA	8.77091	9.33662	NA	NA	10.086	9.34207	NA	NA	9.72081	NA	9.50013	NA	NA
CDK5	8.68089	7.91951	8.28123	7.79723	7.70442	8.13707	7.95341	7.68471	7.98768	8.41182	9.11645	9.3887	8.09648	7.56114	8.20811	8.19381	8.01426	8.18397	7.90606	8.062	7.90868	7.41895	8.11026	8.92279	8.24083	8.39244	8.08279	7.70387	8.51784	8.11862	8.11928	8.58718	NA	8.42995	7.53942	7.8443	8.2868	9.03031	8.0459	8.36312	8.49408	8.07391	7.58415	8.44443	7.92579	8.35761	8.66309	8.43654	8.23481
CDK5RAP3	NA	7.09063	5.41038	5.60454	7.30636	6.88587	7.23682	6.74618	7.36004	7.05431	NA	7.84656	7.30142	7.51773	7.91455	7.74162	8.00522	6.83402	7.08013	7.79209	7.90868	5.9844	7.83882	NA	7.58359	6.95737	8.18723	7.59633	NA	5.85479	7.85855	6.17182	NA	7.39893	7.18024	7.07571	7.4352	6.64949	6.89405	6.31315	6.56704	7.33637	7.38391	6.76867	8.0343	8.03412	6.22761	8.32323	6.68052
CDK6	NA	NA	8.56989	5.62924	6.02379	5.12234	NA	NA	4.90839	7.16468	NA	NA	4.98628	NA	NA	5.28959	NA	5.75494	4.75152	NA	4.47529	5.65586	NA	NA	NA	NA	NA	NA	NA	6.0627	NA	7.0024	NA	NA	5.76152	4.93164	5.36786	NA	6.42951	NA	NA	NA	NA	NA	5.54453	NA	5.84956	5.64963	5.65965
CDKN1B	NA	5.05171	3.64168	NA	NA	NA	NA	NA	4.10587	NA	5.70033	6.06878	NA	NA	NA	NA	NA	3.79147	NA	NA	3.39354	NA	NA	NA	6.20149	NA	NA	NA	NA	4.41573	NA	NA	NA	NA	3.84622	NA	NA	NA	4.74602	NA	NA	4.19779	4.62307	NA	NA	NA	NA	NA	NA
CDKN2C	NA	NA	NA	NA	NA	NA	NA	NA	NA	NA	NA	NA	NA	NA	NA	NA	NA	NA	NA	NA	NA	NA	NA	NA	NA	NA	NA	NA	NA	NA	NA	NA	NA	NA	NA	NA	NA	NA	NA	NA	NA	NA	NA	NA	NA	NA	NA	NA	NA
CDS2	10.2229	10.1857	9.82987	9.24027	12.116	9.27649	8.80017	11.7277	10.768	10.7144	8.30317	8.69206	9.70844	10.9017	10.8507	11.3959	8.25714	9.07882	11.3338	12.1013	10.7701	9.4891	11.6156	9.99611	11.3505	7.31335	11.3547	11.8099	9.00532	9.27621	12.5247	8.41772	11.9268	10.6581	10.6992	9.00444	9.38091	10.9578	10.6688	8.88587	10.7576	11.4399	11.7083	8.94365	12.3043	9.78195	10.0825	10.3404	10.674
CDSN	8.43833	NA	10.7017	7.26707	7.60303	6.52198	8.90055	7.54909	6.87633	8.71694	8.75125	9.26515	5.56832	6.50172	NA	6.77421	7.74687	7.53339	7.64527	6.20525	5.82547	7.21297	5.44349	8.48533	9.0385	8.78373	NA	9.93679	10.6558	7.01302	11.6957	9.6101	6.93006	7.09991	8.48879	6.10421	7.56542	8.68389	8.40316	6.59982	8.14637	6.06229	8.25213	5.95677	9.73695	9.33714	10.125	7.97635	7.84879
CDV3	10.8687	10.5602	10.5183	10.5295	10.7823	10.1998	10.0479	10.7388	10.8238	10.9895	11.2905	11.3334	9.69979	10.8767	11.1308	10.2284	10.0611	10.2885	10.1989	8.93139	9.76913	9.95096	8.43586	10.8385	12.2043	11.0057	9.67075	10.3064	10.6406	10.6161	10.7857	10.752	10.9248	9.78354	11.0481	10.4342	9.30648	10.3254	11.1791	10.6331	10.7312	10.2778	11.121	10.8384	9.70858	9.93559	10.344	9.39013	10.2222
CEACAM1	NA	10.0709	10.6715	12.0968	9.93782	9.33411	10.1105	8.56247	10.0214	11.5357	8.83971	9.73757	10.531	9.00494	12.8335	9.52161	7.78598	10.6114	11.3472	8.67366	9.00148	9.64885	7.62191	10.5408	8.76987	9.75238	8.0622	9.46194	8.03776	9.63826	9.40325	11.4225	10.6459	9.76997	10.8578	7.16315	9.67942	9.42791	11.3752	9.79464	10.1019	10.1948	11.4413	9.80317	8.02117	7.53195	8.71468	6.86918	11.0363
CEACAM3	NA	6.99066	8.37635	8.14698	10.0404	7.8609	8.50871	NA	7.3954	9.63987	11.0664	10.1089	7.52449	8.13634	10.5994	7.71685	5.74106	8.83183	7.86929	6.38569	6.54602	7.29746	6.01402	NA	8.96786	8.72375	6.01388	7.40513	7.65503	8.74553	7.15164	10.1359	9.873	7.29691	9.55165	5.01284	7.35676	NA	9.15559	8.19968	8.27557	7.12489	9.86342	8.60999	6.53723	5.13005	7.18113	NA	8.27003
CEACAM6	NA	NA	6.16826	NA	7.88661	5.37386	NA	NA	NA	6.62018	NA	NA	NA	5.27646	NA	5.22716	NA	NA	5.266	NA	NA	4.86618	NA	NA	NA	NA	NA	5.15654	NA	6.62318	NA	7.0555	NA	NA	6.26959	NA	NA	NA	7.79787	NA	4.99771	NA	7.54702	NA	NA	NA	NA	NA	4.92484
CEACAM8	8.96976	9.6638	10.5079	11.1091	11.1766	8.87199	10.1828	8.61004	8.53777	10.9014	11.0927	10.4893	9.56809	9.60075	11.1013	9.16337	7.70108	10.0596	9.84508	6.93192	8.94476	9.43653	7.16517	10.7144	8.6941	9.98309	5.80541	9.79642	9.17051	9.44467	8.81935	11.6185	11.0657	8.76707	11.2318	6.62861	8.96314	NA	11.7403	9.19054	9.19224	9.46054	11.6671	10.2303	6.77444	5.57387	NA	5.29675	10.4415
CELF1	NA	NA	NA	NA	NA	NA	NA	NA	NA	NA	NA	NA	NA	NA	NA	NA	NA	NA	NA	NA	2.86061	NA	1.95001	NA	NA	NA	NA	NA	NA	NA	NA	NA	NA	NA	NA	2.72119	NA	NA	NA	NA	NA	NA	NA	NA	NA	NA	NA	NA	NA
CELF2	NA	7.18848	8.19252	8.23647	NA	7.47662	9.93591	NA	8.10808	7.94225	NA	6.40337	8.28185	7.86543	8.88057	8.09067	9.50377	8.44837	9.22647	8.41696	9.47635	9.28259	9.0718	NA	7.50657	7.97291	8.78214	8.98751	NA	8.45154	8.05947	NA	7.83931	8.73016	7.86948	9.65309	7.74594	NA	8.38385	8.19968	8.28676	9.28969	7.44131	8.44443	9.80363	9.36746	9.22212	9.71163	8.57233
CEMIP2	8.54771	9.13077	10.4947	9.10425	10.5973	8.7073	9.66879	10.3688	8.45946	10.1883	10.2251	10.2496	8.30486	8.42845	9.86405	8.44677	7.71442	9.05016	8.36172	7.94145	7.48979	8.5775	7.17284	10.1145	9.4888	9.62154	7.77579	7.99678	10.4136	9.35009	7.96669	10.8717	9.74583	8.48637	9.45806	8.09671	9.06985	9.74941	9.14416	8.97413	9.06151	8.49996	9.71766	9.34548	6.70415	7.83926	9.06404	7.02965	8.98642
CENPA	NA	NA	NA	NA	7.38783	NA	NA	NA	NA	NA	NA	NA	NA	NA	NA	NA	NA	NA	NA	NA	NA	NA	NA	NA	NA	NA	NA	NA	NA	NA	NA	NA	NA	NA	NA	NA	NA	NA	NA	NA	NA	NA	NA	NA	NA	NA	NA	NA	NA
CEP131	NA	7.45161	6.55967	6.62766	7.78409	6.57208	7.01516	7.97439	6.84673	6.4705	6.48713	NA	6.76067	6.77776	6.68397	7.34977	7.2485	7.00211	6.12228	7.42864	6.68063	6.42955	7.08546	NA	7.46615	6.53757	7.81497	6.62819	NA	5.61144	7.68078	5.88716	NA	7.39755	6.52226	6.02786	6.82828	7.42229	6.97541	6.35956	6.6588	6.85333	6.50884	6.9855	6.47024	6.66876	7.53374	6.48572	7.19404
CEP170	8.90278	8.31457	7.90664	8.27319	9.23922	7.90926	7.62306	8.47525	8.86083	8.4231	7.89812	8.54636	7.83536	9.03998	8.4023	8.40916	7.98152	7.53366	8.04352	7.46726	7.6218	7.77175	6.6026	NA	9.85341	7.93107	7.80895	7.90405	8.02143	7.83723	9.47027	7.34889	8.47342	7.62178	8.5076	8.21559	6.80688	NA	9.07963	8.19968	7.90381	8.58066	8.98049	8.13882	7.47978	7.31265	8.14736	8.2257	8.12368
CEP41	NA	6.72012	NA	6.19499	7.33282	6.71349	6.09331	7.78082	6.9891	7.2002	6.76806	6.51765	6.01985	6.611	NA	6.39486	6.35287	6.31757	5.96668	7.47511	6.18671	6.27768	5.98064	6.18342	9.03082	6.61486	5.60546	6.40626	NA	6.34867	6.10031	5.52492	NA	5.49931	6.83871	6.30217	6.03556	NA	6.40442	6.50986	6.72514	6.62747	6.01529	6.90154	6.58986	6.43001	NA	6.35441	6.51901
CEP43	NA	NA	NA	5.05666	NA	NA	NA	NA	NA	6.1093	NA	NA	NA	NA	NA	NA	NA	NA	NA	NA	NA	4.07092	NA	NA	6.62222	NA	NA	NA	NA	5.25954	NA	NA	NA	NA	4.87044	NA	NA	NA	5.45837	NA	NA	4.53237	5.47342	NA	NA	NA	NA	NA	NA
CEP44	6.40564	6.80927	8.21842	7.19415	8.34478	7.62617	6.85683	9.00649	7.09299	8.03622	8.20002	7.97937	6.02821	7.75236	NA	7.10611	NA	6.51011	6.8809	6.70411	5.53757	6.48846	NA	NA	7.45839	7.19284	NA	6.67023	8.7058	8.03148	7.60474	6.9616	8.93175	NA	7.58856	7.89772	5.24264	NA	7.6404	7.97072	6.41273	6.83996	7.52787	8.4791	5.61247	5.74374	NA	6.48023	6.59723
CEP97	NA	NA	NA	NA	NA	NA	NA	NA	NA	NA	NA	NA	NA	NA	NA	NA	NA	NA	NA	NA	5.23943	NA	NA	NA	NA	NA	NA	NA	NA	3.03311	NA	4.91929	NA	NA	5.90053	NA	NA	NA	4.12522	NA	NA	NA	7.07025	NA	NA	NA	NA	NA	NA
CEPT1	NA	7.24395	NA	6.28721	6.96002	NA	NA	NA	5.61731	NA	NA	NA	NA	6.11784	NA	7.62623	NA	NA	5.56819	7.60849	7.90868	6.08414	8.122	NA	6.42146	NA	NA	8.15462	NA	NA	NA	NA	NA	NA	6.93313	5.01943	6.80553	NA	7.91752	NA	7.51434	7.1195	6.77	NA	6.37676	6.72356	NA	4.99982	NA
CERS2	NA	9.38619	8.01234	7.51865	9.66404	7.29642	6.52812	9.4603	8.63896	NA	NA	NA	8.08323	8.42845	9.3072	9.70351	6.65692	7.36121	8.79667	11.2883	9.64011	8.10062	10.2996	NA	10.041	NA	10.3649	9.2998	7.89043	7.63	8.49822	7.83575	10.1907	8.78517	8.30749	7.2931	9.93724	9.93424	9.21142	6.9266	8.91053	8.89308	9.08431	7.41372	8.76644	8.52839	8.69426	8.50049	8.45482
CERT1	8.78374	7.88647	7.59189	8.28522	7.66187	8.16274	8.29835	8.38241	7.85401	8.3061	8.17361	8.41042	7.94484	8.00065	8.4297	7.95369	8.01065	7.8889	7.89887	7.88174	7.9218	8.08828	7.80534	8.91094	7.13702	8.22856	8.19882	7.47425	7.83938	8.01859	8.11306	7.94348	8.6989	8.10566	8.21897	7.48083	7.68934	8.52757	8.35439	8.15917	8.09636	7.79476	8.95332	7.95324	8.18313	7.93866	8.51963	7.77712	8.03092
CES1	NA	7.21405	NA	NA	7.05959	NA	6.74701	9.6824	5.80941	5.62614	7.51601	6.64816	NA	5.19557	7.515	5.02682	7.13945	NA	NA	6.4181	NA	NA	NA	8.24323	NA	NA	NA	NA	6.55584	NA	NA	6.14251	9.06558	6.71462	5.67472	5.04684	6.13945	7.9608	7.27216	NA	6.53905	NA	NA	7.05058	NA	NA	7.15353	6.04116	NA
CES2	NA	9.43922	NA	9.25259	8.03771	NA	NA	NA	6.95898	8.87318	6.94278	NA	7.36333	7.26058	NA	7.03985	NA	9.02092	6.53798	8.65472	NA	6.66052	6.77717	10.8847	NA	8.80319	8.24132	8.50966	9.90078	7.61408	NA	11.2295	8.02851	8.49739	7.24661	6.10209	7.50342	NA	7.45249	8.53124	8.59656	NA	7.54299	9.53863	NA	7.11472	10.815	8.43654	7.38545
CETN2	6.43882	6.74479	5.68192	7.31677	NA	6.7959	7.53514	7.3417	7.61798	7.70551	7.53198	7.9438	7.09194	6.68481	6.5384	6.91456	7.53788	7.43019	6.4526	7.16697	6.66898	7.45549	6.80449	NA	7.0224	7.60954	7.41889	5.91191	NA	6.71669	7.28306	6.776	7.01149	7.30894	7.21076	7.34991	7.53471	6.92826	6.93931	6.76037	7.54162	6.90884	6.11469	7.43436	6.68672	7.72309	7.57126	6.88541	7.4697
CFAP20	4.91484	NA	5.50728	NA	5.03184	4.94884	5.12507	NA	NA	6.06393	NA	NA	5.07758	5.0009	4.74109	4.1714	NA	NA	3.18746	NA	3.36516	4.12515	3.79893	NA	4.90645	NA	NA	4.28934	6.22294	5.08377	NA	NA	NA	NA	5.16336	3.74821	NA	NA	5.47021	NA	NA	4.01289	4.79368	NA	NA	NA	NA	NA	4.77012
CFAP410	NA	NA	NA	NA	NA	4.15447	6.7043	NA	4.91995	NA	NA	NA	NA	NA	NA	5.08562	NA	4.85284	4.0881	NA	4.85049	4.31013	4.92934	NA	4.75636	NA	NA	NA	NA	NA	NA	NA	NA	4.89991	NA	4.31993	NA	NA	5.18779	4.4916	4.77883	4.01412	NA	NA	0.936951	NA	NA	NA	NA
CFL1	16.8883	16.8249	16.7083	16.7421	16.8627	16.4077	16.0731	16.7834	16.5467	16.821	17.4417	16.8666	16.7384	16.5237	17.2483	16.4288	16.0387	17.1448	16.5358	17.1987	16.9878	16.4273	16.5151	17.4306	17.8444	17.5054	17.3024	16.9283	16.7539	16.5525	16.8065	17.2172	17.1068	16.7186	16.8919	17.004	16.4467	16.456	16.9432	16.724	16.3946	17.0857	16.5167	17.5531	16.9681	17.195	16.6358	17.3784	16.5623
CFL2	NA	NA	8.61934	NA	8.13048	6.24937	6.61817	NA	7.15112	7.83967	8.63521	7.25987	8.1355	NA	9.05785	7.54654	6.73555	7.10221	6.78848	7.38548	6.84317	6.73676	6.95485	NA	7.78029	7.36634	NA	7.56579	8.53997	7.44599	NA	8.9862	NA	7.89704	6.57607	6.81405	7.88721	7.86854	6.06258	7.84257	7.97708	6.79855	7.32328	7.26967	6.89338	6.55264	7.77878	7.19733	5.88062
CFP	11.5865	10.7092	8.12564	8.17312	8.94295	6.34935	11.6827	8.81678	6.01743	9.50303	11.0397	8.2888	7.6582	NA	11.1474	6.14805	7.56321	6.48221	6.96765	6.15636	4.90863	5.52613	4.87205	10.68	9.33515	8.14412	8.33587	5.69234	9.95945	6.66468	10.2465	10.4698	10.5456	6.80476	6.71411	5.28135	6.67072	11.6568	8.03357	6.83896	7.29458	7.42241	6.29591	5.24013	5.63075	7.33928	9.41536	6.47088	6.58978
CGGBP1	NA	NA	NA	NA	NA	NA	NA	NA	NA	NA	NA	NA	2.81223	7.93823	NA	8.32077	NA	NA	NA	4.22513	NA	NA	9.14838	NA	11.268	NA	NA	8.67915	NA	NA	NA	NA	10.4704	NA	NA	NA	NA	NA	NA	NA	NA	NA	NA	NA	4.52736	NA	NA	3.86624	NA
CHCHD3	8.77128	10.2889	9.15694	7.17647	10.9964	7.35286	7.29759	9.15019	8.90582	9.39831	8.24591	8.22909	8.06986	9.52363	8.66693	10.5895	6.28601	7.88036	8.45389	9.88999	9.87748	8.01195	10.3328	8.57117	11.7693	6.48417	9.77569	10.1765	7.3506	8.16614	10.1311	7.85177	10.6084	8.29746	9.32125	7.32115	9.61479	9.70318	10.3486	7.67495	10.0272	9.91596	10.7188	NA	9.82266	8.57071	7.64683	9.04177	8.86883
CHCHD4	8.51578	7.99397	NA	NA	8.36674	4.29939	NA	NA	6.93936	NA	NA	NA	5.34763	6.77342	NA	7.66627	NA	NA	6.75129	NA	6.64712	NA	6.96037	NA	9.7117	NA	NA	6.85177	NA	NA	NA	NA	NA	NA	6.72204	5.5923	6.92675	6.69464	6.95844	NA	8.03132	7.35227	7.18375	NA	5.87735	NA	NA	5.91151	5.96617
CHGA	8.36892	NA	8.2312	6.56501	8.05134	NA	NA	10.1529	5.01891	8.28151	NA	NA	NA	NA	NA	NA	8.31041	NA	NA	NA	NA	NA	NA	11.6334	NA	NA	NA	NA	7.67799	NA	NA	7.41399	NA	NA	7.40056	NA	6.55408	NA	NA	NA	7.76085	NA	6.98318	NA	NA	NA	8.90436	NA	NA
CHI3L1	NA	6.02155	5.12669	5.12644	7.38817	3.69782	4.99808	NA	3.27216	4.33589	6.16898	4.92845	NA	3.56266	NA	4.93602	4.08287	3.35188	3.32197	NA	3.1219	3.71523	2.04214	7.25929	4.73268	4.56493	NA	4.29457	NA	3.16938	NA	3.43124	NA	4.68408	5.23593	NA	3.04946	NA	5.39398	4.29351	4.89312	5.12436	5.37819	4.91481	NA	NA	NA	NA	3.29393
CHID1	9.07491	8.94767	8.78453	8.81984	9.00727	6.98656	7.8924	9.0759	7.64776	8.58253	NA	NA	7.53735	7.56562	7.99777	8.20482	7.52826	7.60749	7.52361	9.45371	7.85497	7.15725	9.08385	9.55324	9.41991	7.44446	8.12255	8.68712	8.6661	7.56314	8.64468	6.91588	9.18019	7.65028	8.43085	6.81492	8.19547	9.96505	7.80538	5.78356	8.6321	7.35019	8.26323	7.58005	8.53671	7.43272	9.25734	7.99156	6.56943
CHIT1	NA	6.24108	5.26508	5.64545	9.47481	6.2412	4.34926	NA	NA	6.19271	NA	5.77579	4.23569	5.55259	7.64849	6.02536	NA	NA	4.25047	NA	4.77646	4.75915	NA	10.1603	7.73132	7.17339	NA	4.76901	NA	4.60291	NA	NA	NA	5.68504	5.69373	3.61395	2.65546	NA	6.5821	5.56727	6.28166	NA	6.49742	5.95756	NA	NA	NA	NA	5.96232
CHKB	7.91778	7.88213	7.60735	8.54749	7.89781	8.77545	8.42821	8.64472	8.59384	8.19202	8.86803	8.19171	8.79387	8.36355	8.45659	8.20482	8.64704	8.67174	8.67428	8.79103	8.67716	8.16078	8.87087	NA	8.25408	8.55042	8.43685	8.21101	8.43757	7.95236	8.87976	8.71157	9.1723	9.19714	7.24752	8.22696	8.5674	8.85343	8.29362	8.55224	7.9632	8.4907	8.47862	8.88453	8.12297	8.57071	8.69426	8.56173	8.27003
CHL1	8.86809	6.14832	7.15142	6.5149	6.81642	6.32501	NA	NA	4.92468	NA	6.50693	7.43838	NA	6.06197	NA	NA	NA	5.71231	NA	5.69875	NA	4.29647	NA	NA	NA	NA	NA	NA	NA	NA	NA	8.25113	NA	NA	5.37136	NA	NA	NA	NA	NA	6.55977	5.93603	NA	NA	7.26768	NA	7.8305	NA	NA
CHM	NA	NA	NA	6.32187	5.4874	6.35392	6.01732	NA	6.14424	NA	NA	NA	6.34554	6.17561	NA	6.27346	6.16975	6.1989	6.31729	6.22574	6.05835	6.14467	6.29116	NA	NA	6.06561	7.26962	6.45646	NA	5.94007	NA	6.7067	NA	6.42174	5.94568	6.24545	6.57118	6.9058	6.31089	7.333	6.29356	5.96816	5.65996	6.36719	6.22278	6.18496	6.18516	6.40754	6.54757
CHMP1A	8.53188	8.8553	9.61751	9.851	9.0888	9.25278	10.6189	8.39604	10.1671	10.7304	10.3238	10.9344	10.0658	9.12075	11.8013	10.4849	9.82987	10.791	10.4002	8.77358	9.60394	9.87039	8.66168	10.6121	9.61743	10.6315	9.06054	9.60348	10.7562	10.823	9.71096	10.2819	9.74583	9.04014	10.6535	8.95061	8.29782	8.78602	10.5526	10.6768	8.82099	10.4113	11.1195	10.3444	8.89431	9.12631	9.83919	9.08413	9.6122
CHMP1B	10.7967	11.1053	12.0683	12.2273	11.4086	11.4282	12.3755	10.456	11.9576	12.2957	12.7968	13.4257	11.8932	11.5296	13.5665	12.0887	11.2833	12.7719	12.1695	10.2468	10.8374	11.4782	9.62733	12.8581	10.9082	12.7295	10.5254	11.2478	12.8135	12.6905	11.7641	12.4704	11.2513	10.1337	13.1992	10.4119	10.0127	11.0653	13.0582	12.2699	10.7696	11.8638	13.2447	12.8086	10.0593	10.7446	11.3499	10.2502	11.9096
CHMP2A	10.006	11.6822	11.6355	12.5785	11.3953	12.1596	12.1587	11.9861	12.3112	12.4276	12.5277	12.4496	12.0376	11.9259	13.399	12.1892	11.6542	12.6578	12.2287	11.2159	11.6167	11.4054	10.8703	13.1691	10.3891	12.985	11.5307	11.5723	13.0962	12.4774	12.3129	12.1451	12.5156	11.2791	12.8536	11.4139	11.4649	12.3663	12.721	12.4625	11.582	11.8367	12.5751	12.8643	11.3513	11.4673	12.3016	11.7327	11.9554
CHMP2B	9.64539	9.43922	10.6019	10.8091	10.1362	10.6513	10.5611	9.69899	10.7598	10.7235	11.8393	12.2194	10.5431	10.5761	12.0311	10.4012	9.38464	11.0625	10.5723	7.10465	9.26095	9.58002	7.22708	10.3868	10.2035	10.8248	7.41907	9.62854	10.8118	11.0695	9.86832	11.2053	9.53432	8.05381	11.7976	8.62941	7.97978	9.15769	11.632	10.6132	9.27885	10.3538	11.8253	10.628	7.5039	7.84144	8.80313	7.73099	9.80861
CHMP3	8.90278	9.66874	10.2244	11.1141	10.1104	10.7003	10.845	10.2797	10.81	11.0324	11.0376	11.7921	10.5114	10.5226	12.2293	10.7579	9.84348	11.173	10.5376	9.15673	9.31665	10.0718	8.70913	10.9728	9.92559	11.1418	9.26663	9.72463	11.3843	11.0896	10.3533	11.0381	10.391	9.30146	11.6677	9.01103	9.24518	10.2052	11.601	10.6057	9.28445	10.4595	11.7384	10.816	9.33181	9.24866	10.0746	9.03459	10.3539
CHMP4A	9.29981	9.95027	10.8079	10.8543	10.3163	10.5159	10.5106	9.34553	10.6495	10.6677	11.2587	11.4452	10.3157	10.7105	11.311	10.355	9.7111	11.2075	10.2368	8.99299	9.44489	9.96453	8.57041	10.6973	10.6216	10.8646	9.13005	9.63267	11.1968	10.6871	10.4495	10.4966	10.5053	9.42785	10.9773	9.66985	9.29002	10.6945	11.0194	10.531	9.8039	10.3614	11.0666	10.8001	9.02498	9.23557	10.2316	8.8668	9.94923
CHMP4B	11.4602	11.4578	12.1631	13.1956	12.4215	12.7471	12.7616	12.1154	13.1014	12.7799	13.7905	14.9561	12.5935	12.7779	14.2532	12.7787	11.7776	13.3253	12.38	9.8737	11.4111	11.9396	9.89691	11.9979	12.5313	12.8336	10.4489	11.9737	12.6766	13.0083	11.9399	13.1322	11.973	10.5243	14.0346	10.5036	10.7565	11.7097	14.3122	12.5236	11.6701	12.5606	14.1108	12.2794	10.4916	10.5388	11.5563	10.0967	12.2183
CHMP4C	NA	NA	NA	NA	4.82812	NA	NA	NA	NA	4.43077	NA	NA	NA	NA	NA	NA	NA	4.58252	NA	NA	NA	NA	NA	NA	5.20693	NA	NA	NA	6.44896	NA	NA	5.4231	NA	NA	NA	NA	3.2073	NA	NA	NA	NA	NA	NA	NA	NA	NA	NA	NA	NA
CHMP5	11.2607	11.5	11.7838	12.1306	11.5108	11.9359	12.0452	11.6866	11.6513	11.8601	12.535	12.6482	12.2075	12.1429	13.075	11.6688	11.3721	12.3029	12.0516	10.0794	10.957	11.2057	9.91726	12.5304	12.1697	13.0628	10.8705	11.1928	12.664	11.9672	12.2283	13.021	11.6709	11.2934	12.5074	10.3273	10.2123	11.992	12.8276	12.5102	11.2658	11.8638	12.4592	12.6465	10.5269	10.8211	11.6652	10.4975	11.5284
CHMP6	13.4877	12.5937	11.9764	12.6442	11.6627	12.111	12.1351	11.905	11.8175	12.2169	11.7534	12.309	12.5759	11.736	13.3816	11.8464	12.1414	12.7664	12.7161	12.0925	12.1221	11.8234	11.9312	13.501	12.3269	12.8744	12.8029	11.2342	12.0633	11.9072	12.0752	13.0302	13.149	13.1484	11.9938	11.4385	12.6372	13.3371	12.227	12.1967	12.7829	11.9252	11.6878	12.8311	12.351	12.6385	13.141	12.617	11.7524
CHMP7	7.02011	NA	NA	5.59363	5.62486	5.54232	NA	NA	4.99249	6.28226	5.78777	5.75271	5.20273	6.12254	NA	5.1902	NA	NA	5.21438	NA	4.43044	4.37868	4.97023	NA	7.78117	7.21941	NA	4.87255	NA	5.41222	NA	5.37267	NA	NA	5.74484	4.776	5.28731	NA	6.01232	NA	5.61478	5.4446	5.52534	NA	NA	NA	NA	NA	5.06418
CHORDC1	9.94076	8.64063	8.9637	9.16412	9.15969	8.85634	8.9874	9.24364	9.05974	9.30382	9.79453	9.09014	8.96253	9.14669	9.4208	8.90423	8.8763	8.84857	8.62225	9.29767	8.87901	9.41199	8.89158	NA	10.2103	9.43462	9.23192	8.8308	9.02899	9.12206	9.50264	9.55497	9.75114	9.23715	9.26709	9.19012	9.56549	9.24635	9.18935	8.93468	8.44497	8.93461	9.03334	9.24834	9.16283	9.00036	9.20057	9.02012	8.97224
CHP1	NA	8.99567	8.99401	8.52736	8.70513	8.53125	8.83181	8.29385	8.09518	9.29156	7.98751	8.97218	9.60563	8.53052	10.3171	8.71683	8.68787	10.494	9.3328	9.5542	9.19223	9.11634	9.14838	9.90347	7.88956	7.67241	9.67593	9.0691	10.7178	7.79741	9.43043	10.619	10.1145	10.2194	7.62804	9.56179	9.44179	8.87213	8.44101	8.69129	8.64085	10.2939	8.20684	9.53314	8.58211	8.50675	10.2492	8.14796	8.95791
CHPF2	NA	NA	NA	4.23995	NA	2.63007	4.05895	NA	NA	NA	NA	NA	NA	NA	NA	NA	4.74106	NA	3.45167	NA	4.30851	2.33233	4.61303	NA	NA	NA	NA	3.63442	NA	4.30687	NA	NA	NA	NA	NA	3.09718	NA	NA	NA	NA	4.05704	NA	4.27644	4.9546	NA	NA	NA	NA	2.94393
CHRM3	NA	NA	NA	NA	NA	NA	NA	9.37337	NA	5.09746	NA	4.78996	NA	5.04617	NA	NA	NA	NA	NA	NA	NA	NA	NA	NA	NA	NA	NA	NA	7.64128	4.40508	NA	7.33859	NA	7.18906	4.66213	6.87163	6.93203	NA	5.78239	NA	4.86593	NA	NA	NA	NA	NA	NA	NA	NA
CHUK	NA	6.70732	5.99465	7.76046	6.65164	7.97686	7.52572	8.01518	8.25441	6.98988	6.32643	NA	7.85409	7.27933	7.29097	7.94057	7.97376	7.47896	7.85711	8.29996	8.29894	7.43129	7.86699	NA	NA	7.83091	8.16502	7.93116	7.25389	7.7069	8.32876	6.71747	8.09368	7.41767	7.88681	7.65095	7.40629	7.79718	7.1239	7.26236	7.30488	7.99758	7.66386	7.351	7.5909	7.71817	7.53873	7.92637	7.69415
CIAO1	8.61267	8.04096	8.54962	8.03741	8.39906	7.92765	7.88811	9.08434	8.19523	8.23105	8.98471	8.85328	7.98692	8.37457	9.41396	8.1827	8.57269	8.02093	7.83392	8.37129	8.02268	8.01195	8.93214	NA	8.58296	8.47965	8.88402	8.05955	8.09227	8.14258	7.31133	8.50494	8.75281	8.35919	8.29672	7.98064	8.87759	8.46737	8.48698	8.33915	8.13403	7.74815	7.71628	8.28377	7.96744	7.95142	8.51963	7.45623	8.29304
CIAO2A	NA	6.98779	6.90882	6.60901	6.60676	6.07513	7.62269	6.74441	6.69041	6.86058	6.7802	6.35574	6.99108	6.50573	7.14896	7.23973	6.14201	6.97162	6.31038	7.26198	7.06913	6.67609	7.43104	NA	7.70377	5.56279	7.68753	7.37632	NA	6.14495	6.67158	7.60807	NA	7.35699	6.31195	6.38586	6.74049	NA	6.82949	6.48733	6.73719	6.84741	6.93563	6.91769	7.14241	7.23338	7.64977	7.51232	7.24493
CIAO2B	NA	NA	NA	NA	NA	2.34355	5.06786	NA	NA	NA	NA	NA	2.78141	NA	NA	NA	4.27727	NA	1.93029	NA	3.99513	2.06941	2.97506	NA	NA	NA	NA	3.07249	NA	3.06112	NA	3.31556	NA	NA	NA	3.23797	3.99385	NA	3.67758	NA	4.45906	2.8956	NA	NA	4.91814	4.29664	NA	NA	3.96414
CIAO3	NA	NA	NA	5.38655	NA	4.48397	5.51315	NA	5.89541	NA	NA	NA	5.65251	5.0253	NA	5.64185	6.80672	5.97524	NA	NA	4.02742	5.67763	5.31485	NA	NA	NA	NA	4.72005	NA	5.32845	NA	6.69791	NA	NA	6.78405	4.92202	5.1319	NA	6.21752	5.74553	NA	5.96548	5.17055	5.43373	6.04475	NA	NA	NA	5.77088
CIAPIN1	9.86654	8.00658	8.58987	8.47579	8.44106	8.75027	8.93738	8.64472	9.26362	8.99914	8.59058	8.82439	8.56523	8.66229	9.13479	8.21576	9.127	8.61417	8.81223	8.28772	8.7744	8.52354	7.38953	8.91094	9.74024	9.53692	8.39981	8.55393	9.26656	8.8291	9.20502	8.14652	8.6989	8.04006	8.83247	9.0371	7.87954	8.69444	8.62494	8.85239	7.99083	8.84306	8.65759	9.3392	9.01839	8.81033	8.81263	9.07014	8.60947
CIB1	NA	9.95433	10.99	9.14444	8.92826	9.83096	11.8172	9.84033	9.05974	9.98637	8.01807	9.90328	9.82842	8.5501	13.1177	9.02725	10.845	11.2787	10.5116	9.49155	9.70226	9.10413	9.44783	12.6511	9.42578	10.8008	10.5168	10.4632	10.9608	9.14002	9.83311	12.0396	10.9107	10.5243	9.36831	10.1326	8.66425	11.0469	10.3903	9.92919	9.38159	11.7028	9.77309	10.4875	10.0911	11.0021	10.9438	10.3316	9.84799
CILP	NA	NA	5.8057	NA	6.23804	NA	7.07577	6.69534	NA	5.67204	NA	NA	NA	NA	NA	NA	NA	NA	NA	NA	NA	NA	NA	7.51798	NA	NA	NA	3.11387	7.68084	NA	NA	6.76149	NA	5.68668	NA	NA	NA	6.39602	NA	NA	5.08247	NA	NA	NA	NA	6.634	NA	NA	4.81127
CIRBP	9.35931	9.75028	8.83564	9.2889	8.66138	9.11491	9.14683	9.64292	9.1867	9.46533	9.98759	9.3419	8.75262	9.46296	8.88057	8.62138	8.98678	9.03562	8.56829	9.2225	8.49603	9.64465	8.9845	10.8664	10.8721	9.71179	9.3596	8.93491	9.30585	9.62557	9.28909	8.51548	9.43228	9.66143	9.36316	9.43521	9.06341	8.51573	9.04317	9.0276	9.25626	9.24086	8.63212	9.5221	9.15684	8.42836	8.67356	9.31506	9.02816
CISD1	NA	NA	NA	NA	NA	NA	NA	NA	NA	NA	NA	NA	NA	NA	NA	7.31754	NA	NA	NA	5.89404	7.04456	NA	7.64691	NA	NA	NA	NA	6.78495	NA	NA	NA	NA	NA	NA	NA	NA	5.29241	NA	5.23468	NA	NA	7.43369	NA	NA	6.88166	5.54282	NA	6.47922	NA
CISD2	11.556	9.71726	10.169	8.62529	9.51961	6.0672	9.4518	7.72936	7.22658	8.4997	6.17851	NA	6.73054	7.6909	7.55022	9.26161	8.24351	5.5634	7.88879	9.10883	10.3205	8.01195	9.99907	9.3576	10.0139	5.86356	9.49456	9.94013	9.80349	7.61343	8.41901	6.60901	9.43228	7.8782	8.26391	8.50421	8.30876	11.4483	8.29362	6.92116	9.42275	9.89858	8.17191	6.36503	10.8444	10.1977	11.7542	11.3354	7.13545
CKAP4	NA	NA	7.50679	NA	6.69729	NA	NA	NA	NA	NA	NA	NA	NA	NA	NA	4.1344	NA	NA	NA	NA	NA	NA	NA	NA	NA	NA	NA	NA	8.1941	4.87364	NA	NA	NA	NA	4.7719	NA	NA	NA	6.45436	NA	NA	NA	NA	NA	NA	NA	NA	NA	NA
CKAP5	10.8181	10.6303	9.71172	10.5645	10.5429	10.6871	10.1612	11.2381	11.1003	10.7258	10.9869	10.4234	10.6989	11.3458	10.4232	10.685	10.6598	10.6878	10.5516	10.8461	10.724	10.4403	10.4836	10.9294	11.4901	10.9236	11.2545	10.4064	10.1406	10.7702	11.0691	9.75057	11.1364	10.7805	10.5116	10.9756	10.8361	10.6545	10.4261	10.7005	10.3779	10.5974	10.5363	10.4027	10.8721	10.9748	10.6312	11.0575	10.9825
CKB	NA	7.05048	9.95457	NA	9.85091	NA	7.06755	10.6871	NA	8.01687	6.17868	7.55448	5.37078	NA	8.50891	4.86732	6.86452	NA	4.19549	NA	5.77959	8.37908	8.56182	NA	7.66072	7.76392	7.49926	5.35009	9.96355	8.28931	NA	11.7471	NA	10.1301	7.11042	6.67276	7.09881	NA	8.71267	NA	6.49014	NA	NA	6.17319	NA	NA	7.00902	NA	6.30719
CKMT1A	NA	10.6278	10.2244	8.45463	14.3124	NA	14.7819	14.1507	NA	13.1963	12.3961	10.0561	10.7459	8.94705	NA	6.74327	13.1504	11.136	5.95329	NA	NA	10.4355	7.59802	12.1693	14.2461	14.8613	8.06122	7.23641	14.5164	8.62314	NA	10.4258	11.8547	13.1219	NA	NA	6.95153	10.4426	8.95434	15.4588	9.40232	7.97121	7.33086	7.96236	NA	10.9369	13.4304	7.44139	12.0928
CKMT2	NA	NA	NA	NA	9.26867	NA	8.26397	NA	NA	9.54494	NA	NA	NA	NA	NA	NA	NA	NA	NA	NA	NA	6.26798	NA	NA	10.0712	10.2893	NA	NA	NA	NA	NA	NA	NA	NA	NA	NA	NA	NA	NA	NA	NA	NA	NA	NA	NA	NA	NA	NA	NA
CLASP1	8.4333	8.82019	8.24387	8.60623	8.78068	8.7073	8.25233	9.13401	9.27509	9.21573	9.16291	9.39526	8.17351	8.81573	8.44321	8.52797	8.73734	8.48094	8.30784	8.62584	8.78162	8.30637	8.27699	NA	9.77743	8.71351	8.82934	8.49156	8.28865	8.3523	9.06461	8.16002	8.92237	7.9937	8.69975	8.34641	8.17171	8.17359	8.66548	8.69129	8.36276	8.70588	8.64066	8.42085	8.46098	8.90434	8.79357	8.80061	8.40288
CLASP2	8.33663	8.01337	7.80672	7.37126	7.99605	7.32297	7.31895	7.1036	7.90559	7.51737	7.89622	7.91385	6.92395	7.91921	7.25378	7.54894	7.0938	7.12649	7.25437	7.71008	7.32363	7.27626	7.09347	NA	8.63454	7.97459	7.10265	7.40683	7.79508	7.28465	7.40526	7.93504	7.74126	7.25444	7.76105	7.27192	6.94161	7.96471	8.11779	7.41019	7.51517	7.54149	8.00996	7.14144	7.39543	7.24776	7.91035	7.67568	7.3005
CLC	13.0584	9.99031	14.1119	13.277	11.0652	12.4799	11.7973	13.4535	11.2194	12.2489	13.3507	15.3849	11.0102	12.5416	13.5627	11.4078	10.6624	12.5403	10.7645	10.411	11.082	9.94755	10.2996	13.6774	10.2472	12.9141	11.0821	12.2271	13.4577	12.8761	12.4603	12.2276	13.8969	11.2304	13.6648	10.7282	9.72911	11.3732	12.3688	10.2224	11.8027	10.5199	13.2725	12.1146	10.0137	12.1205	11.6783	7.77383	11.7832
CLCC1	NA	7.24109	5.64386	NA	7.21754	4.71588	NA	NA	5.26034	NA	NA	NA	5.16195	6.52535	NA	6.93422	5.26196	5.39389	6.24826	7.45924	5.6952	NA	7.14721	NA	8.43952	NA	7.50833	6.82282	NA	4.91299	7.51278	NA	NA	6.0593	6.3815	5.31307	5.57393	6.68832	6.7968	NA	7.05907	6.92885	7.16216	NA	4.45335	NA	7.73361	NA	5.78047
CLCN3	7.53963	8.01605	8.37635	9.55055	8.74759	9.76125	9.32414	10.1163	9.23452	9.37526	9.36852	8.93663	9.7341	8.95441	10.7779	8.62138	9.06635	10.1298	9.14892	8.97784	8.79594	9.58881	8.94541	9.39211	6.60322	9.42837	9.24591	8.83798	10.0701	9.24335	9.23616	9.70064	9.43228	9.86666	8.80992	9.35459	8.64711	9.68214	8.25163	10.4716	9.20409	9.213	7.98334	10.5267	8.13521	8.17762	9.68737	8.63953	9.8441
CLCN6	NA	7.86638	8.85228	6.73207	NA	8.84052	9.4518	NA	6.58155	NA	NA	9.64147	6.03305	7.06498	11.4745	8.57967	9.08939	10.1468	7.69947	10.5685	6.04103	6.37935	8.28745	12.8111	7.64801	9.65939	11.5091	10.3894	8.656	8.48003	10.4022	6.17182	7.06762	7.65751	9.07872	5.95419	7.45908	11.5505	13.0313	8.72868	8.37329	6.52149	6.80462	9.24162	NA	9.01576	7.70284	NA	8.59102
CLCN7	NA	6.12102	NA	5.69564	6.25178	5.64651	4.96201	NA	4.8165	NA	7.37987	5.62657	6.30723	5.64888	7.56377	6.22131	NA	5.92698	5.71298	6.69518	6.02328	5.7137	6.67823	NA	NA	4.53955	NA	6.265	7.81793	4.94925	7.10217	6.6181	NA	6.46321	6.0815	4.43227	5.51476	7.39754	5.88774	6.20067	6.5562	5.7996	5.91445	7.81719	5.73995	NA	6.04455	5.42671	6.18306
CLDN12	NA	NA	NA	NA	NA	3.13099	NA	NA	4.41988	NA	NA	NA	2.80828	5.11474	NA	NA	NA	NA	NA	NA	NA	NA	NA	NA	NA	NA	NA	NA	5.48002	NA	NA	5.24328	NA	NA	4.04602	3.70345	NA	NA	3.0767	NA	NA	3.10786	NA	4.92166	NA	NA	NA	NA	3.30993
CLDN3	11.2562	12.6067	12.1547	11.7621	12.473	13.9449	9.13419	11.0265	12.3592	11.6601	13.2996	14.7666	11.9762	13.3523	13.4954	10.1479	10.9389	13.8256	11.9231	9.05208	9.96564	10.9434	9.78695	12.3225	11.8909	14.4165	11.4039	10.3673	13.0195	10.9775	14.9543	12.0933	10.0165	11.6278	13.1326	10.0518	8.29782	11.8694	12.4922	14.2736	11.3213	12.1327	11.3531	13.5028	12.0291	11.9202	11.2292	8.17434	11.5524
CLDN4	NA	7.30214	9.46895	NA	6.28092	NA	6.45364	NA	NA	5.58704	NA	NA	NA	NA	NA	NA	NA	NA	NA	NA	NA	5.44502	6.16111	NA	6.27383	8.95003	NA	NA	10.4106	6.77856	NA	8.65549	NA	NA	5.31564	NA	NA	NA	8.81713	NA	NA	NA	NA	NA	NA	NA	NA	NA	NA
CLDND1	NA	NA	9.57803	8.92357	10.0608	8.97701	9.00832	9.63719	8.87598	9.88802	11.287	NA	9.21418	NA	10.121	8.835	7.26503	9.42414	9.01412	9.00051	8.08232	8.62098	7.65209	10.2803	NA	9.64329	8.69308	7.97089	9.90078	9.5106	8.78817	9.17754	NA	9.24371	8.24162	7.41561	8.79444	10.2806	8.40316	8.72868	8.28676	8.31314	8.17191	9.29449	8.56412	8.76549	9.69766	8.31139	8.67224
CLEC11A	NA	7.56671	9.76981	5.73157	7.20777	NA	7.34097	NA	6.80513	9.4762	NA	NA	6.1734	7.94156	NA	7.83106	6.67129	5.7351	5.26933	8.10448	7.14191	5.89265	8.13364	NA	7.57855	NA	NA	6.77821	7.22906	6.82293	8.28416	7.59614	NA	7.63611	7.11672	5.33767	7.7097	8.50379	6.79437	NA	7.48191	7.28964	6.83208	5.86743	6.4679	12.3504	NA	6.89407	5.4913
CLEC16A	8.13839	7.37059	7.07945	6.42712	7.99605	6.8517	7.03262	NA	7.23861	7.66933	8.67849	8.05935	6.69967	6.7541	NA	6.60868	7.46871	6.73248	7.55215	6.2516	6.58509	6.25443	6.3731	NA	8.86796	7.92205	6.97083	6.04136	NA	7.70112	NA	7.61753	NA	7.26399	7.43373	6.85445	6.98203	7.95488	6.72487	7.70024	8.36276	7.49958	7.50792	7.74353	6.43129	6.99912	NA	6.97311	6.25139
CLIC1	14.7739	14.6383	14.7644	14.3196	14.9277	14.0816	15.2799	14.7704	14.3774	15.2023	15.5367	14.5794	14.9669	14.2419	15.6634	14.7877	15.463	15.4384	14.5475	15.3327	15.246	15.0288	14.8294	16.1487	14.1206	15.5285	15.6118	15.5211	15.4864	14.8737	14.6901	15.3428	15.8833	14.9112	14.6489	15.4772	15.0122	14.895	14.5555	15.3029	14.9372	14.7852	14.6215	15.399	15.0103	15.5032	15.4148	15.4831	15.0531
CLIC4	12.9311	12.9591	13.8856	12.7071	14.1946	12.4476	13.5519	13.6152	12.856	15.0401	13.8888	13.7761	13.3175	12.7033	13.968	13.4369	13.4088	13.8977	12.98	13.5834	13.2412	13.6968	13.4418	15.6882	12.5176	14.2247	13.7238	13.5058	15.2551	13.604	13.5826	14.311	14.2461	13.9061	13.3566	13.5356	13.2578	13.9864	12.9016	13.9218	13.6153	13.2942	12.9845	14.4564	13.7217	13.6228	14.5327	13.6229	13.525
CLINT1	12.7524	11.9892	13.1836	12.7886	12.3544	12.0776	12.7719	14.4142	12.3792	13.3703	12.0079	11.4764	11.9214	13.1142	11.8401	12.5276	12.5814	12.8415	12.8352	11.3934	11.5862	13.3317	10.5654	11.6531	12.7399	12.8454	11.5589	11.6457	12.6192	13.3155	13.5088	11.8233	11.9385	12.0207	12.0103	11.5671	11.0949	11.7226	12.1289	12.4832	12.1323	11.3785	12.2023	13.0146	11.3248	11.1332	12.0027	10.815	11.6559
CLIP1	10.048	9.60312	7.52453	9.11777	9.5147	9.33975	8.93009	8.46234	8.96371	8.94538	9.74958	9.4964	9.17725	10.1804	9.01327	9.52601	9.27502	9.02829	9.09268	9.5593	9.27636	9.20472	8.45454	8.42352	10.7417	9.14558	8.58722	9.08125	8.60441	8.48003	9.73296	8.52594	9.24182	9.05514	9.6774	9.37006	8.34108	9.04686	9.5982	9.31251	9.27324	9.75912	9.6303	9.12241	8.32873	9.18197	8.83145	9.04177	9.23835
CLIP2	9.5019	9.6638	8.20553	9.43107	9.36455	9.56343	9.05598	10.2119	10.0248	9.36944	9.4889	9.6136	9.25611	9.92324	8.86057	9.71511	9.95641	9.39595	9.22065	9.91009	9.60394	9.69434	9.46175	9.46685	10.7299	9.72715	9.65512	9.45262	8.37738	9.11602	9.78654	8.04887	9.96266	9.59626	9.29443	9.75082	9.58362	9.31628	9.27569	9.68955	9.3868	9.40745	9.55549	8.79564	9.19825	9.56358	9.23631	9.31506	9.51769
CLN6	NA	7.02459	5.69572	NA	NA	NA	6.19888	NA	4.34102	NA	NA	NA	6.97878	5.30242	8.44321	7.69133	NA	NA	NA	7.20921	7.41815	6.14396	8.38806	NA	NA	NA	6.14792	8.05955	NA	NA	6.97688	5.75062	7.72203	5.87798	NA	5.77522	5.69657	7.96724	6.0124	NA	7.27918	6.35053	6.89662	6.7997	6.86846	5.33947	NA	6.93104	5.61767
CLNS1A	9.1442	10.5005	10.1921	10.2391	9.67288	7.81408	8.10474	NA	7.53352	9.51362	NA	7.77101	7.56023	8.24843	8.46985	7.26592	7.43289	7.70728	7.6986	8.22492	8.07059	8.07584	7.25865	11.0666	10.3371	8.01383	9.4828	8.41682	9.53252	7.31233	NA	8.80904	9.6468	8.0094	8.7079	7.43107	8.48301	11.5063	8.3741	7.57582	8.48439	7.4855	6.82818	7.60383	NA	NA	11.4106	9.62821	7.46273
CLPB	NA	5.82588	NA	NA	6.82447	NA	NA	NA	4.57385	NA	NA	NA	NA	4.92281	NA	5.8014	4.69452	5.34029	7.57771	5.27346	5.72185	NA	5.54224	NA	6.29893	NA	5.20804	5.36994	NA	4.03717	NA	NA	NA	NA	5.16469	NA	4.31567	NA	6.02103	NA	5.20604	5.01279	5.76827	NA	5.19761	NA	NA	NA	NA
CLPP	NA	NA	NA	NA	NA	NA	NA	NA	NA	NA	NA	NA	NA	NA	NA	7.97958	NA	NA	NA	NA	9.30167	7.77279	8.52694	NA	7.31008	NA	NA	8.67113	NA	NA	NA	NA	NA	NA	NA	NA	NA	NA	7.29499	NA	NA	8.9209	NA	NA	9.261	NA	NA	8.52119	NA
CLPTM1	7.9751	5.1164	5.35537	4.01647	6.34781	NA	NA	NA	4.81307	3.33182	NA	NA	NA	4.83172	NA	5.6315	NA	NA	4.18636	5.5311	5.06291	4.45877	6.28804	NA	7.0548	NA	5.42665	5.27975	4.76031	3.87075	NA	NA	NA	4.55266	5.01773	NA	5.83499	NA	5.44474	NA	5.39841	5.31223	5.53336	NA	5.33383	NA	NA	5.23507	NA
CLPTM1L	NA	5.92807	4.53472	NA	6.44612	NA	NA	NA	5.43362	NA	NA	NA	NA	NA	NA	5.46854	NA	NA	NA	7.32012	6.21997	NA	7.96146	NA	NA	NA	NA	7.41757	NA	NA	NA	NA	6.82284	NA	NA	NA	6.51568	NA	NA	NA	NA	6.37337	4.91482	NA	7.21592	NA	NA	NA	6.42336
CLPX	NA	NA	NA	9.04178	5.14046	6.74063	NA	NA	NA	NA	NA	NA	NA	NA	NA	2.46844	NA	NA	NA	NA	NA	NA	2.96875	NA	NA	NA	NA	1.95327	NA	NA	7.53564	NA	NA	NA	NA	NA	3.20705	NA	5.48182	NA	NA	6.02184	NA	NA	NA	NA	NA	NA	NA
CLSTN1	6.07479	6.71767	5.27206	NA	7.05437	NA	NA	NA	5.21597	NA	NA	NA	4.55292	NA	NA	5.23824	NA	5.30568	NA	5.85577	4.80057	4.87516	6.35079	NA	8.64464	NA	NA	6.06003	NA	4.2336	7.84459	NA	NA	5.14698	5.04633	3.58943	5.53905	NA	4.60901	NA	NA	5.33611	5.17538	NA	4.27573	5.52191	NA	4.83583	NA
CLU	16.937	17.0839	17.5815	16.7006	18.7915	16.3212	17.4348	18.868	16.2613	17.9935	18.1698	18.611	16.1115	16.9084	21.5597	15.6496	17.2821	17.0089	15.8086	17.3558	14.8764	15.4387	15.085	19.021	17.1857	17.5216	16.6451	15.776	18.3753	16.5314	20.8474	18.2982	19.1435	16.1262	16.0151	15.4548	16.2301	17.9268	16.6437	16.7842	17.2299	15.7186	16.7473	17.0871	15.8571	16.9064	16.8813	15.9919	16.3516
CLYBL	NA	7.52692	NA	NA	NA	NA	NA	NA	NA	NA	NA	NA	NA	NA	NA	5.23309	NA	NA	NA	NA	4.33225	NA	5.3797	NA	NA	NA	NA	NA	NA	NA	NA	NA	NA	NA	NA	NA	NA	NA	NA	NA	NA	NA	NA	NA	NA	NA	NA	NA	NA
CMBL	NA	6.91471	7.16656	5.99598	7.91562	6.26592	7.06315	6.16064	5.93464	7.17036	NA	NA	5.67549	6.0234	NA	6.00418	6.85702	6.99958	6.08257	5.56828	5.80524	6.53692	6.68275	NA	NA	7.3261	7.56789	6.28632	8.43757	6.1359	NA	7.43182	NA	8.01223	6.66348	6.39762	6.54992	6.62096	4.63479	6.55364	7.02365	5.68621	5.77266	6.82894	6.52668	6.39799	8.01132	7.00047	6.83272
CMIP	10.7467	10.9896	11.005	11.7404	11.6061	11.9636	10.9747	11.0199	11.9216	11.1165	11.9865	11.9113	11.7539	11.8686	12.6418	11.0391	11.8126	11.893	12.0759	10.3057	11.1713	11.1871	10.0674	11.4346	11.598	12.3706	11.2836	11.2067	11.6452	11.1994	12.2186	12.4292	11.1842	10.916	11.5705	11.7056	10.2354	10.902	11.7403	11.7734	10.9581	12.0564	11.5244	12.442	10.9692	11.5357	10.8706	10.84	11.3751
CMPK1	11.5266	11.0703	10.7536	10.5986	10.6654	11.0089	11.1307	11.033	11.1019	11.1025	11.8393	10.9071	10.9694	10.9467	10.9127	10.8415	11.3674	11.5276	10.7383	11.1898	10.3644	11.234	10.9266	11.3712	11.0364	11.2378	11.7428	10.7449	10.8914	11.0137	11.3022	11.0289	11.9032	11.4263	10.5887	11.2974	11.2688	11.199	10.4356	10.9143	10.6684	10.4186	10.5814	11.2616	11.3901	11.2189	11.4355	11.2939	11.5162
CMPK2	NA	NA	5.61198	NA	NA	NA	5.91171	NA	3.30774	5.66956	NA	NA	4.53201	3.8783	NA	4.92221	NA	NA	3.33853	4.17085	3.76714	4.97867	4.80931	NA	NA	NA	NA	4.55143	4.91285	5.05274	NA	NA	NA	NA	5.11201	3.65354	NA	NA	5.07184	5.4432	NA	4.22272	4.56065	4.95338	4.7809	5.05336	NA	NA	3.16202
CMTM6	NA	10.9167	10.4516	11.7621	11.1227	11.4413	12.5221	11.881	11.2904	11.3996	10.6918	11.9113	10.7501	11.4141	11.1055	11.0252	10.9969	12.1254	10.3847	10.4472	10.414	11.6559	9.35143	11.9696	11.0268	12.073	10.6224	10.2484	11.58	11.9246	11.643	11.7245	12.1441	9.51723	11.3795	12.4011	10.3484	10.6273	11.2475	11.7734	11.9682	11.4034	10.82	11.8313	11.6142	10.5912	11.238	10.7398	11.0833
CMTM7	7.96492	NA	9.63685	9.93742	9.89691	9.39495	9.22039	9.94142	9.11826	10.7098	9.94391	10.5523	8.51678	9.25801	NA	NA	NA	9.24608	NA	NA	7.41065	8.34837	7.55932	NA	9.66285	8.8507	NA	NA	9.51587	9.74384	9.36853	10.1118	NA	9.11363	9.76988	6.88206	8.40362	9.02196	10.2075	NA	9.68628	8.62362	10.3946	9.25502	7.37728	7.11279	9.44621	6.58371	9.21445
CNBP	NA	4.94197	NA	NA	6.12907	4.66788	NA	NA	NA	5.94346	NA	NA	NA	NA	NA	NA	NA	4.0125	NA	NA	4.68429	NA	4.38427	NA	8.87655	NA	5.50733	5.78968	NA	4.0336	NA	8.11914	NA	NA	5.32478	NA	5.00841	NA	6.37519	NA	4.92952	4.60321	NA	5.52524	NA	NA	NA	NA	NA
CNDP2	12.0261	12.2003	12.0231	11.603	11.6516	11.9266	11.6275	12.5252	12.0271	12.2725	12.6346	12.2915	11.3734	12.3455	12.0199	11.5657	11.8692	12.4879	11.3867	11.7574	11.4793	11.6971	11.552	13.218	12.6613	12.6908	12.1852	11.4949	12.5797	12.0487	12.257	12.401	12.628	12.0302	11.7976	11.7846	11.7011	12.2189	11.6217	12.309	12.6645	11.6204	11.5244	12.0099	11.9876	11.91	12.5631	11.86	12.1091
CNK3/IPCEF1	7.98524	6.60254	6.96236	6.80722	7.42361	6.25284	6.82279	NA	6.6073	6.10336	8.49697	8.41042	5.76199	6.72278	8.19811	5.68302	6.39152	6.91096	6.1913	NA	5.63882	5.24396	5.28085	NA	7.80559	7.71133	NA	5.91663	7.48872	6.69391	NA	7.61085	7.87681	6.01344	7.07961	5.73078	5.62617	NA	7.28802	6.80741	6.38715	6.10372	8.03609	7.11478	5.60875	NA	NA	NA	6.26778
CNN1	NA	NA	NA	NA	NA	NA	NA	NA	NA	NA	NA	NA	NA	NA	NA	NA	NA	2.50384	NA	NA	NA	NA	NA	NA	NA	NA	NA	NA	NA	NA	NA	NA	NA	NA	NA	NA	NA	NA	NA	NA	NA	NA	2.49348	NA	NA	NA	NA	NA	NA
CNN2	13.5529	13.4286	12.6767	12.939	13.2982	12.9543	13.1468	11.6866	13.5214	13.4449	12.5927	12.7604	13.063	13.2955	13.8588	13.4163	13.7169	13.6724	13.3096	11.6893	13.6113	12.707	11.4967	12.4912	14.2544	13.3333	12.9754	14.4512	13.0439	12.4774	13.5901	12.4906	12.8789	12.3057	13.4567	14.0332	11.1628	11.6835	13.5875	13.0427	12.6265	14.5687	13.7054	13.8751	13.5974	13.4529	12.6116	13.2019	12.9233
CNN3	8.01042	7.79064	7.55191	7.42841	9.35908	7.58462	NA	7.78848	8.69984	7.98412	7.86694	6.85102	6.75673	7.06732	NA	6.87446	NA	7.7444	NA	NA	6.45481	7.07849	NA	NA	10.9393	NA	NA	7.77126	7.93759	6.7975	9.19712	7.33494	NA	4.35901	8.24162	8.70452	NA	NA	8.6494	7.5292	6.10218	9.33174	7.95623	8.30968	6.81374	NA	6.39292	5.65893	7.07295
CNNM2	NA	6.36376	6.77236	7.44378	5.40883	6.80961	6.98998	7.04124	5.8811	7.32671	6.69977	6.44553	7.14124	6.27843	8.05164	6.09083	6.64568	7.15611	5.80897	5.42599	4.86773	6.99071	5.21746	7.11867	NA	7.79396	5.60335	4.91437	8.22175	7.0774	6.4752	7.4075	7.20167	6.73199	6.54726	6.10916	5.30747	7.03373	6.81359	7.83791	7.18323	6.35603	5.7213	8.30968	5.63091	5.50119	7.0169	5.39646	7.30206
CNNM3	8.77128	7.99971	9.216	9.02752	9.11499	8.35317	8.8704	8.88605	7.98768	9.53458	10.4066	9.53851	8.8959	8.30714	9.90367	7.542	8.20183	9.09294	7.75853	7.46427	6.85979	8.41904	7.24351	10.1401	8.46254	9.69106	7.50442	7.29236	9.78043	9.15776	8.15975	9.51351	9.05703	8.80306	8.80232	7.85269	7.5527	8.64093	8.6494	9.86349	9.12524	8.57191	8.30682	9.45982	7.29623	7.71036	8.93078	7.20608	9.14659
CNNM4	NA	NA	8.19252	8.54749	8.11759	9.58733	8.35389	8.78604	8.15852	8.66086	8.07548	8.64878	9.14574	9.17849	8.59614	7.59378	8.13863	9.58262	8.69121	7.55393	7.48008	8.14895	6.81324	NA	7.92425	9.19795	6.07873	7.49827	9.64912	8.87988	8.83977	9.00876	8.53626	8.69228	8.21897	8.45673	7.72421	8.01605	8.38385	9.9171	8.03132	9.13794	8.29604	9.90866	6.96292	6.61181	8.53118	7.46062	9.09515
CNOT1	NA	7.16493	7.39005	7.41169	7.3265	7.01137	7.64406	7.53679	7.18297	7.31906	7.24809	7.6299	7.0498	6.95331	7.72655	7.16414	7.91943	6.71345	7.10178	6.91141	7.60637	7.09111	7.01599	NA	7.38509	7.25589	7.41289	7.13243	7.87627	7.08609	NA	7.3401	NA	7.74094	7.14937	7.34823	6.6377	NA	7.33667	7.20409	6.86277	7.42687	7.28096	7.44066	7.53948	7.48572	7.58207	7.75551	7.12582
CNOT10	NA	NA	4.53101	5.89137	NA	5.33081	5.55133	NA	5.6953	5.18466	NA	NA	4.97391	5.34038	5.25645	5.69403	5.73416	5.37429	5.64988	5.90881	5.49349	5.35536	5.42701	NA	6.0162	5.39389	5.93887	5.27632	NA	5.03925	5.14739	NA	NA	6.27788	5.14874	5.3708	5.2976	NA	5.65199	5.98799	5.84564	5.14235	6.0228	4.75849	5.6986	5.25927	6.07001	5.96861	5.27866
CNOT11	NA	NA	NA	NA	NA	3.38475	5.72849	NA	3.86303	NA	NA	NA	3.11028	NA	NA	4.2073	4.9634	NA	4.38589	NA	5.17993	3.54493	4.14048	NA	NA	NA	NA	4.50113	NA	4.24533	NA	NA	NA	NA	NA	5.43819	4.49641	NA	4.66842	NA	4.19142	5.16721	4.45346	NA	5.00605	4.6931	NA	5.32096	3.65252
CNOT2	NA	NA	NA	5.29437	NA	4.87875	NA	NA	5.85046	6.66244	NA	NA	5.67539	NA	NA	5.86303	7.38778	6.38322	6.08236	6.25546	5.85631	5.85451	5.33494	NA	NA	5.89696	NA	6.24488	NA	5.49277	NA	NA	NA	5.44717	5.33051	6.47517	NA	NA	6.35471	5.30898	6.75873	6.42872	5.82844	NA	4.89758	5.40635	NA	6.06497	6.14048
CNOT3	7.55471	6.20364	6.52211	6.8886	7.12384	6.21559	6.634	6.37748	6.5379	6.49767	7.61952	6.82653	6.18149	6.64176	5.96264	6.34266	6.74107	6.53985	6.03135	5.85736	6.01186	6.71098	5.85828	NA	7.31412	6.53719	6.44413	5.87578	5.57943	6.3798	6.17596	5.73858	NA	6.55377	6.45985	6.49105	6.31329	NA	6.93074	6.63833	6.35255	6.47354	7.12365	6.57536	6.30096	6.13306	6.43712	6.58096	6.95492
CNOT4	NA	4.15848	NA	4.51918	5.66221	5.5507	NA	NA	5.33639	NA	4.40766	NA	NA	5.50467	NA	4.95214	NA	5.45361	NA	NA	5.00355	5.42839	4.81014	NA	NA	NA	4.96312	5.19292	NA	4.96636	NA	6.32281	NA	4.67301	4.90555	5.2663	5.45044	NA	5.43982	5.71245	5.03337	4.37096	5.2329	5.11958	6.05189	4.61193	NA	5.08525	5.33905
CNOT7	NA	NA	NA	5.29642	NA	3.9236	4.78782	NA	NA	NA	NA	NA	NA	NA	NA	3.93383	NA	NA	4.41819	NA	4.6379	4.66327	5.02138	NA	NA	NA	5.04249	4.00619	NA	4.07205	NA	NA	NA	4.76634	NA	4.78418	4.28602	NA	4.26247	NA	NA	4.55292	3.85125	NA	4.60901	4.59487	NA	4.64269	5.04669
CNOT9	NA	NA	NA	5.34316	NA	NA	6.87616	NA	NA	NA	NA	NA	NA	NA	NA	5.10991	7.02821	NA	NA	NA	5.82988	4.06978	5.32025	NA	NA	NA	NA	4.21599	NA	5.10391	NA	NA	NA	5.13905	NA	6.08258	4.66777	NA	NA	4.56339	5.66192	5.62169	3.81203	NA	5.95232	6.04381	NA	6.04884	NA
CNP	13.0259	12.1657	12.9231	12.2958	13.3335	12.0173	12.4086	12.8563	11.7977	13.2801	13.1491	12.6618	12.0116	12.3937	12.9797	12.0737	11.9343	12.5532	11.7007	11.8848	11.2384	11.8782	11.3423	13.9405	11.7577	13.2021	12.3069	11.3517	13.3716	12.4356	12.2665	12.9977	13.5765	12.5236	12.4779	11.8037	12.3031	13.526	12.2736	12.5102	12.4069	11.3659	11.8983	12.7565	12.1319	12.24	13.2802	12.2259	12.3476
CNPY2	NA	9.04972	8.26888	8.13373	8.2055	7.48963	8.18042	8.24953	8.17086	8.20515	7.86183	7.27833	7.48372	7.95336	NA	8.91097	8.0315	7.79785	7.8341	9.35745	8.60579	7.50702	9.43377	8.39483	10.371	6.73992	8.36179	8.71858	8.0652	7.96585	8.31573	NA	9.04844	7.74159	8.25281	7.56232	8.34108	9.0794	8.53153	7.30135	9.2676	8.45309	8.66598	7.33167	8.9714	7.39836	8.64193	8.35817	7.34527
CNPY3	10.6915	9.40408	8.41046	8.85256	9.91937	8.01553	8.09173	9.3939	8.8835	8.15189	8.16975	8.06333	8.24663	9.10097	9.31457	8.87693	8.21586	8.34599	8.25188	9.8737	8.79594	7.76623	9.50272	NA	10.8373	7.68564	9.30053	9.30499	8.59387	7.3358	9.4768	7.65626	10.1186	7.94259	9.09746	7.8138	8.2868	9.45296	8.58323	7.66555	9.04183	8.68169	9.38807	8.28377	9.34767	7.73985	8.70451	8.99073	7.83723
CNPY4	NA	NA	NA	5.16565	NA	NA	NA	NA	3.36552	NA	NA	NA	NA	NA	NA	3.38171	NA	NA	NA	5.58224	NA	NA	4.98581	NA	6.26495	NA	NA	4.27876	NA	NA	NA	NA	NA	NA	NA	NA	4.00394	NA	NA	NA	NA	4.11757	NA	NA	NA	NA	NA	6.35818	NA
CNRIP1	10.3372	8.57895	9.93907	8.1988	9.04181	7.12943	9.15935	8.77565	7.0905	10.185	8.40975	8.64878	7.07068	7.5611	8.83005	8.27968	6.97018	8.01821	6.86381	7.95753	7.10516	7.32287	7.07885	11.2541	8.48519	9.24138	7.44081	6.92194	10.0777	8.03148	7.63994	10.2664	8.90342	8.1792	8.3498	6.76386	7.54357	9.34333	8.26224	8.30243	9.59019	6.45046	7.12007	8.9601	7.1446	7.60687	9.85767	7.70308	7.87263
CNST	12.0776	12.2172	9.85898	10.072	11.8497	10.1653	10.9694	11.8063	11.0035	10.7212	10.7411	9.61922	10.4839	11.1335	11.1981	11.5333	11.858	10.9871	10.7383	11.2635	11.1295	10.5183	10.6182	11.1671	13.107	9.92656	11.3105	11.9239	NA	10.2532	12.6529	10.0623	11.1465	11.2615	11.4297	10.704	10.7424	10.7205	11.435	10.4125	11.8316	11.7424	11.5359	9.54955	11.4647	11.7807	10.8337	11.1216	11.5284
CNTN1	NA	NA	NA	2.46684	NA	1.1895	NA	NA	1.48038	NA	NA	2.75928	NA	2.56645	NA	1.58506	NA	NA	NA	NA	NA	NA	NA	NA	NA	NA	NA	0.8312	4.08929	NA	NA	NA	NA	NA	NA	NA	NA	3.69596	NA	NA	2.31355	NA	0.898719	NA	NA	NA	2.87715	NA	NA
CNTNAP2	NA	NA	NA	NA	NA	NA	NA	NA	NA	8.4231	NA	NA	NA	NA	NA	NA	NA	7.81873	NA	8.04996	NA	NA	3.48855	9.50676	NA	10.2509	NA	NA	NA	NA	NA	NA	NA	6.83545	NA	NA	NA	12.3908	NA	NA	NA	NA	NA	10.7955	5.51143	4.9507	NA	8.52119	NA
COA3	NA	NA	NA	NA	NA	NA	NA	NA	NA	NA	NA	NA	NA	NA	NA	NA	NA	NA	NA	NA	7.46017	NA	6.25327	NA	NA	NA	NA	4.02721	NA	NA	NA	NA	NA	NA	NA	5.57683	NA	NA	NA	NA	NA	6.58168	NA	NA	7.58343	5.13228	NA	7.34829	NA
COASY	NA	8.97985	8.78453	8.87662	8.51175	8.99141	9.10212	NA	8.85319	9.60562	8.48483	8.84372	8.60285	8.65326	10.0344	9.62776	9.62436	9.07171	9.30556	10.3475	9.36067	9.01568	9.23738	10.2143	9.86641	9.15318	9.92657	9.24684	8.77276	9.07925	9.14885	8.34867	9.49689	9.67606	8.90519	8.97103	9.58811	9.80885	8.91453	9.12194	9.36056	8.97498	8.48811	9.13696	9.58469	9.68414	9.75792	8.71335	9.55624
COBLL1	8.17737	6.53947	8.45473	5.12036	8.09145	5.69283	7.95476	7.72391	5.84236	9.78247	8.53279	8.31673	5.61494	6.96239	NA	7.1039	5.99847	5.88155	NA	NA	NA	6.35319	5.57563	9.9678	7.66835	7.76172	NA	5.46101	8.68608	7.68328	NA	8.58718	7.17241	6.57349	7.01694	5.01291	6.37194	7.69361	7.69155	7.3994	8.08359	6.67336	5.89747	7.77045	5.18379	6.04124	8.04552	NA	5.86104
COCH	NA	NA	NA	NA	NA	NA	NA	NA	NA	NA	NA	NA	NA	NA	NA	2.97462	NA	NA	NA	NA	2.10888	NA	2.47258	NA	NA	NA	NA	4.32683	NA	3.28594	4.72497	NA	NA	NA	NA	NA	3.8218	NA	4.08321	NA	4.75188	NA	NA	NA	3.0946	NA	NA	3.67497	NA
COG1	NA	NA	NA	6.02978	6.25729	6.22543	6.34323	7.5396	6.82296	6.32887	6.67413	5.23048	6.0366	6.66242	NA	6.49031	7.22254	6.08449	5.8039	6.23086	6.31481	6.63756	6.38155	NA	6.51256	NA	6.54504	5.99092	NA	5.82383	7.22052	NA	NA	6.01521	6.39634	6.39429	6.20808	NA	6.32957	6.31706	6.24548	6.39922	6.47056	6.19133	5.50961	5.41438	NA	6.22943	6.6593
COG2	10.889	6.90388	6.35886	7.36582	7.14438	7.58003	8.05199	8.28489	8.06905	7.39905	NA	6.25282	7.669	7.97282	NA	7.92733	8.45934	7.66507	7.15403	7.38096	7.63823	7.9451	7.63156	NA	NA	7.29465	8.13943	7.04791	7.47542	7.43366	7.98271	NA	6.68914	7.1595	7.52288	7.62712	7.27013	NA	7.63417	7.39945	NA	7.59164	7.81038	7.28536	7.3131	7.08601	7.33736	7.74097	8.23481
COG3	NA	5.54084	NA	6.04852	7.31835	5.79325	6.06153	5.46931	6.12762	NA	6.86848	NA	5.88649	6.32877	NA	6.39421	6.88043	5.97877	5.76	6.06204	6.25768	6.18887	6.11336	NA	7.46255	NA	6.94711	5.76241	5.93207	6.01727	NA	NA	NA	6.00421	6.08538	5.90497	6.00023	NA	6.46355	6.07561	NA	6.06596	6.4216	5.64356	5.68444	5.52474	NA	5.77455	6.36244
COG4	NA	6.82687	NA	7.26615	7.13997	7.24788	7.70851	8.08429	8.00156	7.08278	7.83827	7.02977	7.19031	7.23775	NA	7.71795	8.20183	7.21103	6.7465	7.68436	7.56639	7.81079	7.89462	NA	7.4593	NA	6.86126	7.28568	NA	6.799	7.68752	6.4552	7.66019	7.12453	7.22289	7.52502	7.02415	NA	7.05882	7.42819	6.87771	7.46875	7.05462	7.33202	7.01549	6.75489	NA	7.13124	7.86197
COG5	NA	6.5119	6.91372	6.34474	6.31078	6.31417	6.87188	6.41249	6.87162	6.8977	5.75737	6.6224	6.60191	6.51809	NA	7.09202	7.39941	6.8104	6.41926	6.45472	6.85793	7.12868	6.76565	NA	6.86946	NA	6.31882	5.81001	6.26171	6.4253	NA	5.96891	NA	6.29527	6.65684	6.28885	6.0457	NA	7.18339	6.82784	6.33461	6.41412	6.60012	6.32112	6.69862	6.07811	6.19076	5.7686	6.96343
COG6	10.857	7.93774	NA	7.16286	6.98527	7.04324	7.60853	7.20048	7.75969	7.50607	8.20587	6.50969	7.08545	7.26793	NA	7.34656	7.69168	7.23285	6.51926	6.60304	7.10943	7.56479	7.60517	8.50291	7.30819	7.9104	7.60298	7.06052	NA	6.72952	7.17475	NA	8.07796	6.76854	6.77139	7.39723	6.6792	NA	7.57384	7.01116	5.94472	7.00391	7.00502	7.46186	7.64595	7.38195	NA	6.83173	7.71862
COG7	NA	NA	NA	4.57413	6.31512	5.69775	6.51236	NA	6.52363	NA	8.11378	NA	6.02605	5.80367	NA	6.68114	7.18817	5.49192	5.74941	6.38042	6.44417	6.40496	6.26214	NA	7.56642	NA	NA	5.85773	NA	5.67421	NA	NA	NA	5.639	6.44208	6.23059	5.88356	NA	6.6165	6.62024	5.85075	6.43779	6.2466	5.64725	5.70598	5.18408	NA	NA	6.36977
COG8	NA	NA	NA	NA	NA	4.74925	5.86364	NA	5.08724	NA	NA	NA	5.89655	NA	NA	6.22649	6.73859	5.3623	5.42019	6.01863	6.34534	5.83917	6.38112	NA	NA	NA	6.48769	6.15625	NA	4.89824	NA	NA	NA	NA	4.71994	5.72313	4.92571	NA	NA	5.35933	4.65805	6.01695	NA	NA	6.46456	NA	NA	5.89027	5.05907
COL12A1	NA	NA	8.47636	8.76074	8.03771	NA	8.83961	NA	NA	NA	NA	NA	NA	5.74538	NA	NA	NA	NA	5.09908	NA	NA	NA	NA	NA	NA	NA	NA	NA	8.28865	5.03121	NA	NA	NA	NA	6.31742	NA	NA	NA	NA	NA	NA	NA	NA	NA	NA	5.64051	NA	NA	NA
COL18A1	NA	13.6321	12.873	9.24644	11.4984	10.0219	11.0904	11.2883	11.9307	10.6121	10.0089	NA	8.14828	9.96029	12.1594	7.95369	10.0881	7.99384	11.1034	7.79037	9.14825	13.2406	8.02533	12.2302	11.3598	11.7105	12.3641	10.1906	11.7198	7.8399	10.4226	14.3261	11.5843	9.14902	7.42682	9.10026	8.93518	10.5825	9.83343	11.197	9.76442	9.12005	11.366	10.2438	8.39128	10.3421	9.61861	7.86067	8.38157
COL1A1	8.05187	NA	9.46354	NA	9.25107	6.1624	5.82016	NA	NA	7.99353	NA	NA	NA	9.34464	NA	5.7552	6.88356	8.61417	8.81995	NA	NA	6.0513	5.88441	NA	6.18974	NA	NA	NA	9.11997	NA	11.7774	NA	8.00091	7.6016	7.09152	4.64216	6.44975	8.00817	5.66206	7.28062	9.4969	6.07949	NA	7.98357	8.26335	7.65728	9.98918	7.2737	5.57033
COL1A2	7.77029	8.81127	8.90109	4.91562	11.2987	7.0927	7.5597	8.73331	5.33272	7.77522	7.70264	8.09939	NA	6.79038	NA	4.53024	6.4434	7.44175	6.85911	NA	NA	6.59657	6.05354	9.94474	10.5156	8.73392	6.90652	6.63184	8.4138	4.84722	10.0762	6.71892	9.43887	8.12337	6.07308	NA	6.51753	7.91591	6.42569	6.18695	9.23331	7.3701	7.95623	6.81675	7.6859	8.67138	9.7726	6.29506	7.66722
COL3A1	NA	NA	NA	NA	6.47137	NA	NA	NA	NA	NA	NA	NA	NA	NA	NA	NA	NA	NA	NA	NA	NA	NA	NA	NA	NA	NA	NA	NA	NA	NA	NA	NA	NA	NA	NA	NA	NA	NA	NA	NA	NA	NA	NA	NA	NA	NA	NA	NA	NA
COL4A1	NA	NA	11.8266	NA	8.84467	NA	6.38862	NA	NA	NA	NA	NA	NA	NA	NA	NA	NA	NA	NA	NA	NA	NA	NA	NA	7.84707	7.84959	NA	NA	NA	NA	NA	11.001	NA	NA	NA	NA	6.09401	NA	12.5312	NA	NA	NA	NA	NA	NA	NA	NA	NA	NA
COL4A2	8.33288	8.28912	8.31764	NA	11.629	NA	6.09477	NA	4.21527	NA	NA	6.74749	NA	5.69039	8.80934	NA	7.47753	NA	NA	NA	NA	6.04062	5.6488	NA	9.30999	NA	NA	NA	6.8314	NA	NA	7.21769	9.70812	NA	5.19274	NA	5.54297	7.75599	5.21706	NA	7.30545	NA	6.46808	NA	5.69296	6.4712	7.28803	6.11277	7.05922
COL6A1	9.67913	11.7064	12.2983	10.3999	13.4761	10.473	13.2233	14.1977	7.80204	11.7636	10.5735	9.78332	10.0352	10.0762	12.2677	9.59882	12.3781	11.4612	8.44393	8.3121	6.73515	10.7494	9.6599	14.6752	9.67768	10.8271	9.55197	8.17745	13.9921	10.0964	12.2852	13.2513	13.164	13.7876	9.9998	9.75082	12.4022	14.17	9.29649	10.1416	12.6699	8.12264	9.29915	11.074	11.5698	11.6996	12.2236	10.8625	10.8684
COL6A2	8.49695	11.1484	11.4011	9.59956	12.4539	9.85478	12.516	13.8028	6.80118	12.0631	10.0548	8.89092	9.47479	9.12075	11.7614	9.06402	11.7172	10.8252	7.89697	NA	6.05714	10.0078	9.22111	14.4352	9.26487	10.6288	9.16726	7.53102	13.0439	9.49207	11.6136	12.7243	12.6566	13.3328	9.63953	8.99782	12.0659	13.6326	8.84563	9.41353	12.8314	7.14485	8.83923	10.3349	11.3513	11.1903	11.5104	10.2221	9.92366
COL6A3	9.95185	11.1954	11.8984	9.91048	12.541	10.2153	13.1507	13.8438	7.68709	12.0266	10.203	9.59091	9.59634	9.57709	11.9624	9.57354	12.0067	11.075	8.27453	8.7016	7.11284	10.1451	9.45712	14.7623	8.99968	10.9057	9.30053	8.33798	13.251	9.78629	11.928	12.401	12.8606	13.0442	9.90369	9.19591	11.9915	13.7636	9.42955	9.8926	12.5703	7.85134	9.15159	10.6382	11.7397	11.836	11.6652	10.7063	10.2636
COL6A6	NA	6.0916	8.59976	6.47569	7.05163	6.00774	7.1538	NA	NA	8.17876	8.40975	NA	6.70106	5.20503	NA	NA	NA	7.06003	6.16668	NA	NA	5.38617	4.77274	10.1093	NA	8.57326	NA	NA	9.63377	5.69302	7.52857	9.54472	9.92088	6.19598	6.3356	6.97921	6.90476	NA	NA	NA	8.25292	NA	4.96578	7.34123	6.87265	6.75393	6.96083	NA	NA
COLGALT1	8.98062	7.98068	7.09313	6.85236	8.05134	4.96396	5.75627	NA	5.2598	6.79803	NA	6.39	4.7839	6.59482	NA	6.93503	NA	5.36041	5.59164	7.1893	5.84293	5.29758	7.23531	7.05319	8.54033	NA	6.60658	6.84069	6.80224	5.85	6.12484	NA	5.9159	NA	6.84137	4.6922	6.03842	8.0695	6.58054	NA	7.76347	6.24824	7.1936	NA	6.2101	5.00427	6.67728	6.45866	5.1711
COMMD1	NA	NA	NA	NA	NA	5.02152	6.37982	NA	5.36807	NA	NA	NA	5.03565	NA	NA	6.66462	6.71758	5.9748	6.15932	6.36586	6.53006	5.73991	6.09748	NA	NA	NA	NA	6.55685	NA	5.71298	NA	NA	NA	NA	NA	6.14445	5.52847	NA	5.03549	5.08844	NA	5.92232	6.0445	NA	NA	NA	NA	NA	NA
COMMD10	NA	NA	NA	NA	NA	NA	6.483	NA	NA	NA	NA	NA	4.49407	NA	NA	4.11634	6.50853	NA	3.93112	3.45897	6.18244	3.79338	4.58432	NA	NA	NA	NA	5.77643	NA	3.72669	4.59228	NA	NA	NA	3.9551	6.11503	NA	NA	3.60685	NA	NA	6.47528	5.59234	NA	5.87658	4.84601	NA	6.04413	4.79905
COMMD2	NA	NA	NA	4.61675	NA	4.28043	5.7924	4.02018	4.2125	3.88575	NA	NA	4.35353	NA	6.43445	5.15497	6.3675	4.18705	4.94209	4.85587	5.21216	4.40427	5.2485	NA	NA	NA	5.56729	5.59578	NA	NA	NA	6.09959	NA	4.79804	NA	5.17638	NA	NA	4.89427	3.98831	NA	5.76537	4.09005	4.7841	5.01543	4.3675	5.08521	5.12882	4.14387
COMMD3	NA	NA	NA	NA	NA	NA	7.12343	NA	NA	NA	NA	NA	NA	NA	NA	NA	NA	NA	NA	NA	7.05809	NA	NA	NA	NA	NA	NA	NA	NA	NA	NA	NA	NA	NA	NA	6.06624	NA	NA	NA	NA	NA	6.29151	NA	NA	5.85894	NA	NA	6.36672	NA
COMMD4	NA	NA	NA	5.98077	NA	4.98814	6.64774	NA	5.23991	NA	NA	NA	4.77658	NA	NA	5.40301	6.66658	NA	5.79394	6.0671	6.24817	5.67906	5.79828	NA	NA	NA	NA	6.13316	NA	4.6656	NA	NA	NA	6.32717	5.20721	6.16428	NA	NA	4.53868	NA	NA	6.50855	5.82353	NA	NA	5.36937	NA	6.63673	4.96618
COMMD5	NA	NA	NA	NA	NA	NA	6.345	NA	NA	NA	NA	NA	NA	NA	NA	4.87876	7.27392	NA	NA	NA	6.19651	NA	5.46632	NA	NA	NA	NA	NA	NA	NA	NA	NA	NA	NA	NA	6.1942	NA	NA	NA	NA	NA	7.29712	NA	NA	6.70167	NA	NA	5.68322	NA
COMMD7	NA	NA	NA	NA	NA	NA	6.77252	NA	NA	NA	NA	NA	NA	NA	NA	NA	6.56803	NA	NA	NA	6.91718	NA	NA	NA	NA	NA	NA	NA	NA	NA	NA	NA	NA	NA	NA	6.56871	NA	NA	NA	NA	NA	6.45234	5.96256	NA	6.54556	NA	NA	7.00667	NA
COMMD8	NA	NA	NA	NA	NA	NA	NA	NA	NA	NA	NA	NA	NA	NA	NA	NA	NA	NA	NA	NA	5.72224	NA	NA	NA	NA	NA	NA	NA	NA	NA	NA	NA	NA	NA	NA	5.74571	NA	NA	NA	NA	NA	NA	NA	NA	6.57968	NA	NA	NA	NA
COMMD9	NA	NA	NA	NA	NA	NA	7.22787	NA	NA	NA	NA	NA	NA	NA	NA	NA	7.17282	NA	NA	NA	6.84478	NA	NA	NA	NA	NA	NA	NA	NA	NA	NA	NA	NA	NA	NA	6.31993	NA	NA	5.61208	NA	NA	NA	4.89843	NA	6.47775	NA	NA	5.5607	NA
COMP	11.2585	12.8216	13.0183	9.4685	10.7303	6.49646	10.9747	16.0081	6.82326	14.8043	10.518	11.7921	8.47681	8.99783	11.8528	10.5874	10.8762	12.5468	9.16113	8.3121	4.6582	6.28394	10.903	15.7519	10.1045	9.73223	11.2106	8.36805	10.7538	8.22343	11.2189	13.8467	13.5463	9.39875	7.57903	5.09167	11.1324	11.5078	9.55137	7.70627	11.1044	6.64133	8.93954	10.8736	9.05104	10.2605	10.7887	7.78415	9.37941
COMT	8.99141	9.19385	7.93018	8.07948	9.50483	7.47425	7.66187	8.63325	8.65661	8.69849	NA	NA	8.6213	8.65326	9.24686	9.54348	8.25714	8.13022	8.19366	9.72732	9.32655	8.02496	10.4995	NA	8.85931	7.61347	9.6446	9.48041	8.16591	7.6785	9.2965	8.30072	9.04844	8.51919	9.18184	7.68134	9.06341	9.56637	9.18935	7.77349	8.61444	9.25732	8.54382	7.43504	8.92986	8.8877	8.56531	9.2607	8.19871
COPA	11.0265	10.1508	10.4185	10.5142	10.347	10.6029	10.491	10.7036	10.5772	9.89208	10.2858	10.2203	10.0859	10.7364	11.2585	11.1315	10.67	9.97067	12.084	11.0627	10.8666	10.0874	11.1204	10.4536	10.4595	10.4796	11.1727	11.0047	10.4226	9.93432	10.9426	9.5853	10.5966	10.3559	10.7691	10.3969	10.6466	10.7179	10.6668	9.98046	10.2861	10.6017	10.6486	11.4022	10.4309	10.5092	10.102	10.5935	10.2282
COPB1	11.3472	10.1366	11.3092	11.0128	11.1951	11.1342	10.5492	11.319	10.9598	10.5898	10.7563	11.0366	10.5014	11.4274	11.542	11.2439	11.0855	10.3218	12.4122	10.939	10.7352	10.4428	10.8099	10.8509	11.5585	11.1245	11.1945	11.2478	10.9128	10.5188	11.6817	10.2124	10.7582	10.2227	11.4781	10.7141	10.1315	10.7983	11.1508	10.5572	10.2579	10.9745	10.975	11.9286	10.6103	10.5388	10.2803	10.4578	10.6385
COPB2	11.0133	10.4411	10.8582	10.6273	10.9982	10.7435	10.2192	10.982	10.7142	10.7529	11.0766	10.7725	10.3875	11.1813	11.4876	11.3219	10.2938	10.2543	12.1695	11.3934	10.8868	10.0012	11.1693	10.6939	11.3961	10.7813	11.4225	11.1928	10.5778	10.0465	11.4322	9.94244	10.7397	10.4497	11.1519	10.6051	10.7201	10.7737	10.8433	10.0374	10.7414	10.6335	10.946	11.5344	10.5407	10.3902	10.0981	10.4658	10.4492
COPE	NA	5.81501	8.24387	7.60681	6.90169	7.03151	9.32414	6.59958	6.93434	6.55036	NA	NA	7.51047	7.20193	9.25455	8.35084	9.70116	6.373	10.175	8.42815	8.75254	7.71797	9.03503	NA	6.37711	NA	9.30053	8.65496	8.48398	6.64532	8.54871	8.09122	7.11038	8.272	7.38935	8.90888	7.34086	7.35739	8.16379	6.64042	6.76745	9.12005	7.09309	8.51295	8.81288	9.44345	8.01607	9.22328	7.872
COPG1	9.86654	10.4089	10.7491	10.4806	10.4914	10.9005	10.5106	11.076	10.7121	10.4506	10.5239	10.7106	10.2281	10.9741	11.1981	10.9649	10.9304	10.448	11.8496	11.3499	10.5299	10.4403	10.9182	10.1752	11.1977	10.7615	11.1909	10.5089	10.3398	9.99151	11.0341	10.2539	10.9779	10.3799	10.845	10.5541	10.2297	10.5335	10.7782	10.2928	10.0924	10.4137	10.7269	11.4926	10.4134	10.1321	10.1775	10.2062	10.6652
COPG2	9.53913	7.63067	8.83564	9.18354	7.83152	8.84845	8.25233	9.88453	8.92051	9.2027	7.64194	9.2723	8.31623	9.33338	9.13479	9.35853	9.48651	8.29805	10.2311	8.76478	8.89905	8.28491	9.20465	9.19122	9.05374	8.73392	9.28029	9.2251	9.0368	8.32115	9.58357	8.58718	9.05703	8.57229	9.32125	8.14544	8.43391	9.22469	8.90101	8.44402	8.81327	8.71385	9.05266	9.74738	8.49934	8.25752	8.93078	8.62047	8.52452
COPS2	13.9345	12.3843	12.3866	11.9998	11.5592	10.5034	10.3936	10.8144	10.6844	10.8626	11.1165	10.4072	10.3821	11.0551	10.0912	10.8326	10.8828	10.5203	9.97174	11.0244	10.3716	10.3784	10.3848	12.4093	11.3735	10.744	11.3819	10.7411	11.398	10.3309	10.6564	10.173	12.3151	10.8293	10.3877	10.4965	10.9748	13.9675	10.0813	10.4716	10.6896	9.99006	10.6654	10.453	10.6234	10.9349	13.3794	11.7871	10.5094
COPS3	13.1211	11.4434	11.8475	10.5446	10.3442	8.80019	10.3006	9.18987	8.8835	9.6543	8.81082	9.22887	9.01928	9.22794	9.71054	10.271	10.5915	8.93732	9.31105	9.95335	10.2363	9.68208	9.82335	11.3273	11.0498	9.03475	10.4936	10.2671	10.5937	9.11602	8.84987	9.06006	10.3531	9.48989	8.96084	10.3194	9.64962	12.7916	9.35715	9.1703	10.2321	10.0096	9.1214	9.01626	10.4134	10.6417	12.6845	11.5684	8.67224
COPS4	9.55376	10.1788	10.795	9.91822	8.46162	7.71333	10.3341	7.83362	7.9452	9.22865	6.59158	7.49683	8.94066	7.83321	9.86906	9.50834	10.7542	8.52326	9.75132	9.65293	10.3402	9.15826	10.1812	11.0878	8.66463	8.17483	11.0782	10.3845	10.3079	8.26768	8.3352	8.65549	9.66378	9.69533	8.1368	10.2318	8.66425	11.8925	8.50496	8.10334	9.7402	10.1514	8.08697	8.65111	10.6641	10.7492	12.6385	11.9487	8.63671
COPS5	11.4109	11.2175	11.7173	11.0074	10.238	9.14742	10.0138	8.75464	9.49715	9.99016	8.07091	9.52061	9.55375	9.10097	9.92789	10.2551	10.5142	9.84701	9.96131	10.6615	10.1414	9.97126	10.1812	12.2061	9.14904	9.39029	10.8884	10.611	10.9043	9.68795	9.65445	9.13032	10.9295	9.96127	9.51494	10.3167	9.69617	12.5076	8.94119	9.39039	10.0238	10.0321	9.59118	9.83027	10.3466	10.4223	13.0882	11.5559	9.68794
COPS6	9.47141	10.0216	10.3528	10.3578	8.39906	8.5892	9.58308	8.04953	8.36595	8.41182	6.88192	NA	8.76926	7.66473	9.61829	9.08802	10.0137	8.17071	9.06697	9.85723	9.7582	8.5863	9.30071	11.2518	NA	8.22606	10.015	9.63679	9.29938	8.3523	8.25246	7.09583	9.64109	9.50088	7.98402	9.7109	8.97692	12.0951	7.37281	7.98067	8.8439	9.46999	7.66234	8.45608	9.81127	9.93964	12.2057	10.9661	8.53421
COPS7A	11.2223	9.98636	10.9266	8.75209	8.90594	7.50532	9.16557	NA	7.9452	8.24384	7.71447	8.5581	8.06986	7.81488	8.75622	8.66192	9.74051	8.13022	8.67428	8.10448	9.31167	8.47697	7.96146	10.6047	9.61743	8.32675	9.24591	9.18061	9.44725	8.36254	NA	8.64592	NA	8.80306	8.02376	9.2747	8.04663	10.9313	8.496	8.36312	8.64954	8.85032	8.48811	8.42085	9.37887	9.36746	11.4553	10.5688	7.6876
COPS7B	10.5709	10.2097	10.6832	8.94648	8.84467	5.72812	8.45893	NA	7.19515	8.26906	7.70753	7.65383	7.67006	7.13645	8.01445	8.24807	9.01914	7.23007	8.55909	8.57639	8.8924	7.33396	7.90823	9.67734	8.40429	NA	8.85694	9.00676	9.51587	7.59851	NA	8.06276	9.50947	7.79453	7.54469	8.15737	7.74161	11.6835	8.20838	7.5451	9.18627	8.4907	7.96985	7.6598	8.65189	8.7192	11.5563	10.3491	7.08788
COPS8	8.07949	9.01908	9.11618	8.79481	8.10458	6.93522	8.76782	6.55588	6.81831	7.37678	NA	NA	6.85455	6.90464	NA	6.92338	9.05859	6.70317	6.95699	8.19901	9.48079	6.42132	6.73532	8.86254	7.49716	NA	7.89501	7.38323	7.6026	6.85625	NA	7.04308	8.42111	6.86117	6.62396	9.1843	7.36562	10.4332	6.46722	6.44681	7.90217	8.13457	6.92545	6.49336	9.87102	9.43202	9.51766	10.8087	6.54398
COPZ1	NA	NA	NA	7.90259	NA	7.35697	8.41782	NA	6.73949	NA	NA	NA	6.64546	8.16202	8.81973	7.1308	8.43556	NA	8.08255	6.38779	8.39615	6.23807	7.71084	NA	8.29312	6.35484	NA	6.95784	7.61542	6.66642	NA	NA	NA	7.17944	7.44463	8.29334	5.8643	NA	7.49559	6.10064	6.83679	8.16978	6.94939	8.45608	8.21806	8.13595	NA	7.60687	7.77272
COQ10B	NA	NA	NA	NA	NA	NA	NA	NA	3.25076	NA	NA	NA	NA	NA	NA	5.30972	NA	NA	NA	NA	4.62842	NA	4.8026	NA	NA	NA	NA	4.27225	NA	NA	NA	NA	NA	NA	NA	NA	NA	NA	NA	NA	NA	NA	NA	NA	NA	NA	NA	NA	NA
COQ9	NA	NA	NA	NA	6.80961	NA	NA	NA	NA	NA	NA	NA	NA	NA	NA	4.67156	NA	NA	NA	NA	4.82472	NA	6.2129	NA	NA	NA	NA	5.64165	NA	NA	NA	NA	NA	NA	5.34235	NA	NA	NA	5.90086	NA	NA	6.16089	6.05367	NA	NA	NA	NA	NA	NA
CORO1A	14.449	15.0037	14.7644	15.4605	15.4048	15.1004	15.2527	15.4676	14.7723	15.1817	15.6767	15.7948	15.3592	15.11	16.6407	15.365	15.1908	15.2445	14.8445	15.0339	15.415	14.8462	14.7607	15.7622	15.8115	15.6676	15.3538	15.1675	14.8048	15.1009	15.4906	15.6423	15.9712	15.2637	15.3645	14.6188	15.1983	15.3866	16.1132	15.213	15.3071	15.3383	15.7688	15.5929	15.0811	15.0448	15.1002	15.098	15.2312
CORO1B	11.8625	12.5067	11.2254	12.1958	11.7383	12.4735	12.0024	12.9803	12.4818	12.4206	11.9865	12.2649	12.662	12.6702	12.9085	12.4774	12.6795	12.3983	12.3403	13.011	12.6661	12.3088	12.6462	13.0727	13.0224	12.6103	13.3026	12.4946	12.0441	12.1183	13.1485	11.9157	12.492	13.0395	11.872	12.2067	12.9699	13.1771	12.2996	12.4555	13.0318	12.3969	12.0179	12.7208	12.7936	13.0045	12.6845	12.9675	12.4342
CORO1C	15.7363	15.4874	14.1691	15.0944	15.6057	15.3993	15.1584	15.6115	15.3231	15.1817	16.4708	15.3217	16.5556	15.5656	16.0068	15.365	15.9299	15.3026	15.4373	15.6639	15.3019	15.1727	15.2019	15.8029	16.758	15.3642	15.6858	15.7285	15.2127	14.8849	15.9082	15.7716	15.6005	15.4526	15.0607	15.0473	15.5403	15.6291	15.4287	15.2932	15.2277	15.4983	15.06	15.5679	15.5708	15.3877	15.2715	15.3628	15.3813
CORO7	9.93519	8.77506	10.1953	9.61395	9.61901	8.87199	9.17177	9.40068	8.99874	9.98637	10.454	10.6239	8.96975	9.52363	10.2987	8.99588	8.27065	9.37299	8.44393	8.25037	8.15079	7.99883	7.4226	9.86714	9.98244	10.2438	8.26897	8.41682	9.96355	9.287	9.02057	10.4779	9.98985	8.0674	10.2182	8.19258	8.33038	9.18037	10.6181	9.49173	9.48723	8.42422	10.7067	9.39473	7.56413	8.41681	9.06404	8.13459	8.74079
COTL1	14.3582	14.1098	13.5862	14.4082	13.9887	13.827	14.0513	13.5366	13.4941	13.6357	15.0875	14.3993	13.9715	13.9942	14.154	14.3071	13.9937	14.6185	14.2429	13.3084	14.0339	14.1469	13.4822	14.9276	14.2646	15.1554	14.3171	13.9976	14.012	13.6228	13.7571	14.0163	15.3503	14.8721	13.8943	14.0493	14.7492	13.9121	13.893	14.5101	14.4147	13.8387	13.9591	14.1029	14.5918	14.5829	15.0127	14.3006	14.4437
COX15	NA	NA	NA	NA	NA	NA	NA	NA	NA	NA	NA	NA	NA	NA	NA	4.70376	NA	NA	NA	NA	4.83196	NA	5.95659	NA	NA	NA	NA	4.04297	NA	NA	NA	NA	NA	NA	NA	NA	NA	NA	NA	NA	NA	NA	NA	NA	5.07662	NA	NA	NA	NA
COX17	5.61422	4.81153	4.05642	3.92665	5.10473	NA	4.79147	NA	2.62405	5.399	NA	NA	NA	3.71371	NA	4.29558	NA	NA	NA	NA	3.19396	1.97469	3.01725	NA	4.81864	NA	NA	NA	5.04846	5.26987	NA	3.58876	NA	NA	3.13269	2.24544	3.54856	4.16368	4.31554	3.46721	4.35472	3.56276	4.08546	2.70709	3.30191	NA	NA	NA	3.0853
COX20	NA	NA	NA	NA	NA	NA	NA	NA	NA	NA	NA	NA	NA	4.14447	NA	6.40585	NA	NA	3.84417	NA	6.05988	4.10715	6.70142	NA	NA	NA	NA	6.96205	NA	NA	NA	NA	NA	NA	NA	NA	NA	NA	6.47196	NA	NA	6.44235	5.80827	NA	6.59023	NA	NA	NA	NA
COX4I1	9.7883	11.7995	11.2802	8.49664	11.6403	8.49128	9.43129	9.76352	10.2653	10.8354	7.75335	8.48615	9.84029	10.083	11.5746	12.8852	8.16167	9.36137	11.0779	12.3496	12.4167	10.2262	12.8273	10.575	12.0514	6.89554	12.5304	12.7443	9.37521	9.88546	11.5837	9.09562	11.2306	10.1823	10.5393	10.055	11.0187	10.7561	11.5586	9.01252	11.0164	12.1981	11.7284	8.244	12.5354	11.4673	9.111	11.5433	10.5361
COX5A	NA	7.17907	NA	NA	7.80298	NA	7.27367	NA	NA	6.58026	NA	NA	5.19974	NA	NA	8.00502	NA	NA	6.36548	7.7144	9.608	6.81503	8.27699	NA	7.80239	NA	8.59816	8.15462	NA	5.37463	NA	NA	7.97808	NA	6.19198	6.03971	6.78942	NA	7.24193	NA	7.02792	8.66533	7.31491	NA	9.95278	7.84788	NA	8.16121	6.17388
COX5B	9.44026	8.81127	8.73154	6.44465	10.588	5.94102	8.41782	NA	7.82921	9.07262	5.75523	7.36187	7.03928	8.74105	NA	9.69962	6.998	6.99102	7.90961	9.62887	11.082	6.79629	9.54255	NA	10.6743	NA	9.42251	9.7012	NA	7.44867	9.02057	NA	9.43887	7.74049	8.73209	8.36711	8.39339	9.62266	9.04317	5.51028	9.665	10.4784	9.61738	NA	11.5356	9.6049	NA	10.4169	7.83442
COX6A1	NA	NA	NA	NA	NA	NA	NA	NA	NA	NA	NA	NA	NA	NA	NA	NA	NA	NA	NA	NA	NA	NA	NA	NA	NA	NA	NA	NA	NA	NA	NA	NA	NA	NA	NA	NA	NA	NA	NA	NA	NA	NA	NA	NA	NA	NA	NA	NA	NA
COX6B1	NA	NA	NA	NA	NA	NA	NA	NA	NA	NA	NA	NA	NA	NA	NA	6.70217	NA	NA	NA	NA	9.21372	NA	7.96146	NA	8.6941	NA	NA	7.19054	NA	NA	NA	NA	NA	NA	NA	6.34561	NA	NA	5.92671	NA	NA	7.36512	6.46078	NA	9.77655	8.03398	NA	NA	NA
COX6C	NA	7.33555	7.01488	NA	7.25463	NA	6.55585	NA	6.01111	5.79056	NA	NA	4.85721	NA	NA	8.16024	NA	NA	NA	NA	10.8834	6.16702	8.17928	NA	8.46254	NA	7.95089	8.41682	NA	NA	NA	NA	8.19299	NA	NA	8.45673	6.9124	NA	7.49938	NA	7.45065	8.69786	7.45015	NA	11.6251	9.2023	NA	10.302	NA
COX7A2	NA	6.8449	NA	NA	7.57773	NA	NA	NA	4.44615	NA	NA	NA	5.81553	NA	7.43677	7.92733	NA	NA	NA	7.58925	9.5458	NA	7.88087	NA	7.26266	NA	8.42461	7.57337	NA	NA	NA	NA	6.22875	5.76403	6.28426	4.73485	6.74205	NA	6.7628	NA	5.91416	7.6765	5.84007	NA	9.12652	7.65425	NA	7.72481	NA
COX7A2L	NA	NA	NA	NA	NA	NA	NA	NA	NA	NA	NA	NA	NA	NA	NA	NA	NA	NA	NA	NA	7.44123	NA	6.06117	NA	NA	NA	NA	NA	NA	NA	NA	NA	NA	NA	NA	NA	NA	NA	5.17657	NA	NA	NA	NA	NA	7.38688	NA	NA	NA	NA
COX7B	NA	NA	NA	NA	NA	NA	NA	7.79202	NA	NA	NA	NA	NA	NA	NA	NA	NA	NA	NA	NA	7.14726	NA	5.79989	NA	NA	NA	NA	5.98796	NA	NA	NA	NA	NA	NA	NA	NA	NA	NA	NA	NA	NA	NA	NA	NA	5.77136	NA	NA	NA	NA
COX7C	NA	NA	NA	NA	NA	NA	NA	NA	NA	NA	NA	NA	NA	NA	NA	NA	NA	NA	NA	NA	4.01728	NA	NA	NA	NA	NA	NA	NA	NA	NA	NA	NA	NA	NA	4.37665	NA	NA	NA	NA	NA	NA	4.89573	NA	NA	NA	NA	NA	NA	NA
CP	16.6162	15.9154	17.6685	15.7591	15.7756	13.634	13.46	17.0659	13.8024	14.6463	15.2307	15.5776	12.9625	14.6811	15.5606	13.6101	14.4145	13.4264	12.3668	13.7488	12.405	14.0764	12.3167	15.8997	14.39	13.5928	14.1804	14.0293	15.9081	12.7981	13.66	14.1127	15.6097	13.7275	13.8443	13.0353	14.0656	17.0474	13.405	12.5499	14.3759	15.2638	13.453	13.3197	13.3833	13.6006	16.5977	14.7598	12.9507
CPB2	11.0133	9.74092	11.0381	10.386	11.0967	8.65399	9.45688	10.1768	9.42686	10.0386	10.506	10.1714	8.66642	9.43164	11.3184	9.18022	8.88511	8.13022	8.45389	9.85723	8.18384	9.17001	8.06235	9.62753	NA	9.17574	8.85694	9.16357	10.7467	8.73768	10.0414	9.66321	10.7316	9.73779	8.96084	8.3568	9.785	11.0632	9.16693	8.73788	9.86117	9.98018	9.40821	9.43649	9.20407	9.07577	10.2527	9.02012	9.30212
CPD	NA	NA	7.55788	5.00674	8.77248	5.39382	6.92458	NA	4.7836	7.99152	6.52726	5.40408	5.55452	4.29042	NA	NA	6.01185	4.87556	4.24811	NA	4.59292	5.55027	4.83988	NA	NA	NA	NA	NA	7.36146	7.09297	NA	6.65554	NA	6.5922	5.55983	5.39775	5.294	6.83396	6.59197	7.36434	4.59558	5.26586	3.78806	6.4794	NA	NA	NA	NA	6.51212
CPEB4	NA	5.30878	NA	NA	NA	4.32645	3.66684	NA	4.17145	NA	NA	NA	NA	NA	NA	NA	NA	NA	2.64057	3.32659	3.07013	3.64068	3.21706	NA	4.64136	NA	NA	NA	NA	NA	NA	NA	NA	NA	NA	3.39742	2.5562	NA	4.69181	NA	NA	NA	4.48264	5.09219	NA	NA	NA	NA	4.19357
CPM	NA	8.12617	8.78453	7.41585	9.17844	7.20621	7.55067	8.07152	5.84975	9.65908	8.27524	7.70008	6.74475	6.80241	9.19192	6.54337	6.09394	7.71275	6.00064	7.40211	5.7055	6.45192	5.48805	9.33117	7.27731	9.18318	7.37544	6.49513	9.53803	8.13065	7.07546	9.73261	9.16437	7.27048	7.35338	5.4377	7.60743	9.2027	7.83461	8.27742	8.59656	6.36796	6.06697	8.30968	5.33738	6.65183	8.55402	6.09617	7.58663
CPN1	11.8101	11.0477	10.9403	10.4327	10.9733	8.96976	10.0069	8.88605	9.01252	10.9588	9.90344	10.1752	8.77751	8.22427	12.1594	8.38029	8.60503	8.36938	9.18523	9.66717	6.85331	9.16415	7.27593	12.6863	12.7162	14.2581	11.1524	8.60533	11.6324	7.91111	10.9891	10.9514	11.7525	9.21729	8.7079	7.15532	9.26777	11.2464	8.16379	9.85928	9.95184	9.98348	7.66097	12.1054	8.85046	8.61183	10.7718	9.86526	9.44251
CPN2	12.6455	11.2574	11.3449	11.7184	11.8787	10.0219	11.473	10.7965	10.3078	12.1674	11.6348	10.4457	9.92441	9.99998	13.7543	9.38298	10.5113	9.34377	9.69367	10.64	8.26845	9.87758	8.56182	13.5059	12.8747	15.2691	12.0016	9.59926	12.7136	9.435	11.7235	11.2549	13.2555	10.7691	9.81964	8.97103	10.3243	12.6086	8.77328	10.4153	10.5596	11.0908	9.19862	12.9645	10.0104	9.63013	11.8146	10.779	10.397
CPNE1	9.46369	10.8551	10.2019	9.71971	10.1458	10.7478	8.84737	11.6214	10.6627	10.6146	9.4889	10.5957	10.2251	10.3152	10.8557	10.4343	11.801	11.7219	10.5423	11.2126	10.4908	11.1914	10.3897	11.5461	10.824	10.9522	11.6139	10.2644	10.6406	10.8811	10.665	10.1187	11.8791	11.8267	10.1269	10.7831	11.1852	11.7732	9.29131	10.5257	11.087	10.073	10.1974	10.7298	11.0409	11.4533	12.4984	11.6411	11.9096
CPNE2	9.33411	9.34355	9.05997	9.16412	9.73751	9.11491	8.99441	9.25865	8.60298	9.19614	9.74958	8.74441	9.89438	8.11021	10.121	8.67782	10.7078	9.91216	9.32739	9.37491	8.70019	9.4702	8.51809	11.2797	7.73849	9.74737	9.77086	8.50966	9.62861	8.983	9.25908	10.6408	10.5728	10.4123	8.77929	9.24705	10.1376	10.4766	8.43164	9.75443	9.05498	8.21542	8.20684	9.37646	9.28865	9.54778	10.4391	10.0793	10.397
CPNE3	11.3175	10.9837	11.0435	11.1091	12.0153	10.7499	11.6275	11.7935	10.4513	11.0158	11.7909	10.6155	11.4137	10.6731	12.0086	10.689	11.9761	12.2007	10.6458	11.0189	10.313	10.2262	10.2996	12.5966	10.5828	11.172	11.2887	10.3498	11.2346	10.8882	10.5333	12.0026	12.4271	12.0014	10.562	11.2142	11.8395	11.7226	10.991	11.3046	10.7312	10.2286	10.859	10.8024	10.4748	10.8791	11.9712	11.1765	11.9281
CPNE8	7.91669	7.7897	8.47636	6.5542	9.32584	7.75354	7.8951	7.74294	6.77592	8.29386	8.46023	8.68136	6.92593	7.14861	8.22634	7.45895	7.99343	8.21011	6.57514	6.86035	6.331	7.85273	6.43668	10.135	NA	8.57326	7.85379	6.20802	8.46097	7.77554	6.8912	9.21683	8.84505	7.53885	7.5418	7.61444	8.31961	8.51573	6.90826	8.02087	8.48439	5.75308	6.28724	8.11382	7.26124	7.07672	8.29402	7.60712	8.03092
CPOX	NA	9.07228	7.3312	8.47579	8.22967	6.64193	8.62163	8.32654	7.12299	10.0962	NA	5.91192	6.85816	7.44009	7.95018	7.81171	7.98827	6.74627	6.82304	7.99405	6.95687	6.29236	8.16801	7.83139	8.35594	7.07446	8.32274	8.08391	7.56813	8.84379	7.4904	8.53633	9.4056	8.20633	7.8807	6.14473	7.5553	9.18785	7.73524	7.37179	9.51129	7.87493	7.54729	7.66295	7.59017	6.66359	8.16473	8.00383	7.48171
CPPED1	11.0931	10.1295	10.5105	10.0789	9.6904	9.46369	9.62432	9.98267	9.04641	10.544	10.0174	11.5924	10.0179	10.1709	11.137	9.61129	9.70116	9.97067	9.81063	10.2719	9.59577	9.60622	9.99589	10.5825	10.1082	10.233	10.1136	10.4351	10.7275	10.1827	9.94572	11.2921	10.3034	10.4638	10.7846	8.47591	9.21061	10.4205	10.6748	10.1554	10.1146	10.3176	10.6882	10.2201	7.86853	9.74084	10.0547	9.53458	9.82844
CPQ	NA	NA	3.26473	3.83514	5.03984	3.0035	3.43708	4.79391	2.64084	NA	NA	NA	2.81919	3.6985	5.58391	4.09459	3.43738	2.93778	3.41136	3.73602	2.52644	3.17143	3.2254	NA	NA	NA	NA	3.65032	5.3228	3.75031	5.75486	4.33159	NA	2.9589	3.93631	2.7836	3.94611	4.48481	3.39539	NA	4.42913	NA	NA	4.45637	2.80686	NA	4.16038	3.62776	3.02988
CPS1	NA	NA	NA	NA	7.18578	NA	NA	NA	NA	NA	NA	NA	NA	NA	8.99504	NA	NA	NA	NA	NA	NA	NA	NA	NA	NA	NA	NA	NA	NA	NA	NA	NA	NA	NA	NA	NA	NA	NA	NA	NA	NA	NA	NA	NA	NA	NA	NA	NA	NA
CPSF3	NA	NA	NA	3.88935	NA	3.28145	NA	NA	3.66137	NA	NA	NA	4.0355	6.11304	NA	NA	NA	NA	3.83629	NA	4.67747	3.35579	3.84545	NA	NA	NA	NA	3.97535	NA	5.5826	NA	NA	NA	NA	NA	4.3025	NA	NA	NA	NA	NA	3.77606	NA	NA	NA	NA	NA	NA	NA
CPT1A	9.35096	10.2029	9.80444	8.65341	11.0735	7.68331	7.9075	8.75464	9.3851	7.95914	7.51728	8.48615	8.18595	9.51867	9.2998	10.9502	7.34687	7.70243	9.25522	10.8272	11.1153	8.9284	11.3548	10.3345	12.0226	6.16027	10.5678	10.5467	9.17759	8.28931	10.0933	8.31286	10.2216	9.19036	9.48678	8.38751	10.0094	11.1841	10.3056	7.32773	9.59019	9.80836	9.85977	7.31921	10.357	9.18197	10.0864	9.84076	8.77388
CPT2	NA	8.36417	6.67847	NA	9.04861	5.80797	NA	7.74883	7.65222	NA	NA	NA	6.65275	7.68657	8.10751	9.19134	NA	6.72476	7.58363	8.62584	8.65376	6.28923	9.32629	NA	8.52947	NA	9.02854	8.92146	NA	6.05037	8.86987	NA	NA	6.63558	7.43932	5.81072	8.47332	8.43	7.60404	NA	7.70541	8.34429	8.09941	NA	7.92579	7.14038	NA	7.59544	7.1895
CPTP	NA	NA	NA	NA	NA	NA	3.32887	NA	NA	NA	NA	NA	NA	NA	NA	NA	NA	NA	1.84284	NA	2.83595	NA	NA	NA	NA	NA	NA	NA	NA	NA	NA	NA	NA	NA	NA	3.87404	NA	NA	NA	NA	NA	3.28261	NA	NA	NA	NA	NA	2.7342	NA
CPVL	NA	NA	NA	6.01162	8.0782	5.64083	6.92565	6.46859	4.23242	NA	6.12775	NA	5.49781	7.06589	7.59231	6.25703	NA	6.27059	5.2434	6.79686	5.64484	5.15277	6.51786	NA	7.64157	5.93232	7.34161	6.97719	8.62527	5.62631	7.45825	4.92204	7.18147	6.81445	6.49706	4.73115	6.69036	7.11582	6.46943	NA	6.2555	4.67031	5.41529	7.3768	5.69079	5.98006	6.02158	7.07021	5.0179
CRABP2	NA	NA	6.75671	NA	NA	NA	NA	NA	NA	NA	NA	NA	NA	NA	NA	NA	NA	NA	NA	NA	NA	NA	NA	NA	NA	NA	NA	NA	NA	NA	NA	NA	NA	NA	NA	NA	NA	NA	NA	NA	4.47764	NA	NA	NA	5.35401	NA	NA	NA	NA
CRACR2A	NA	NA	7.86303	8.02311	7.40019	8.62658	7.93905	8.51327	7.33616	7.18657	7.82483	8.18147	6.49994	8.42845	NA	7.5972	7.34178	7.91678	7.49687	7.48628	7.26635	6.10191	6.17047	NA	8.93532	7.92324	NA	7.04873	7.37304	8.57993	NA	NA	NA	6.37146	8.02376	7.61091	6.31567	NA	8.34444	7.22435	7.87038	6.76575	9.08431	7.99431	7.76378	NA	NA	NA	7.37592
CRAT	NA	8.16866	7.32222	5.73068	8.78068	6.59087	6.97315	7.77869	7.6181	7.22623	NA	NA	6.88485	7.73018	8.4297	8.90423	7.3916	6.57436	7.56487	8.68303	8.5307	6.53272	9.35143	NA	9.34137	NA	8.8478	9.03202	NA	7.22005	8.98434	NA	7.89145	6.89283	7.73519	6.29459	8.37269	8.19884	7.55728	6.44221	7.9632	8.04891	8.25213	NA	8.00793	7.61439	NA	7.26808	7.41667
CRB3	NA	NA	NA	NA	NA	NA	6.90418	NA	NA	NA	NA	NA	NA	NA	8.60819	NA	NA	NA	NA	NA	NA	5.08323	NA	NA	NA	NA	NA	NA	NA	NA	NA	4.81727	NA	NA	NA	NA	NA	NA	NA	NA	NA	NA	NA	NA	NA	NA	NA	NA	NA
CRBN	8.78374	8.53631	9.07423	8.16011	8.16848	8.40786	8.94463	9.25865	8.75825	8.83145	9.04383	8.85328	7.86695	8.79947	7.93821	8.55405	8.68787	8.54397	7.86305	8.15925	8.80305	8.2521	8.19047	9.46685	7.97231	8.99301	8.47297	8.40719	8.28865	8.87273	NA	7.7293	8.20704	8.50833	8.52616	7.86233	8.5855	8.22239	8.41271	8.95847	9.41767	8.04891	9.23855	8.86719	8.41154	8.27042	8.72478	8.84234	8.25838
CREG1	NA	NA	NA	NA	NA	NA	NA	NA	NA	NA	NA	NA	NA	NA	NA	NA	NA	NA	NA	NA	4.03378	NA	NA	NA	NA	NA	NA	NA	NA	NA	NA	NA	NA	NA	NA	NA	NA	NA	NA	NA	NA	NA	NA	NA	NA	NA	NA	NA	NA
CRELD1	7.83437	7.81086	5.75745	NA	8.97189	4.94915	5.02123	6.88968	6.64358	6.81759	NA	NA	5.72585	7.1124	7.16566	8.37054	NA	NA	6.82778	7.99902	7.6624	6.27014	8.77006	NA	10.3465	NA	7.99342	8.16608	NA	5.79856	7.7773	NA	8.74219	7.1015	6.8909	5.64162	8.02026	NA	7.49848	NA	7.3617	7.12708	7.6032	NA	7.63807	6.89538	NA	7.61082	6.66922
CRELD2	NA	NA	NA	NA	7.2064	6.49438	NA	8.06973	7.41715	7.53517	NA	NA	6.45629	7.03889	NA	7.63005	7.36712	6.52298	6.77322	8.11837	7.09758	6.09415	7.89462	NA	8.99968	NA	7.29254	8.00956	9.1634	7.46968	6.86259	NA	NA	NA	6.87518	6.7749	6.75635	NA	7.04575	NA	NA	8.06146	6.92728	NA	6.76884	NA	NA	NA	6.77601
CRIP1	9.83695	9.88806	11.2971	8.94648	9.09539	8.59864	10.8719	10.5009	7.35178	10.827	9.89887	10.5814	9.90947	9.85798	10.8532	9.73805	9.74051	9.85945	8.3511	10.1655	9.24015	9.29875	10.0885	12.3337	10.662	11.103	10.3935	9.68934	12.0148	8.94944	9.4169	11.1807	9.97178	9.04766	9.34758	9.54372	8.5855	11.0934	10.8678	9.51331	11.5002	10.8168	9.58234	10.9164	9.42445	9.34325	12.3431	9.74721	8.57233
CRIP2	12.611	12.2751	13.6998	10.2453	13.5042	10.5034	11.9849	12.3783	10.8661	13.5124	13.6137	13.4652	11.1754	11.8686	12.6922	12.2302	10.8038	11.7219	10.3976	11.1086	10.4552	11.1827	11.033	15.0167	12.5649	13.0828	10.928	11.3136	14.819	11.8538	11.7641	14.2092	12.903	11.1295	12.159	10.4895	11.4402	13.2369	12.5201	12.8281	13.4035	11.1286	11.5586	12.9594	11.0857	11.439	13.3674	10.8665	11.162
CRISP3	9.77588	8.43551	11.0986	7.56235	10.4585	5.75293	7.45406	9.37337	5.88387	6.30183	7.50132	7.16491	5.73596	6.65545	9.98903	5.58719	6.12068	6.5789	6.46639	NA	4.86916	5.29137	NA	10.3031	8.62437	7.22895	NA	6.66297	NA	5.09127	NA	6.78171	8.40772	NA	6.14637	3.73729	4.807	8.17224	7.54299	NA	6.44747	6.82047	6.0314	5.79152	3.73991	NA	7.47095	6.13212	6.70928
CRISPLD2	9.39224	7.71092	NA	7.5676	7.95162	NA	7.59985	7.01914	5.50829	6.80342	NA	NA	NA	NA	12.9024	5.94236	7.86804	6.33597	6.64565	NA	7.14519	8.10062	NA	NA	NA	NA	6.75166	6.65674	NA	6.49781	NA	NA	7.65232	8.0433	6.73282	NA	6.08005	8.73586	7.98314	7.0093	7.77954	NA	7.99671	7.79876	6.27211	6.49115	NA	6.35279	7.5163
CRK	8.96976	7.4876	8.03238	7.20036	8.27682	8.09768	7.4925	8.01191	7.82014	7.34424	8.06396	8.0077	7.7801	7.55353	8.20313	7.04149	7.80685	7.99388	7.77329	8.0505	7.62582	7.75573	7.35997	8.48732	8.39235	8.01501	7.7966	7.72778	8.9235	7.34504	8.07357	8.91633	8.10165	8.31002	7.43097	8.05905	7.77736	8.23489	7.47706	7.89334	7.44316	7.42396	6.86827	8.43269	7.78852	7.94876	8.37321	7.9065	7.83383
CRKL	11.3089	10.7611	10.2498	10.5091	10.634	11.1374	10.648	10.842	11.2253	10.9471	11.7149	10.5985	11.2778	10.985	11.9025	11.1038	11.015	11.0058	11.6366	10.5685	11.085	10.5901	10.1671	11.2541	11.2729	11.5105	11.0995	11.1928	11.309	10.745	11.4289	10.963	10.6825	10.7737	11.1308	11.4628	9.67097	10.4796	10.9522	11.1218	11.1724	11.288	11.0149	11.7028	11.3901	11.0251	10.6285	10.9103	10.8684
CRLF3	11.1495	11.5809	9.54258	11.0254	9.28029	10.7264	10.1859	12.5482	10.9914	10.3713	9.15527	9.4593	11.0935	10.2176	11.5103	10.6552	11.2513	10.5792	10.9623	11.4631	11.1575	10.1949	11.1189	11.4054	10.5238	10.8554	11.332	11.1063	9.76172	9.73599	10.9891	10.1928	10.8551	11.2071	9.84574	10.3741	11.3102	12.6293	10.2427	10.3893	11.0012	10.6419	10.3458	10.7536	10.726	10.8429	11.9606	11.2681	10.5998
CRP	13.571	13.2213	14.62	11.7295	15.2192	11.8298	15.1874	13.2433	7.28768	17.5705	13.5349	11.2252	8.34981	9.78551	14.2556	13.6484	15.5171	16.158	8.09532	13.316	6.91183	12.702	9.02881	16.6498	11.7922	12.8802	12.8322	9.11711	13.2718	10.1682	10.8425	9.47622	15.2946	11.0381	13.5532	10.9084	11.4277	14.2725	12.773	17.6422	11.9241	14.8432	NA	15.7637	11.1654	11.4951	11.5563	12.9769	11.8034
CRPPA	NA	NA	NA	3.53081	NA	4.21604	NA	NA	3.41294	NA	NA	NA	3.97391	3.6759	NA	4.9368	4.39913	4.50093	NA	4.59413	4.7999	3.88435	4.68766	NA	NA	NA	NA	4.20008	NA	4.08493	NA	NA	NA	NA	4.02119	3.51336	4.90445	5.28919	NA	NA	NA	3.64598	NA	NA	4.28832	NA	NA	4.13411	3.49733
CRTAC1	7.77792	9.95433	10.6117	9.3008	10.2762	8.16274	10.1169	11.4669	8.35518	9.22221	9.06845	9.95306	8.59354	9.43691	13.4459	9.73805	9.84348	9.14807	7.26996	9.68595	6.77092	6.77882	7.98735	11.9305	8.97588	9.99159	9.76116	7.91767	11.0675	9.76715	14.7902	10.8066	11.5375	9.53338	8.55357	7.76554	8.34108	11.5123	8.50496	8.97413	10.2088	7.67099	8.44	9.81226	8.90864	9.36145	10.3667	8.76633	8.59102
CRTAP	8.62658	7.19612	NA	6.27167	7.57789	5.43109	6.47677	7.92093	6.65861	6.42112	5.55472	NA	6.22829	6.58686	6.79531	7.55415	5.7903	NA	6.48277	7.77191	6.62346	5.53651	7.67694	NA	7.97909	NA	7.71011	7.6941	6.36897	6.19802	7.17182	NA	7.40957	5.97874	6.6818	5.76254	7.18667	NA	6.77149	5.53763	6.5071	6.84392	6.77956	NA	6.8251	5.49239	5.13158	6.58451	5.93966
CRYBG1	NA	NA	4.53932	NA	5.60037	NA	4.02146	NA	3.77119	NA	NA	NA	NA	3.87353	NA	5.50304	NA	NA	NA	5.28605	4.86882	2.75851	5.39324	NA	NA	NA	NA	5.8839	NA	NA	4.39777	NA	NA	NA	4.09441	NA	NA	NA	4.35651	NA	NA	4.24328	5.11545	NA	NA	NA	NA	NA	NA
CRYL1	8.6675	6.75851	9.03832	10.0545	9.47481	9.45332	9.06931	8.87636	9.71083	10.2371	10.1993	8.89092	9.98977	9.55788	9.95172	10.0413	10.1145	9.57258	10.1959	10.5811	9.8365	9.64043	9.9895	10.7515	8.0364	9.85381	10.5594	9.50317	9.3251	10.0014	10.4327	8.85955	10.4079	10.0083	9.29443	10.279	10.0588	10.0372	8.65746	9.8802	9.35526	8.85753	9.10298	9.58711	10.5269	10.1943	10.0706	10.4949	9.9708
CRYM	NA	NA	NA	NA	NA	4.05592	NA	9.44726	NA	NA	NA	NA	3.64247	NA	NA	4.11058	NA	NA	4.2057	5.33215	4.12786	4.12544	4.19008	NA	NA	NA	NA	NA	NA	3.84503	NA	4.02297	NA	NA	4.22149	4.41695	5.57843	NA	4.3569	NA	3.79684	3.84539	NA	NA	5.38311	NA	NA	5.2321	NA
CRYZ	10.3665	9.18698	8.44379	7.73908	10.8206	9.97195	8.50871	9.61404	10.117	8.38898	8.19067	9.39526	7.76492	9.22794	9.65358	10.0165	9.00305	10.1636	8.48335	7.78963	10.0636	10.406	8.45454	NA	9.88357	8.75406	8.16875	8.56263	9.86616	9.4056	10.6096	9.56007	10.4574	9.10645	10.3672	6.73513	8.26451	9.99521	9.8263	9.37868	8.77405	9.50717	9.89232	9.3392	9.95278	7.74127	8.80313	9.12527	9.184
CRYZL1	8.69416	8.64063	8.44379	8.65341	8.18093	8.65399	8.51847	7.95907	8.49915	8.0215	8.97606	8.82439	8.68407	8.44945	8.7777	8.42809	8.65736	8.60435	7.84479	7.72803	8.28884	8.47697	8.06235	NA	9.09851	8.96737	8.47297	8.14308	8.80053	8.4706	9.00257	8.14652	8.79454	8.29746	8.55357	8.56817	8.07253	8.64093	8.40316	8.98961	8.51326	8.15814	8.61489	8.69109	8.29641	8.20475	8.47245	8.33497	8.60947
CS	9.95736	11.6822	10.9749	8.33238	11.8202	8.86418	8.92276	9.93209	10.8238	11.012	7.85579	8.31673	10.4814	10.1582	11.9147	12.9521	8.34911	9.59259	11.4125	12.7349	12.0641	10.4257	12.8671	10.6973	12.0702	6.90461	12.4572	12.7007	9.21934	10.1117	11.8795	8.73881	11.7788	10.1993	11.177	9.69462	11.5822	11.6432	11.6114	9.46428	11.7122	12.191	11.4893	8.16103	12.1243	10.8896	9.65604	11.2574	10.8414
CSDE1	9.40842	8.65066	9.26654	8.84445	8.98615	8.84052	8.9154	9.09274	8.82223	9.29156	9.17807	9.30752	8.06986	8.74105	8.59614	8.36072	9.1923	8.50226	8.3511	8.69235	8.03481	8.95582	8.36849	8.51208	9.06881	9.05111	8.87505	8.32782	9.33779	8.81426	8.94718	8.89227	9.04844	8.72078	8.91931	8.74461	8.39339	8.25586	9.29131	8.87757	8.79771	8.598	8.56191	9.12241	8.60868	8.94513	8.62045	8.61084	8.39226
CSE1L	10.2411	10.4089	10.0149	10.2078	9.39692	9.77796	10.1674	10.4131	10.088	10.1616	9.90344	10.0602	10.1635	9.75631	10.2341	9.9881	10.1624	10.0775	10.046	10.4879	10.239	10.024	10.0765	10.6624	10.0599	10.3632	10.3061	10.1129	9.97983	10.2532	10.1919	9.7945	10.62	10.2027	10.0488	10.1296	10.3026	10.791	9.99803	10.229	10.0924	10.0321	9.99247	10.1357	10.4058	10.3175	10.8864	10.4896	10.2011
CSF1R	NA	7.43809	8.45473	5.93997	7.13621	6.57952	6.72355	7.51085	6.13221	8.3061	8.01402	7.40051	6.80726	6.55341	NA	6.25032	NA	6.87508	4.45558	7.34381	NA	6.11929	5.1075	9.57593	8.02749	8.4179	NA	NA	7.60072	7.13504	8.81935	8.16002	7.63181	6.48714	7.05827	6.18234	7.51277	8.11938	6.7672	7.16797	8.5037	6.14104	6.08619	7.74661	5.76362	7.03906	7.97365	6.47268	6.39503
CSK	12.6455	11.8329	11.8266	12.2116	12.0411	12.0692	11.9312	12.637	12.1176	12.1248	12.4281	12.4258	12.1451	12.3385	12.3507	12.1108	12.1687	12.3841	11.782	12.1359	11.7606	11.7857	11.8095	12.8504	12.238	12.8744	12.3235	12.0835	12.2086	12.0487	12.5404	12.0212	12.8668	12.2579	12.2173	12.1407	12.1134	12.2098	11.8674	12.1967	12.077	11.8816	11.8983	12.5064	12.2421	12.373	12.4151	12.3395	12.0928
CSNK1A1	11.3472	10.1926	10.72	9.82238	9.71629	8.29631	9.00138	9.31715	7.9595	9.53458	8.73083	9.00688	8.36083	8.50065	8.63197	8.1827	8.53961	8.27346	8.01691	8.99299	7.86858	8.55974	8.19047	10.2477	8.91043	9.16826	9.22488	8.8308	11.0902	8.8291	8.74552	9.28618	10.1671	8.85541	8.75588	8.02037	8.2868	12.7224	8.21931	9.05729	9.35526	7.83544	7.82249	9.32021	8.0473	8.35761	11.6521	9.94403	8.46498
CSNK1D	NA	5.50188	5.80967	4.2937	5.99065	4.7137	5.62923	NA	4.58549	6.51851	NA	6.48129	5.24364	5.37186	NA	4.97553	5.09105	5.05372	4.96108	4.89296	4.48005	5.22265	4.43657	7.06144	7.5321	NA	NA	4.59662	6.35609	5.45866	NA	6.19703	NA	5.10386	5.06608	4.40913	4.7112	NA	5.90339	5.34563	5.32939	4.82885	5.45913	NA	4.97038	4.83562	4.6241	4.62424	5.31119
CSNK1G1	9.28235	9.90491	10.344	9.90269	9.66404	10.0289	9.74139	10.2943	9.67229	10.3209	9.88969	10.235	9.87913	9.91194	10.2534	9.33866	9.75499	10.2854	9.79505	9.40355	9.27124	9.61054	8.82134	11.5307	9.10584	10.6954	9.87801	8.74937	10.5232	10.0401	9.54678	10.6432	10.5937	9.77903	9.8121	9.69871	9.54714	10.8814	9.73781	10.2612	9.93416	9.14385	9.5189	10.4117	9.76478	10.2278	10.7911	9.85714	10.037
CSNK1G2	NA	7.51509	7.60258	8.43316	6.07973	8.39709	7.96906	7.98144	8.13352	8.11062	6.23285	6.8162	7.8791	7.00648	8.41607	7.28134	8.00027	8.33415	8.05665	7.20549	7.18264	7.62791	6.96675	9.59086	NA	8.73392	7.37773	7.32866	8.34002	8.45154	8.11904	8.48362	7.32089	7.9042	8.01063	7.7084	7.17977	8.27003	7.68316	8.32701	7.32592	7.72754	7.43506	8.89313	7.37546	7.64273	8.79357	7.97192	8.05804
CSNK1G3	NA	7.95473	7.94435	8.30899	7.56616	8.20041	7.93421	8.50071	8.23103	8.52085	6.04466	7.35138	7.90987	7.4708	8.94844	6.90422	8.03064	8.31018	8.08255	7.54051	7.64229	7.68176	6.44873	NA	NA	8.13008	8.13003	6.88278	8.88077	7.5211	8.54871	8.876	8.61987	8.61341	6.80228	7.85938	7.86729	9.44674	7.17607	7.85103	7.20137	7.60614	7.1303	8.77719	7.25341	7.98539	9.06404	7.62107	8.3044
CSNK2A1	10.6849	10.4411	9.95457	10.1465	9.93782	9.17291	10.4735	10.083	9.55949	9.43778	9.72398	9.00688	9.05365	9.8929	10.074	9.56073	9.50377	9.48964	8.96623	9.78069	8.88572	9.32527	9.30071	11.4117	9.69236	9.99583	10.1586	9.10525	12.0049	9.48271	9.76534	10.9041	10.5608	9.94927	9.80831	9.01759	10.0261	11.4056	9.29131	9.48628	9.665	8.85753	9.44768	9.5818	9.50208	9.68414	11.0877	9.77333	9.43218
CSNK2A2	9.95185	8.86394	8.73154	8.681	8.67024	8.42918	9.09562	9.37337	8.89098	8.13826	9.56584	8.7237	8.63044	8.84772	9.19192	8.55405	9.24797	8.84857	8.37225	9.03753	8.59764	8.73617	8.7775	9.20098	9.75895	8.63969	9.3914	8.6468	9.61304	8.50797	9.03834	9.16421	9.29366	9.34484	8.39089	8.61218	9.1989	9.87985	8.45958	8.95059	8.33067	8.39476	8.55289	9.10772	8.67722	9.06841	9.43395	9.04177	8.8142
CSNK2B	NA	10.2889	9.89155	9.87508	9.90068	9.28235	11.1001	9.6082	10.1106	8.58253	9.22262	9.19917	9.90947	9.63323	10.4535	9.31851	10.7299	9.85945	9.75132	10.5248	10.1964	9.82649	9.62733	10.2143	9.8047	9.31776	10.384	10.0338	11.7908	9.06678	9.14885	10.8614	10.2631	10.0121	8.71601	10.1416	9.98915	11.2283	9.67566	9.53458	9.12524	9.83785	8.99388	9.86564	9.09555	10.4424	11.3613	10.3975	9.74329
CSPG4	NA	NA	3.91288	NA	5.05096	NA	NA	NA	NA	NA	NA	NA	NA	NA	NA	NA	NA	NA	NA	NA	NA	NA	NA	NA	NA	NA	NA	NA	NA	NA	4.79408	5.77937	NA	NA	NA	NA	NA	NA	NA	NA	4.53276	NA	2.90668	NA	NA	NA	NA	NA	NA
CSRP1	14.0962	13.7061	12.5987	13.1956	14.0301	13.6708	13.2601	13.4453	13.7494	12.9209	14.4612	13.0266	13.245	13.9762	13.364	13.5971	13.374	14.1591	13.2067	13.712	13.402	13.4143	13.0963	14.1055	14.88	13.8628	13.9382	14.0585	13.2718	13.0643	14.1838	12.6782	14.0393	13.6117	13.516	13.6873	13.3828	13.6963	12.7543	13.6415	12.7479	13.3844	13.8109	13.7652	13.7394	13.7229	13.5805	13.5988	13.6388
CST1	NA	7.0512	NA	NA	NA	7.93335	NA	NA	NA	NA	NA	NA	NA	NA	NA	NA	NA	NA	NA	NA	NA	NA	NA	NA	NA	NA	NA	5.67744	NA	NA	NA	6.82689	NA	NA	NA	NA	NA	NA	4.74732	NA	NA	NA	NA	NA	NA	NA	NA	NA	NA
CST3	7.28065	9.41589	9.39704	8.30899	9.06885	7.19179	9.18407	8.73331	7.91277	7.61158	7.1009	7.97515	7.53903	6.99618	9.3722	7.48036	8.49429	7.89836	7.73916	7.56318	8.53924	7.51393	7.38741	9.97919	8.89359	7.05485	8.56508	8.50966	9.17759	6.90603	7.92477	8.70237	9.57079	8.90593	7.45163	7.91188	7.59837	8.18696	7.84877	6.57564	8.85898	9.74752	8.03609	7.65284	8.66038	8.81914	9.31864	8.16121	7.4211
CST6	NA	NA	NA	NA	NA	NA	NA	NA	NA	NA	NA	NA	NA	NA	NA	NA	NA	NA	3.61975	NA	NA	NA	NA	NA	NA	NA	NA	3.86651	NA	NA	6.4615	4.17598	NA	NA	4.36567	NA	NA	NA	NA	NA	NA	NA	3.84777	NA	4.85056	4.13731	NA	NA	NA
CSTA	9.44026	NA	8.84399	7.91135	8.39906	8.16274	9.24409	9.67682	6.9617	10.6219	9.38821	8.76482	7.8027	7.69767	10.5689	7.52215	8.65736	7.911	9.25522	7.82215	7.82734	7.2329	6.32069	10.4206	NA	9.39671	7.58774	9.36587	9.92622	8.6651	13.1017	10.0587	8.15498	7.76778	8.64134	7.74351	6.20649	8.57399	8.4779	7.99355	8.42486	8.47202	8.92563	8.64094	9.13264	8.43983	10.4543	7.94522	8.50495
CSTB	9.12474	7.64415	9.64164	8.12036	7.74538	7.04229	9.36255	7.45255	7.69377	8.76207	8.28927	7.4036	7.97262	7.74734	8.85047	7.39706	8.85853	NA	7.30199	7.81575	9.15382	7.47164	7.01322	NA	6.24618	8.34013	7.65071	6.22108	9.05228	8.25675	8.21697	9.56007	NA	7.93446	8.04965	8.47591	7.85913	8.57399	7.83461	7.37128	9.00164	8.75307	7.42092	9.00044	8.94384	8.29587	8.62045	9.19779	8.17413
CTBP1	NA	NA	NA	6.52562	NA	6.46238	7.51179	NA	6.52984	NA	NA	NA	7.04664	6.8253	7.70503	7.17208	7.74341	6.56352	7.17845	7.29625	7.62389	7.00088	7.24718	NA	8.42787	NA	8.60902	7.34033	NA	6.59417	7.09917	NA	NA	6.66496	6.29239	8.09671	7.00398	NA	6.43032	7.33201	7.01479	7.85496	7.17162	6.74242	8.50878	8.04372	7.10537	8.02574	6.53208
CTBS	7.62141	6.63507	7.30093	6.42009	7.09635	5.3566	4.97429	NA	5.55284	NA	NA	6.65189	NA	5.93985	NA	6.71172	NA	NA	NA	5.91703	5.9685	4.78343	6.21477	NA	NA	NA	NA	6.24132	5.90287	4.64962	NA	NA	7.33955	NA	6.46781	4.9551	6.0236	7.06959	5.72374	5.76638	6.39282	5.77912	5.83465	NA	6.54612	5.88466	6.76562	5.17822	5.0345
CTDP1	NA	NA	NA	NA	NA	NA	NA	NA	NA	NA	NA	NA	NA	3.72135	NA	NA	NA	NA	NA	NA	NA	NA	NA	NA	NA	NA	NA	NA	NA	2.93191	NA	NA	NA	NA	NA	NA	NA	NA	2.57827	NA	NA	NA	2.58086	NA	NA	NA	NA	NA	NA
CTDSP1	9.19174	8.23682	9.03103	9.05589	8.69649	9.03376	9.63332	8.0823	8.77451	9.68743	9.00185	9.2723	8.76926	8.6166	10.1083	8.56264	9.57079	9.65578	8.85042	8.53557	8.78879	8.94901	8.03778	10.1145	9.59677	9.67531	9.21069	8.25459	9.51027	9.41054	8.53625	9.62478	9.14836	9.41628	8.66666	9.44497	8.64711	10.1178	8.64129	9.45873	9.30661	8.51828	9.27192	9.70895	9.261	9.44914	9.70788	9.80322	8.79014
CTDSPL	10.992	9.62871	10.0001	10.3085	9.61901	10.9767	10.8604	10.5656	10.6161	11.4828	11.0967	10.2313	10.4221	10.3294	10.9199	9.74561	10.9908	10.8061	10.8214	10.3854	10.308	10.6332	9.48919	10.9527	9.74494	11.0592	10.4818	9.4147	10.4752	10.7371	10.6764	9.84552	10.2705	10.8828	10.145	10.3817	9.90877	10.2523	9.70318	10.6696	9.59919	10.0574	10.0091	11.0181	10.3492	10.8515	11.066	10.203	10.6067
CTH	NA	NA	5.02718	NA	NA	NA	NA	NA	NA	NA	NA	NA	NA	NA	NA	NA	NA	NA	NA	NA	NA	NA	NA	NA	NA	NA	NA	NA	NA	3.53083	NA	NA	NA	NA	3.07447	NA	3.19807	4.7811	NA	NA	NA	NA	NA	NA	5.09534	NA	NA	NA	NA
CTHRC1	7.06336	NA	6.01117	6.23238	7.71027	8.13707	9.60155	9.75297	5.2531	6.85762	10.0712	9.94861	10.8137	6.49785	11.204	NA	10.107	9.95916	6.85087	NA	6.83823	NA	4.67013	10.8447	8.5511	10.6928	8.43685	NA	13.0244	NA	10.2116	6.59743	8.76336	7.02305	7.03762	5.96146	NA	NA	11.7116	9.33086	8.34145	NA	8.84663	NA	NA	7.09134	NA	NA	7.41717
CTIF	6.76604	6.06953	NA	5.78533	5.82369	6.51669	5.62907	6.18507	6.73012	6.51964	6.78754	6.19027	5.7861	6.18322	NA	6.29791	6.67008	5.81195	6.44771	5.9852	6.13459	6.3042	6.08572	NA	7.57073	6.50932	NA	6.03774	5.72026	6.16578	6.08374	NA	NA	5.53101	6.3666	6.98287	4.75365	NA	6.69311	6.86179	6.47251	6.09636	6.23514	6.50555	6.05235	5.37276	5.9376	5.89965	6.2694
CTNNA1	11.1006	10.714	12.0046	9.2587	11.3819	10.2724	11.1082	11.1762	8.86083	13.1029	11.5644	10.9523	9.01928	9.91948	10.5346	9.87195	9.42746	10.7063	8.6398	9.56438	8.04683	10.0624	9.15981	12.4302	10.9145	11.3643	9.5743	8.47324	12.9796	11.0363	9.95511	12.5366	10.7423	11.0991	10.2153	8.47591	9.63666	11.4088	10.5612	10.3687	10.8147	8.52736	8.96016	11.089	9.02498	9.42627	11.2185	8.99813	9.56099
CTNNA2	NA	7.64118	8.41046	NA	8.26518	6.49439	6.5188	NA	NA	10.3057	NA	7.63098	5.22903	7.42175	NA	NA	NA	6.26236	NA	5.55257	4.19348	6.43719	6.14136	NA	NA	7.95298	NA	4.48321	9.38135	7.44746	NA	7.70718	7.09991	NA	NA	4.89553	6.15189	NA	6.72103	7.52363	NA	NA	NA	7.10663	NA	6.64447	NA	4.98582	6.49813
CTNNB1	10.1381	9.871	11.3031	8.76933	10.8345	9.67913	10.8057	9.88453	8.13352	12.4135	10.8157	10.4583	9.02622	9.12075	10.48	9.05796	9.36589	10.2258	8.78094	9.08073	7.9348	9.74238	8.84278	11.6672	10.9145	10.3301	9.01227	8.42637	12.1648	10.7547	9.44383	12.1451	9.91616	10.8974	9.43369	8.41758	9.13274	10.5625	10.14	9.89671	10.3082	8.39476	8.38005	10.4296	9.02498	9.17513	10.8976	8.78357	9.26769
CTNND1	10.4313	10.5033	11.3077	9.58989	10.6043	10.434	10.926	11.0632	9.55949	12.6052	10.5906	10.708	9.71704	9.78963	10.8507	9.71511	9.8659	10.5411	9.41153	9.93384	8.66161	10.157	9.38591	12.0118	10.9207	10.8248	10.1512	9.08729	12.2172	10.477	10.6274	12.3207	10.6142	11.3107	9.80831	9.38027	9.79282	11.2835	10.4657	10.1622	10.5915	9.33692	9.06541	11.0279	8.99173	9.55306	11.109	9.08413	9.93833
CTNND2	NA	NA	NA	NA	NA	NA	NA	NA	NA	NA	NA	NA	NA	NA	NA	NA	NA	NA	NA	NA	NA	NA	NA	NA	NA	NA	NA	NA	NA	NA	NA	6.03901	NA	NA	NA	NA	NA	NA	NA	NA	NA	NA	NA	NA	NA	NA	NA	NA	NA
CTPS1	10.4432	9.09449	9.30332	9.8711	8.75594	9.57781	13.2889	9.74233	9.77287	9.88394	10.0174	9.63039	9.66019	9.47325	10.1418	9.69962	9.60317	9.42414	9.54326	9.84057	9.31665	9.38702	9.46636	10.4979	9.54379	9.81601	9.73661	9.75529	9.53252	9.41547	10.0891	9.17754	9.75114	9.59113	9.42876	9.56179	9.33885	9.85657	9.13264	9.36093	9.3011	9.33174	9.23292	9.74738	9.56222	9.54247	10.0706	9.63772	9.56099
CTPS2	10.5455	9.4276	9.01634	8.91585	8.94295	8.49128	10.8176	9.18202	9.05974	8.40045	10.4226	8.81464	8.17351	8.81573	8.5594	8.75481	8.48273	8.87332	8.14533	8.85049	8.60579	8.1957	8.53574	9.7523	9.04614	8.76402	9.21069	9.0691	8.47252	7.99246	8.87976	8.62661	8.43436	8.91418	8.4793	8.48541	8.66425	9.55484	7.90403	8.30243	8.41469	8.22661	8.60619	8.4791	8.48985	8.42836	9.67179	9.01283	8.46498
CTSA	NA	9.46218	9.69797	9.15759	11.2073	8.29631	10.2604	10.0315	9.22271	9.61056	7.96975	8.7237	9.25611	9.16585	9.61829	10.6166	10.0766	8.92158	9.81063	11.2868	11.3396	9.47495	11.1833	8.51545	10.8955	8.27196	10.6542	11.2478	7.89889	8.92202	10.4888	7.34067	11.0092	9.85813	9.81587	9.723	10.0845	10.1754	9.18378	8.06029	9.92702	10.58	9.95529	8.3725	11.6359	11.1261	9.97655	10.9414	9.33575
CTSB	8.255	8.08708	8.13926	7.11999	9.8548	7.18894	7.30364	8.02239	6.38828	6.66742	7.47699	7.3351	6.06596	6.70072	7.94322	7.06831	6.08597	8.28581	4.90162	7.8769	5.7057	6.66411	7.0133	8.73394	8.22745	6.80895	8.70326	8.59689	8.35258	6.09211	8.84987	7.461	8.00168	8.02649	7.53904	5.58523	7.10249	8.76616	7.30732	6.58658	8.18277	6.52841	7.51071	8.09645	7.96744	5.56802	8.14494	7.62814	6.78793
CTSC	NA	9.2075	7.39054	8.16011	9.51961	9.50442	8.42821	NA	8.26596	6.93621	NA	NA	8.5266	7.20546	10.2224	9.83342	8.4475	7.63853	8.92389	10.566	9.72864	8.38917	9.48919	NA	7.7709	5.93021	11.1691	10.0708	8.27552	7.72611	9.62534	8.23846	8.97775	9.32641	7.3393	8.50421	9.60595	10.4332	8.60006	NA	7.38376	9.74752	8.42029	8.10746	9.12652	9.16135	9.54071	9.66588	7.58399
CTSD	10.383	10.444	10.7177	8.6441	11.2463	8.52136	9.23229	9.15821	8.87598	10.2339	8.96736	9.46555	8.99826	10.1325	10.2457	10.947	8.51713	8.95288	9.40641	11.4076	10.517	9.28259	10.683	10.9117	9.91311	9.26262	11.3483	10.7238	9.91779	9.17529	10.7538	9.29844	11.1262	10.2194	10.8188	8.29334	10.7861	10.4796	9.78273	8.82676	10.4593	9.61329	10.1622	9.5441	10.4797	10.5521	9.80628	10.5387	9.38477
CTSG	7.99574	11.0552	11.4291	13.2994	12.9301	8.28467	10.7405	11.6727	8.81439	10.1241	9.67673	9.76316	9.33647	8.19969	12.2486	8.76972	9.49229	11.5276	8.98008	NA	9.1649	9.36161	6.44464	9.56084	10.2372	10.4147	8.02051	9.66936	8.85452	9.39567	9.75463	12.0396	11.5359	8.63353	11.0513	7.06256	7.03795	9.07134	12.4752	8.71011	9.93416	8.51828	10.1799	9.34548	6.25552	6.72081	7.4036	7.04346	10.7487
CTSS	7.50781	NA	6.96603	6.04161	7.69157	4.9122	5.37607	NA	NA	NA	6.55632	6.26597	NA	5.66717	6.35317	NA	NA	6.24914	NA	NA	NA	NA	NA	8.11733	NA	NA	6.74716	4.33761	6.69317	NA	NA	7.55637	NA	5.79996	6.10636	NA	4.83738	7.29185	6.92146	5.2566	7.08678	NA	5.88577	6.79763	NA	NA	6.5998	NA	NA
CTSZ	NA	6.2875	6.26614	5.93172	7.99605	5.23993	5.30961	9.11764	NA	NA	NA	6.95593	6.0813	6.15409	NA	6.40858	NA	NA	3.27376	7.24462	5.74059	NA	5.84655	NA	6.8639	NA	6.95864	6.02093	NA	5.14987	NA	6.88967	6.1131	6.88561	7.01677	NA	6.98104	6.42136	6.92081	NA	7.74004	NA	6.72734	5.44446	5.83299	NA	NA	5.46363	NA
CTTN	14.1056	13.4574	13.077	13.6873	13.8808	14.2351	12.0949	13.4937	14.2155	13.4891	14.3168	14.3218	12.9938	14.3782	14.0613	13.3497	12.6411	13.2604	13.3266	11.49	12.8575	12.2954	11.1393	13.2653	15.5429	13.7037	12.3317	13.6428	13.4284	12.9201	14.6473	12.7524	13.4353	12.5101	13.8649	13.297	11.2966	12.415	14.2685	13.5531	13.0687	14.0144	13.832	14.6447	12.9747	12.9851	12.2931	11.9197	12.9686
CTU2	NA	NA	NA	NA	NA	3.09437	NA	NA	2.49806	4.20285	NA	NA	2.43783	NA	NA	2.6661	NA	NA	2.79899	NA	2.50736	3.06752	NA	NA	NA	NA	NA	NA	NA	2.9925	NA	3.22534	NA	NA	NA	2.94303	NA	NA	2.60969	NA	NA	2.47377	NA	NA	3.17208	2.71664	NA	2.11346	2.77173
CUL1	11.368	10.4922	10.5105	10.3776	9.81542	8.47088	9.15935	9.30996	8.63005	9.33998	9.29394	8.63775	8.51678	8.93221	9.31457	8.26922	8.71776	8.48094	8.18173	9.29155	8.02268	8.69608	8.22352	10.8196	8.91043	9.28354	9.6446	8.93491	10.1076	8.74553	8.8296	9.51876	10.332	8.97854	8.94022	8.48541	8.8479	11.9486	8.44101	9.24315	9.4677	8.11061	8.38005	9.26167	8.55504	8.8877	11.7907	10.0932	8.66344
CUL2	11.6878	11.4362	11.4429	11.4104	10.0775	10.3748	10.2634	10.9569	10.4912	9.72893	10.3441	9.82766	10.4273	10.2509	10.4865	9.8405	10.5589	10.4287	10.3236	11.0189	10.3859	10.115	10.1385	11.2161	10.0637	10.2509	11.2017	10.199	11.0092	9.83121	10.3282	9.50824	11.2018	10.4268	9.79689	10.3587	10.6658	12.9918	9.53396	10.1171	9.98314	10.209	9.74564	10.1138	10.1465	10.2044	12.4686	11.1765	10.1069
CUL3	11.6492	10.8222	10.9881	10.8783	10.5621	9.29981	9.78649	10.2387	9.55007	10.2113	9.84765	9.4964	9.43883	9.96395	9.51974	9.53477	10.0217	9.68869	9.19713	10.0507	9.35585	9.54434	9.311	11.298	9.23844	9.92212	10.326	9.34081	10.5911	9.87477	9.69983	9.4324	10.8302	9.71907	10.0097	9.68229	9.74932	12.1343	9.4201	9.48081	10.0138	9.17307	10.0798	9.63913	9.6586	9.90697	11.895	10.5285	9.67486
CUL4A	12.1151	10.9837	10.6431	11.1376	10.054	9.67913	9.77839	10.4882	10.1391	9.77369	10.4001	9.27941	9.70844	9.99998	9.76534	9.88912	10.3004	9.87995	9.58462	10.275	9.81907	9.72256	9.59402	11.5033	10.4595	10.1135	10.511	10.0739	10.2284	9.79387	9.69983	9.42682	10.5272	9.92089	9.88583	9.90738	10.2722	12.3989	9.30678	9.91304	10.2465	9.49796	9.64735	10.0149	9.90714	10.041	12.0736	10.9942	9.55148
CUL4B	NA	7.54959	7.36452	7.60202	6.97329	7.76491	7.75665	8.12739	7.89704	6.97143	7.46764	7.93319	7.46545	7.52066	7.35051	7.72002	7.78183	7.91552	7.22981	7.37839	7.64435	7.3165	7.39435	NA	NA	8.24376	8.08077	7.43231	7.36155	7.78378	7.79652	7.26397	7.98615	7.95753	7.52007	7.47021	7.78544	8.16113	7.46858	7.7446	7.69863	7.30911	7.94248	7.3988	7.66821	7.91835	7.86114	7.90542	7.26119
CUL5	11.4068	9.84066	10.3931	10.1465	9.68604	9.23474	9.1531	9.91799	9.52145	9.4762	9.62788	9.5266	9.31396	9.6101	9.43439	9.19687	9.46905	9.39595	9.02083	9.5542	8.91226	9.37183	8.85689	10.9087	9.1276	9.77719	9.90028	8.81633	10.0471	9.30834	9.43715	9.57022	10.3285	9.63671	9.4386	9.10643	9.62795	11.3248	8.99944	9.16349	9.66928	8.76846	9.19862	9.40077	9.47346	9.63513	11.0974	9.88935	9.58449
CUTA	NA	NA	NA	NA	NA	3.55631	NA	NA	3.38822	NA	NA	NA	2.84416	NA	NA	NA	4.37412	NA	2.61581	3.52137	6.21391	2.85508	3.69547	NA	NA	NA	NA	NA	4.11718	NA	NA	NA	NA	NA	4.09187	3.3492	4.38319	NA	NA	NA	4.6565	NA	4.16237	NA	6.34424	4.89005	4.34762	4.69687	3.55571
CUX1	6.84764	6.04706	6.71619	5.61963	6.81645	4.81497	6.27986	6.76477	5.50741	NA	NA	NA	4.44988	6.38048	NA	6.78513	5.93595	5.56552	5.59143	NA	5.74743	6.29775	6.04419	NA	7.4737	NA	6.43837	6.25507	NA	4.87041	NA	NA	NA	7.29295	5.84234	5.10288	4.97462	NA	6.35992	4.8004	5.86351	5.9202	5.96027	NA	5.64807	NA	NA	4.70334	5.7903
CXADR	10.0219	8.53631	9.84242	7.76234	9.88174	6.95664	7.73535	8.24946	6.22297	9.69675	9.80921	8.7237	5.92382	6.96213	7.50609	6.2597	NA	7.0892	NA	6.79455	3.61062	7.70172	5.40271	8.81247	9.08374	8.43046	6.48437	6.04427	10.1406	8.18933	7.88623	9.44348	9.36463	7.42722	7.9011	5.38954	6.67554	9.85187	8.60006	8.13153	8.51326	5.77494	6.01247	7.64648	5.70528	6.47576	9.07197	6.53359	6.77577
CXCL12	NA	NA	NA	NA	NA	NA	NA	NA	NA	NA	NA	NA	NA	NA	NA	NA	NA	5.08485	NA	NA	NA	NA	4.9678	NA	NA	NA	NA	7.37948	NA	NA	NA	NA	NA	5.80931	NA	NA	NA	NA	NA	NA	7.02647	NA	NA	NA	NA	NA	NA	5.24833	NA
CXCR4	12.1872	11.2108	11.3869	12.3612	10.3414	13.2889	11.5101	12.3869	12.4506	12.2087	11.5055	11.7543	13.1843	12.3172	13.475	11.3959	11.6018	13.5208	12.2214	12.1273	11.3758	11.0363	11.1973	12.9037	10.9837	12.4728	11.9167	11.2067	12.364	11.8263	13.7436	11.4639	11.6064	12.5101	11.6036	11.9481	12.1056	12.6016	11.287	12.5565	11.4262	12.8902	12.6773	13.1862	12.0373	12.147	13.093	12.0501	11.6559
CXorf38	NA	NA	5.72835	6.18707	5.73909	6.15888	6.5526	7.0508	6.16826	7.26539	6.60882	6.13255	6.40399	5.65239	NA	6.3363	7.3332	5.6913	7.13255	7.33646	5.95912	6.93752	6.88151	NA	7.87414	6.48209	7.00953	6.32902	5.93419	6.57864	NA	6.89315	NA	6.16741	6.0997	6.87559	6.89791	NA	6.60606	6.10991	6.27884	6.42785	6.08561	6.94569	6.72939	6.73537	6.54531	6.69446	5.98951
CYB5A	NA	NA	NA	NA	6.75287	NA	5.38305	NA	NA	NA	NA	NA	NA	NA	NA	5.77454	NA	NA	6.40858	NA	7.41894	NA	5.95372	NA	NA	NA	NA	6.26233	NA	NA	7.37095	7.30054	NA	NA	NA	NA	NA	NA	NA	NA	NA	6.63641	NA	NA	8.30727	NA	NA	5.98509	NA
CYB5B	9.18236	9.19385	8.29346	7.44665	8.42022	6.71555	8.24059	8.17764	7.67585	NA	NA	NA	8.6213	8.00065	10.0826	9.28256	7.20852	7.36273	7.71266	10.9757	10.1719	7.00768	9.78695	NA	9.74024	NA	10.551	10.0117	8.75394	6.67991	9.10734	NA	9.65814	10.0044	7.9011	7.63576	9.36004	11.1288	7.75578	NA	8.04456	10.0637	8.79401	7.73439	9.72486	9.50477	8.9906	10.6949	7.51569
CYB5R1	8.11553	9.05728	8.59976	NA	9.28606	6.96242	7.92834	7.67318	8.8065	8.73516	NA	NA	8.38262	8.16202	10.0254	11.0771	7.60787	7.55692	9.45679	10.6328	10.4908	8.43861	10.7694	8.95777	8.99968	NA	10.4459	11.0656	7.1578	7.97921	9.82801	6.66887	9.52814	8.93865	8.23034	8.07171	9.46153	9.82813	8.90779	7.50712	9.60368	10.3176	9.685	7.1271	10.1735	9.17513	8.21023	9.26684	7.72427
CYB5R3	9.96832	12.534	10.9862	11.7295	11.4348	10.6871	10.9604	12.2052	12.2324	10.7462	9.01034	8.91852	11.845	10.7597	13.5933	12.6179	10.9948	11.3347	12.2287	14.686	13.4982	11.4178	14.1687	12.4508	10.0637	10.0619	14.2751	13.6377	11.9645	10.4794	13.2184	10.3832	12.5464	12.3969	10.8976	11.3503	12.8059	14.1723	11.3752	10.7075	11.6701	12.7854	11.4041	11.1744	12.4944	12.522	13.1076	13.2723	11.721
CYB5R4	NA	NA	NA	5.7933	6.42114	5.77547	6.80976	NA	6.06374	6.50642	NA	8.23786	3.52622	NA	NA	5.21331	4.94386	6.61859	5.60564	NA	5.25824	6.14232	4.57825	NA	9.14193	NA	NA	5.21303	NA	6.38849	NA	7.64519	NA	NA	6.43568	5.52626	4.44029	NA	7.59116	NA	6.70988	6.09142	6.29745	5.94546	5.72269	4.78465	NA	6.6359	4.52419
CYBA	NA	NA	6.17576	7.52823	NA	NA	6.92391	4.74252	7.5723	NA	8.86803	NA	8.43571	NA	9.86405	6.83712	NA	6.99356	8.67428	6.45541	8.64588	NA	NA	NA	NA	7.16368	NA	8.5884	NA	6.84136	NA	6.06069	NA	NA	9.06609	6.08775	6.07796	NA	6.85682	7.09937	NA	7.66302	7.21331	8.39688	NA	NA	NA	NA	6.42879
CYBRD1	14.016	12.0662	13.2	12.0797	12.4017	10.5406	11.159	12.0841	10.1915	12.8857	12.5927	12.3348	9.67792	11.099	11.4124	10.5468	10.2227	10.3748	9.70205	10.699	9.21372	10.7376	9.95054	13.0254	12.7222	12.1414	11.1873	9.88919	13.2171	11.0442	10.9188	11.5303	12.7915	10.8183	11.2736	9.82749	10.5939	13.5516	11.097	12.1884	11.8412	10.0353	10.6121	11.3671	9.83397	10.6317	13.343	11.7437	11.1837
CYC1	NA	8.33958	7.95804	5.27739	9.17844	5.67812	6.17052	NA	7.47212	7.66013	NA	6.36033	7.34655	7.57916	NA	9.39265	NA	5.62291	7.48583	9.73184	9.23491	6.99532	9.54691	NA	8.10473	NA	9.27347	9.28412	7.00407	7.13019	8.51101	6.17159	8.73149	7.06311	7.57619	6.5964	8.66425	8.51573	8.29362	5.62889	8.00445	9.37764	8.29604	NA	7.83134	7.21309	6.88558	7.99966	7.81345
CYCS	8.69416	10.2597	10.132	8.48625	10.4223	8.65399	10.4785	8.9886	10.0617	9.63016	8.48483	9.00688	9.13935	9.92324	10.6643	10.3199	11.035	8.77167	10.2077	10.7378	10.3353	8.88626	9.9669	NA	11.2383	7.20566	10.1623	10.7469	8.88077	9.11602	10.1144	7.67753	10.9035	8.88089	8.82499	8.58593	10.1529	10.5246	9.92977	8.03391	9.56283	11.0785	9.77697	8.39688	9.74895	9.61505	9.71296	9.79899	9.15289
CYFIP1	12.4045	13.0281	12.6709	13.7209	12.7745	14.0324	13.3887	14.3123	13.5394	13.2368	13.3381	12.6344	13.8024	13.5354	14.1071	12.9643	13.6442	14.2065	13.9048	13.8921	13.4223	13.754	12.9185	14.9675	12.1163	14.5734	14.0643	12.6708	13.5182	13.4445	13.8762	13.4498	14.2717	14.6722	12.849	13.5442	14.1132	14.4443	12.5257	13.8547	13.1854	12.9121	12.3913	14.7251	13.9936	14.4043	14.655	14.2836	13.485
CYFIP2	9.15384	10.4324	10.758	10.4569	11.9257	10.6285	10.9764	12.0629	10.0782	11.2107	11.5788	11.1438	10.5014	10.0762	12.1997	10.4202	10.1145	11.0786	10.3072	10.0398	9.64408	9.95437	9.92062	12.3666	10.1191	11.8689	10.352	9.97636	11.4516	11.0283	10.6361	11.1267	12.8233	11.1081	10.9223	9.51155	10.7344	11.0914	10.7782	10.7694	11.2799	10.5335	11.1675	11.4201	9.96311	10.3573	11.3219	9.50371	10.4285
CYHR1	NA	NA	NA	NA	NA	NA	NA	NA	NA	NA	NA	NA	NA	NA	NA	NA	NA	NA	NA	NA	NA	NA	NA	NA	NA	NA	NA	NA	NA	NA	NA	NA	NA	NA	NA	NA	NA	NA	NA	NA	NA	NA	NA	NA	NA	NA	NA	NA	NA
CYLD	NA	NA	7.85747	7.41926	7.77355	7.533	7.33816	7.87735	8.0558	7.38634	8.73083	8.09496	7.1883	8.07009	7.84258	7.34148	7.80785	7.46935	7.48291	7.35644	6.98449	7.40295	7.07579	NA	9.33515	7.67774	7.63621	7.25766	7.87283	7.25924	7.2839	7.15343	8.04079	7.62101	7.17176	7.76757	7.5707	7.9767	7.47954	7.29427	7.46526	7.37109	7.45472	7.17875	7.09236	7.45884	7.78452	7.27618	7.4888
CYP20A1	NA	6.78851	NA	5.16394	7.62844	NA	5.66731	NA	5.66036	NA	NA	NA	5.56976	5.98029	5.93901	7.45277	NA	NA	5.81794	7.94183	7.09952	5.13423	7.77261	NA	NA	NA	7.4709	7.77218	6.93457	5.5478	7.02455	NA	NA	6.17722	6.51012	4.75751	6.71711	7.38997	6.37117	NA	7.41828	6.99831	6.80259	NA	7.4673	5.94902	6.75996	7.09744	5.52565
CYP2S1	NA	NA	NA	NA	NA	NA	NA	NA	NA	NA	NA	NA	NA	NA	NA	NA	NA	NA	NA	NA	NA	NA	4.8232	NA	NA	NA	NA	NA	NA	NA	NA	NA	NA	NA	NA	NA	NA	NA	NA	NA	NA	NA	NA	NA	NA	NA	NA	NA	NA
CYP51A1	NA	NA	5.84815	NA	NA	NA	NA	NA	NA	NA	NA	NA	NA	NA	NA	NA	NA	NA	NA	NA	3.17891	NA	NA	NA	NA	NA	NA	NA	NA	NA	NA	NA	NA	NA	NA	NA	NA	NA	NA	NA	4.49964	NA	7.13664	NA	NA	NA	NA	NA	NA
CYRIA	NA	6.19574	6.91483	5.56641	7.18192	5.54305	6.4249	NA	4.17063	6.49706	7.11667	6.10055	5.51165	6.03885	6.81058	5.67065	NA	6.31496	NA	5.3216	3.5594	4.92562	NA	7.88091	6.97469	7.61377	NA	NA	6.76757	5.58546	NA	8.69311	NA	5.32178	6.10023	4.3637	5.87496	7.31227	6.36519	5.38961	8.01795	5.66659	6.07157	7.03994	5.67912	5.62413	7.17529	5.32026	4.87838
CYRIB	10.5994	11.0571	11.4968	10.9405	12.0066	10.854	11.3824	10.9569	10.6908	11.6954	11.8862	11.2688	11.4783	10.7062	12.8076	10.9387	11.2134	12.0092	11.2648	11.49	11.098	10.7823	10.8475	12.9185	11.2148	12.2867	11.755	10.909	12.2761	11.269	11.0341	12.4839	12.7915	11.4406	11.49	11.2425	10.6161	11.2211	11.1651	11.4205	11.4513	11.0583	11.7284	12.2123	11.4154	11.2055	11.9923	11.4383	11.4791
CYTH1	NA	8.91476	8.77583	8.35539	9.02119	8.21276	8.44876	8.56247	8.19523	9.4977	9.4268	9.17649	8.17351	8.30714	9.47441	8.04235	7.19802	9.09994	8.28572	7.35008	7.62224	7.5129	7.68867	9.90944	8.63454	9.41579	7.95942	8.14308	8.80053	8.64846	7.79527	9.87037	9.90668	8.29746	8.83991	7.49117	8.21885	9.38949	8.86665	8.54178	9.39717	7.88909	8.99388	9.22129	7.92579	8.08105	8.85922	7.56907	8.52452
CYTH2	NA	9.7642	8.3648	9.24027	9.29754	9.24077	9.33522	10.0703	9.4473	9.60562	8.84921	9.05741	9.32526	9.26395	10.3711	9.34365	9.56532	9.70256	9.42678	9.61425	9.32161	9.00915	9.25348	10.2664	10.334	9.42837	10.1021	8.57986	8.93189	8.87988	9.82289	9.47082	10.0077	9.90442	8.6328	9.3494	9.49063	9.82813	9.07362	9.23018	9.9054	9.22978	8.57088	9.80317	9.29412	9.6049	9.68737	9.96307	9.36861
CYTH4	NA	NA	4.9429	5.3467	6.60843	4.95875	5.79617	NA	4.71765	5.84286	5.68877	5.96208	4.47732	5.23296	6.07879	4.45735	NA	5.20424	4.75776	NA	3.55388	NA	3.12732	6.29158	NA	6.37003	NA	4.19727	5.40749	5.99093	NA	7.1077	6.06506	NA	6.44081	NA	4.25462	NA	6.3426	5.31097	7.15723	4.61956	6.6504	5.7775	NA	NA	4.91856	NA	5.0743
CYTIP	7.10455	6.9658	7.96101	NA	8.55064	6.48706	7.62629	7.84024	6.37955	8.13826	8.95861	9.00688	6.84762	7.28869	8.65537	6.54735	NA	7.69567	6.58252	NA	6.55588	6.60638	5.8524	NA	7.59137	8.90572	NA	6.28894	NA	7.18534	NA	8.23846	8.92237	NA	8.14883	NA	6.68583	8.11785	8.17507	6.83164	7.85757	6.50267	8.55289	7.8516	5.57825	5.61273	7.60301	NA	7.58545
CZIB	8.3825	9.28036	9.45812	9.82238	9.46975	9.56824	9.79855	9.88453	9.82845	9.91224	10.4849	9.09014	9.58698	9.65147	9.87406	9.15772	10.4563	10.2386	9.71866	9.51799	9.93037	9.91299	9.18241	10.8816	10.2832	10.5957	10.2482	10.0181	9.87924	9.79387	9.722	9.96184	10.4542	10.6873	9.39381	9.84235	9.79282	10.1941	9.13842	10.0922	9.00164	9.63864	9.29915	10.453	10.0203	10.5468	10.7742	10.5984	9.87111
D2HGDH	NA	NA	NA	NA	NA	NA	NA	NA	NA	NA	NA	NA	NA	NA	NA	4.35795	NA	NA	NA	NA	4.3075	NA	5.2095	NA	NA	NA	NA	4.57514	NA	NA	NA	NA	NA	NA	NA	NA	NA	NA	NA	NA	NA	NA	NA	NA	NA	NA	NA	NA	NA
DAAM1	12.2671	12.1831	11.5741	11.9998	11.629	12.1989	12.1896	12.429	12.1016	11.8705	12.0394	11.6206	11.8153	12.0769	11.5929	11.2704	12.0562	12.4541	11.4378	11.5296	11.1985	11.5698	10.8633	12.4198	11.9327	12.4421	11.7793	10.6765	11.9124	11.7406	11.9399	11.7471	12.5311	12.2168	11.3008	11.8226	11.9308	12.6565	11.2999	12.0383	11.5933	11.3404	11.2311	12.4493	11.8735	11.9998	12.4984	11.6411	12.2032
DAB2	11.9997	11.0401	11.1142	11.0817	11.3129	11.2435	11.767	11.9861	10.5772	10.9568	11.8153	11.4609	10.5528	11.554	10.751	10.6166	11.6018	11.6158	10.7322	10.6568	10.0547	11.248	9.5072	11.6549	11.545	11.5076	10.9749	9.63267	11.3058	11.5963	11.1346	10.9299	11.404	11.3324	10.9293	10.7361	11.1971	11.2588	11.1351	11.2054	11.3349	9.84149	10.4442	10.91	11.3901	11.337	11.6521	11.1667	10.8742
DAD1	NA	NA	NA	NA	NA	NA	NA	NA	NA	NA	NA	NA	NA	NA	NA	3.70059	NA	NA	NA	4.97605	3.18067	NA	4.37508	NA	NA	NA	NA	2.71135	NA	NA	NA	NA	NA	NA	NA	NA	4.09788	NA	NA	NA	NA	NA	NA	NA	NA	NA	NA	NA	NA
DAG1	11.0317	10.1187	10.1657	9.18995	10.211	9.14742	9.7497	9.64862	9.61021	10.5179	10.7385	10.3029	9.17725	9.04688	9.17582	8.51917	10.3805	10.2637	9.16113	9.30376	8.53924	9.22176	8.87087	11.0825	10.2001	10.1057	10.0828	8.23297	10.1514	9.95814	9.14064	10.0406	10.6657	10.316	9.00121	9.28016	8.71446	10.1256	8.96087	9.44195	9.60368	8.67353	7.39733	10.7105	8.97821	10.2829	10.8954	9.87735	9.83629
DAGLB	NA	8.35193	7.17721	8.50696	7.72122	7.92083	8.11763	9.18202	7.32711	7.93842	NA	NA	7.89119	7.6032	8.11836	7.70857	7.89825	8.28581	7.83604	6.94516	7.49709	8.50509	6.93058	7.95763	NA	8.51547	8.58722	7.57248	9.04456	8.01859	8.28567	8.65549	8.47342	8.32247	7.76306	7.53581	6.93842	9.16529	8.496	8.70073	8.12158	7.53667	7.88034	9.25502	7.09103	6.81292	8.81263	6.84055	8.3708
DAP	NA	5.31114	5.68034	5.8233	5.30158	4.79334	7.57494	NA	6.16054	7.73004	6.56502	6.12723	7.45346	6.3403	8.16233	6.70688	7.6466	6.2506	8.55909	6.56438	7.24049	7.47608	6.09824	NA	6.91609	NA	7.13926	7.62018	7.22138	6.63362	6.63786	6.43995	NA	6.54459	5.98786	8.46635	NA	NA	6.77686	7.31115	6.09045	8.39476	6.32512	8.29678	7.44474	6.30755	7.03227	6.79754	6.55587
DAP3	NA	NA	NA	NA	NA	NA	NA	NA	NA	NA	NA	NA	NA	NA	NA	4.89812	NA	NA	NA	3.54726	4.51013	NA	4.55655	NA	NA	NA	NA	4.05496	NA	NA	NA	NA	NA	NA	NA	NA	NA	NA	4.33664	NA	NA	NA	NA	NA	NA	NA	NA	NA	NA
DAPK2	NA	NA	NA	NA	NA	NA	NA	NA	NA	NA	NA	NA	3.62534	NA	NA	NA	NA	NA	4.83077	NA	NA	NA	3.31304	NA	NA	NA	NA	NA	NA	4.6776	NA	NA	NA	NA	6.37561	NA	NA	NA	5.95732	NA	NA	NA	7.11337	NA	NA	NA	NA	NA	4.46248
DAPK3	NA	NA	NA	NA	5.34112	3.69771	NA	NA	3.79295	NA	NA	NA	4.55684	4.69421	NA	4.16727	NA	NA	4.76157	NA	2.82172	3.80175	3.3694	NA	5.66225	NA	NA	NA	5.21257	NA	NA	4.58894	NA	NA	NA	4.12554	4.10804	NA	4.16754	NA	4.12409	NA	NA	NA	NA	NA	NA	NA	NA
DARS1	10.6204	10.7283	10.7154	11.3255	10.0506	11.1583	11.0252	11.5712	11.1227	10.5073	10.9717	10.2747	11.1406	10.6045	11.3706	11.3092	11.3211	11.0445	11.0875	11.5425	10.9901	11.0617	11.2111	11.1496	9.93796	11.1167	11.6538	10.9107	10.2453	10.8286	11.1753	10.0908	11.1505	11.3447	10.6992	10.9874	11.4152	11.3026	10.4862	10.7559	10.6272	11.261	10.33	11.2582	11.2978	11.4058	11.109	11.3687	10.9303
DARS2	NA	NA	NA	NA	7.88323	NA	NA	7.2215	6.26002	NA	NA	NA	5.87415	6.98653	8.12547	8.60484	NA	NA	6.35506	7.67814	7.96046	5.75729	8.05011	NA	NA	NA	7.35937	8.24382	NA	5.31571	7.4627	NA	8.72071	6.97644	7.11733	4.68562	7.38953	6.92856	7.14223	5.89038	6.9247	7.22588	7.54841	NA	7.87681	6.56147	NA	6.46913	6.59002
DAZAP1	6.13951	8.37631	8.48706	8.00037	7.55611	7.45374	8.63961	7.35346	8.26596	8.36578	8.27524	8.2888	7.40214	7.7865	7.32409	8.57118	8.58355	8.21011	8.21723	7.30399	8.76715	8.52354	7.67988	9.30424	9.2779	8.96737	8.10737	8.38776	7.93573	8.15441	7.85188	7.77145	7.83319	8.19283	7.94316	8.87315	7.95214	7.13946	8.54897	7.94692	7.68396	8.3236	8.52549	8.56767	8.0343	8.33323	8.47245	7.56987	8.48511
DBH	8.95881	8.00174	8.58987	8.03741	10.9571	6.80381	8.878	NA	6.09622	NA	10.518	8.03598	7.74518	7.27231	7.51861	NA	8.07518	7.00091	NA	9.12268	4.98177	NA	7.06426	NA	8.60382	9.96593	7.56239	NA	9.17759	NA	8.01662	7.37019	7.9316	NA	6.90876	NA	NA	9.5197	10.3976	13.4796	NA	5.85127	NA	6.89687	NA	NA	9.15648	6.99329	5.97787
DBI	6.86153	8.66062	9.23516	7.99356	9.25107	8.28467	11.6827	6.65522	7.67363	8.20515	9.81407	8.73409	8.30486	8.40714	8.29906	8.20482	10.6261	9.19464	8.13299	7.42088	10.5448	7.90346	7.92172	NA	8.90203	8.78373	8.5762	7.50237	9.48767	8.17779	NA	10.3335	8.95953	8.70185	7.74124	11.1152	8.2757	9.0794	8.75085	8.50992	8.33067	9.82318	8.03609	8.71067	11.0013	11.4131	8.95672	10.9586	8.89162
DBN1	11.7637	12.6385	11.1056	11.24	12.9022	11.9172	11.2628	10.852	12.1491	11.7856	11.2658	10.959	11.7849	12.2213	12.8589	12.746	12.1322	11.6639	11.9141	12.2741	11.9646	11.5247	11.7255	11.2541	13.6424	10.8413	12.3069	12.7538	11.0541	11.5297	13.4226	10.9803	11.9501	11.5373	11.9167	11.7157	11.2132	11.6568	12.2867	11.728	12.2005	12.8902	12.4287	11.4784	11.4402	10.7879	10.9567	11.0126	12.2032
DBNL	13.3994	12.8545	12.283	13.0621	13.1198	12.995	12.2567	13.0303	13.3386	13.0853	13.5604	13.8225	12.546	13.3523	13.7339	12.6883	12.512	12.8877	12.9886	12.0204	12.3755	12.3088	11.5191	13.2537	14.0955	13.2866	12.4268	12.9025	12.7013	12.3482	13.5712	12.9692	13.7654	12.2251	13.2594	12.6641	12.0739	12.515	13.4808	13.0612	12.8968	12.6976	13.2759	13.4309	12.3378	12.3275	12.3431	12.3026	12.6333
DBT	7.2553	7.73609	7.84201	NA	8.87563	5.03784	5.76772	6.88558	7.16622	5.58551	6.3597	NA	6.06442	8.13634	7.24848	8.57967	NA	NA	6.64698	7.89992	7.88207	6.62828	8.33863	NA	8.76062	NA	7.99284	7.80205	NA	6.41602	7.6422	NA	7.83856	NA	7.56131	5.36699	7.73024	8.24155	7.91752	NA	7.71316	7.83469	8.17191	NA	7.691	6.62261	NA	7.20698	6.32384
DCAF11	8.74603	8.79328	10.0296	8.57716	7.69291	6.94134	7.37824	7.41385	7.13764	7.24991	7.61062	8.38426	6.85	7.51665	8.62013	7.14291	7.16252	7.26561	6.40863	7.17699	6.46481	6.85254	6.46506	8.04384	8.28023	7.53053	7.55498	7.0524	7.72046	7.29648	6.87533	6.82142	7.66939	7.37141	7.42222	6.96856	6.96729	9.52562	7.2479	7.59043	7.87016	6.35363	7.28236	7.91908	7.00333	7.62944	9.37745	7.91961	6.95582
DCAF6	9.89554	9.15915	9.53744	8.46525	8.15592	5.37581	NA	NA	5.58051	4.6792	7.15413	NA	NA	6.84218	NA	5.24649	NA	NA	NA	7.23385	4.82941	5.49843	6.35355	8.51107	8.24083	NA	6.33686	6.45531	7.75313	5.20683	NA	5.93033	8.33889	NA	6.19386	5.3261	NA	10.2806	6.50926	NA	6.91095	5.09533	5.92182	NA	5.22464	5.88907	9.73312	7.40885	4.62112
DCAF7	9.29981	7.90177	7.50322	8.32073	8.05134	8.12406	9.05598	8.75464	8.28879	8.46737	7.12843	6.78881	7.64524	8.11021	7.76552	8.29006	8.37434	8.15734	7.77683	8.01882	7.89544	8.26312	8.59588	8.39896	7.03307	8.10663	8.39981	7.8903	8.28865	8.03148	8.78817	7.85296	8.16269	8.41839	8.14883	8.26053	8.35169	8.84399	8.07026	8.02032	8.08359	8.12264	8.00996	8.28377	8.30727	8.16386	8.64193	8.2507	8.3044
DCAF8	8.36016	6.37309	9.3684	6.75394	7.00431	5.128	5.75341	6.43362	4.67055	6.24554	NA	6.50584	5.0361	NA	NA	4.85075	NA	6.06364	4.51811	4.96165	4.53461	5.08164	4.83894	NA	6.46181	NA	NA	4.77639	6.60289	5.67341	NA	6.1328	NA	NA	5.75304	4.39148	5.37798	NA	6.01204	5.62996	6.96878	4.40995	5.28469	5.13	5.6836	NA	6.72931	5.02994	4.79031
DCAKD	NA	7.78093	6.81995	NA	7.62468	4.43014	NA	NA	5.97774	NA	NA	NA	NA	6.91658	6.55954	8.38029	NA	NA	6.53153	8.17263	6.96836	5.98023	8.94541	NA	7.88617	NA	NA	8.42637	NA	5.98351	7.34992	NA	6.6807	6.80828	7.0357	4.81109	7.49451	7.61837	7.56864	NA	8.71728	7.43838	7.71545	NA	7.6892	6.29068	NA	7.04519	5.3869
DCBLD2	NA	NA	NA	5.91993	NA	4.79796	5.93065	7.19653	6.38878	6.62913	NA	6.94125	5.8844	6.13041	NA	NA	NA	NA	5.1417	NA	5.47012	6.1098	4.75519	NA	NA	6.69267	NA	NA	NA	5.87032	NA	6.56522	NA	6.11285	NA	5.7624	4.94927	4.53672	NA	6.80217	5.97241	5.20921	NA	6.5066	NA	5.83556	NA	5.46252	6.88959
DCD	11.7075	10.5944	12.9082	11.4643	10.9589	9.90508	13.525	12.4698	9.87067	12.054	13.0392	11.3887	9.73833	10.0071	11.2642	10.9938	10.9068	9.57761	10.0493	10.7777	9.73979	10.4306	9.36137	12.8269	10.7323	11.3999	11.2284	11.7058	14.3105	10.2858	12.1487	13.053	11.6225	10.2588	11.8629	8.73668	10.2666	11.3976	11.1508	9.22365	11.7632	9.49334	11.3268	10.2438	11.6142	11.5357	12.6584	11.0361	11.1175
DCHS1	NA	NA	7.43173	NA	6.31847	NA	4.93891	NA	NA	NA	NA	5.33631	NA	5.21554	NA	NA	NA	NA	NA	NA	NA	NA	NA	NA	5.07807	NA	NA	NA	7.11666	NA	6.87396	7.18872	NA	NA	NA	NA	4.02979	NA	4.72741	NA	5.35888	NA	NA	NA	NA	NA	NA	NA	NA
DCK	NA	6.38108	7.28907	7.2277	7.50201	6.8337	7.52101	7.88568	7.26386	8.83989	7.67794	7.09692	6.97416	7.09731	6.87555	7.11329	7.34813	6.86533	6.94396	7.16462	6.69197	6.29426	6.93613	7.79999	NA	7.66971	7.80355	6.9979	7.70174	7.4847	7.29158	7.04268	NA	7.25458	7.19006	7.14434	6.99893	7.41312	7.53645	7.25265	6.80451	6.76756	6.77322	7.27597	6.70739	7.28646	7.55481	6.01073	7.12557
DCN	8.58446	12.1481	14.805	7.20015	9.97761	7.72776	12.741	12.2989	7.62845	11.4828	9.72914	NA	8.46665	7.65405	9.884	8.57967	10.3553	7.31051	9.43182	9.74085	9.0441	11.7953	7.31168	13.3055	12.2872	10.7263	10.4337	7.77792	9.72354	8.4894	NA	10.8088	9.76695	9.36905	7.77876	5.78346	8.86282	NA	9.15559	7.53216	9.63028	8.08625	7.65637	8.91016	8.11063	9.00036	9.12632	7.15191	7.91279
DCP1A	NA	NA	NA	5.19079	NA	4.73193	NA	NA	5.59357	NA	NA	NA	5.3292	5.84375	6.10145	5.44458	NA	5.21378	5.18626	4.43031	4.8945	4.62634	5.25492	NA	NA	4.89739	NA	5.33295	6.378	4.4781	NA	NA	NA	NA	5.43446	5.35064	NA	NA	4.9656	NA	NA	5.44735	5.3161	6.1902	5.87467	NA	NA	5.48351	5.67485
DCPS	NA	NA	NA	NA	NA	NA	NA	NA	NA	NA	NA	NA	NA	NA	NA	NA	NA	NA	3.22819	NA	3.88137	NA	3.36711	NA	7.98198	NA	NA	NA	NA	NA	NA	NA	NA	NA	NA	NA	NA	NA	NA	NA	NA	NA	NA	NA	NA	NA	NA	NA	NA
DCTD	NA	7.70657	6.58685	8.42231	6.70598	8.53125	8.35389	6.85112	8.9566	7.45972	6.6384	NA	8.63044	7.71178	NA	8.03001	9.53207	8.70888	9.06047	9.10883	8.95118	8.82064	8.15664	NA	7.58236	8.24376	9.84163	8.8593	7.85827	7.83473	8.54871	6.8405	8.53626	9.44504	7.56082	9.38535	8.63847	8.09289	6.75893	8.06612	6.15523	8.96165	6.84549	8.66121	9.12652	9.29988	9.5521	9.67052	8.6186
DCTN1	13.3892	12.2992	12.7452	12.7886	12.0239	11.9907	13.4019	12.8747	11.4124	11.9796	12.4281	13.4055	11.238	12.1982	12.8463	11.1473	11.6018	11.628	11.3737	11.1379	10.8615	10.9262	10.8117	12.3225	12.2872	12.8802	11.5867	11.3264	14.532	10.9319	13.0858	11.955	12.3061	11.0419	11.7784	10.9259	10.7424	12.5076	11.2475	12.5035	11.7225	11.1741	12.4772	13.7327	10.4797	10.8472	12.5057	11.4383	11.2005
DCTN2	12.776	12.4858	13.0044	12.3754	11.8102	11.3039	14.1189	11.6444	11.0873	12.288	11.8393	13.3432	11.6341	11.3735	13.4913	11.1756	12.3624	11.6757	12.162	11.3425	11.5549	11.2057	10.9148	13.0661	12.5582	12.9253	12.2298	12.0606	14.9667	11.0757	12.3928	12.9005	12.1238	11.5103	11.8071	11.6326	9.93017	12.1148	11.7308	12.6809	12.163	12.1622	12.4772	14.2334	11.2124	11.3688	13.1362	11.9771	11.5405
DCTN3	9.91833	8.68033	10.1286	9.33594	7.87008	8.17541	12.8071	8.92419	7.71422	8.99158	7.84694	9.12214	8.31623	8.39636	9.7272	8.40916	10.9325	8.05774	8.70794	8.48286	10.1273	8.21853	8.73228	9.71871	8.80632	9.22705	9.40392	9.16927	11.7792	7.96585	9.20502	9.35821	8.86477	8.1792	8.1368	10.2653	7.77158	9.49579	8.12943	8.85239	8.81327	10.0915	8.71533	10.7105	10.4109	10.3694	10.6445	10.7875	8.07141
DCTN4	11.9997	11.1252	11.4291	11.8253	10.6158	10.676	12.4914	11.6727	10.1547	10.7817	11.5249	12.2194	10.4195	10.8883	11.1287	10.3072	11.1922	10.6667	10.3072	10.0543	9.91076	10.1511	9.98308	11.5403	10.6842	12.3459	10.4936	10.2697	13.1055	9.79765	11.5391	10.636	10.8452	10.1195	10.5665	9.93189	9.89432	11.4928	9.92977	11.4766	10.9441	9.88098	11.366	12.3278	9.79979	9.83934	10.9801	10.2748	10.037
DCTN5	9.65898	8.01804	8.03883	8.47579	8.16848	8.09768	8.36474	8.38241	8.00156	8.15189	9.17051	9.24349	7.86411	8.90205	8.19206	8.3996	8.63665	8.33415	7.78405	8.05173	8.66941	7.71761	8.59588	7.36111	7.39917	8.25793	8.1422	7.79382	9.38747	7.75556	8.41901	6.85903	8.72071	7.40656	8.49823	7.91188	8.36223	7.84414	8.05814	8.72868	8.0707	7.50896	9.08431	7.96384	8.41154	8.30843	7.75134	8.18735	7.89273
DCTN6	8.92545	7.59162	7.80161	7.65858	NA	6.82142	7.26356	7.58811	7.74604	6.30113	7.97593	7.91239	7.6714	7.71467	7.73749	6.78821	7.90508	7.43301	7.12663	7.31969	7.12313	6.43656	6.96588	NA	7.65559	NA	7.52013	7.14333	8.1941	6.11175	7.13623	6.07935	NA	7.37775	7.09324	6.77583	7.24908	7.15071	6.49259	7.66048	6.64158	7.27603	7.40644	7.27259	6.45059	6.70044	8.02489	7.26026	6.95989
DCTPP1	NA	NA	NA	NA	NA	NA	5.18303	NA	NA	NA	NA	NA	NA	NA	NA	NA	3.89748	3.88608	2.15469	NA	5.01823	NA	2.89614	NA	NA	NA	NA	3.4958	NA	NA	NA	NA	NA	NA	NA	3.97323	NA	NA	3.62409	NA	NA	4.16926	NA	NA	NA	4.70146	NA	4.54418	NA
DCUN1D1	NA	7.33548	7.75683	7.48111	6.14992	7.23298	7.76676	7.83506	8.12085	7.84918	7.95657	NA	8.2934	6.9396	8.31728	7.65115	8.53961	8.27346	8.43391	8.28772	8.15079	7.83082	7.70568	9.85482	8.66463	7.75006	8.88402	8.37794	7.83257	7.65297	8.40538	7.68921	8.57269	8.34705	7.0084	8.44704	7.34376	7.96464	7.87666	7.94461	7.67327	8.02347	7.69229	8.10197	7.69181	8.53909	8.49623	8.49003	8.21084
DCUN1D3	6.27443	NA	5.80188	5.52044	7.45955	5.83339	6.56068	4.67067	5.66564	NA	6.15818	NA	6.12083	NA	6.34359	6.07309	6.32485	5.81937	6.31156	6.27814	5.77633	5.81353	5.23223	NA	7.3351	5.91342	6.42331	5.31604	7.89439	5.33878	NA	6.33067	7.31415	6.61974	5.12739	5.97107	5.69757	7.07908	5.41287	NA	5.76842	5.29143	5.90997	6.80626	5.36203	5.0249	6.90456	6.38143	6.09117
DCXR	NA	8.66062	8.03411	8.70807	7.49339	7.40307	8.96617	8.18836	8.6827	8.41182	NA	NA	8.47681	7.6235	8.7777	8.21576	9.1491	7.82039	8.86541	9.43718	9.21905	7.98558	9.18241	7.31188	NA	7.21268	8.8478	9.14052	8.32735	8.25675	9.09889	7.36875	9.01353	9.06259	7.13334	8.82908	9.16921	9.47759	7.95725	7.67037	8.70064	9.60902	7.32539	8.18922	9.72081	8.79256	9.69252	9.43991	8.17413
DDAH1	9.16341	8.95578	9.48505	8.12036	9.44416	8.22499	8.93738	8.39604	7.73067	9.82987	9.43313	9.53851	8.04274	7.582	10.0696	8.36072	9.59783	8.17071	7.65481	8.41696	8.19469	8.18416	8.00012	10.9954	9.24509	9.05923	8.98752	7.75174	9.69424	8.28931	8.16977	10.7181	9.41232	8.94672	8.59812	7.87209	8.30876	10.3117	8.83856	8.52062	9.4479	8.38481	8.50692	8.93535	8.71846	8.8877	9.60227	8.78357	7.94026
DDAH2	8.15336	9.26085	9.45812	8.40035	8.92086	8.21276	10.5845	7.46044	7.83676	8.96867	8.83971	8.13826	8.36083	8.08359	9.15134	8.03001	10.7637	8.87332	8.10799	8.53557	9.86734	8.01195	8.40737	10.0937	8.26721	8.59575	8.98752	7.83396	9.757	8.43223	8.34951	10.3861	8.68787	8.44141	8.48879	10.0613	8.65571	10.2806	8.34444	8.36312	9.91985	9.66355	8.31751	8.79564	10.5105	10.6687	9.37745	10.7918	7.79719
DDB1	11.7157	11.0777	13.2597	11.3966	10.0742	10.2605	10.0746	10.5656	10.3383	10.4086	10.2928	9.86597	10.2371	10.0997	10.2224	10.2892	10.4797	10.1569	10.1989	10.7886	10.2752	10.1746	10.1414	11.6969	10.075	10.4116	10.794	10.5401	10.5778	10.0305	10.2156	9.82024	10.9711	10.5404	10.139	10.1416	10.6292	12.6899	9.69928	10.2676	10.5269	9.7514	9.87433	10.3937	10.2288	10.1943	12.2674	10.9567	10.1262
DDHD2	NA	6.6176	NA	5.71415	4.73478	6.00954	5.07763	NA	6.12454	NA	5.48936	NA	5.30605	5.72951	NA	5.68276	6.05183	6.19594	5.46596	5.32759	5.52682	5.36593	5.00956	5.63067	NA	6.61429	6.07006	5.44891	NA	5.17888	NA	5.85231	NA	NA	5.49506	5.38707	5.48847	7.69806	5.69231	5.85023	6.80276	5.2918	NA	5.49971	5.88084	6.31636	6.45564	5.91539	6.07634
DDI2	13.9927	13.2338	13.1334	12.6325	11.84	8.30787	9.47703	9.24364	8.84552	10.9932	9.80434	10.4425	7.81421	10.449	9.77606	9.15203	9.18519	8.5845	7.76255	10.4334	6.98334	9.09182	8.59588	13.1999	11.9834	9.47763	10.6956	9.99575	12.3247	8.6897	8.89935	10.173	12.1542	9.66632	10.0294	8.10905	9.44179	14.3222	9.36209	8.99729	11.3076	7.83996	9.24976	8.98444	8.96456	9.75926	13.992	12.0412	8.28158
DDO	NA	NA	NA	NA	NA	NA	NA	NA	NA	NA	NA	NA	NA	NA	NA	5.69191	5.67146	NA	NA	NA	NA	NA	NA	NA	NA	NA	NA	5.28861	NA	NA	NA	NA	NA	NA	NA	NA	NA	NA	NA	NA	NA	NA	NA	NA	NA	NA	NA	NA	NA
DDOST	9.58258	11.0382	10.5	8.8032	11.7593	8.31932	8.39682	10.9615	9.9869	10.1616	7.8212	8.04992	9.40729	10.412	10.5842	11.5657	6.98951	8.9986	9.81835	11.9638	10.9554	9.26626	11.8095	10.2477	11.2778	7.87172	11.4023	11.3889	9.33146	9.4874	11.4389	8.47285	11.6709	10.1051	10.5484	8.29334	11.5011	11.4342	10.4048	7.66545	10.8186	10.6166	10.8699	8.01038	10.8592	10.3634	9.49423	10.7198	9.57514
DDRGK1	NA	7.12844	NA	NA	7.66296	NA	4.5477	NA	6.44762	6.3241	NA	5.66302	4.53043	5.75655	NA	7.33404	NA	NA	6.73148	4.89524	5.39083	6.04174	5.33638	NA	8.28023	NA	NA	7.00885	5.89177	5.4433	5.75753	NA	NA	NA	6.02827	5.10513	NA	NA	6.89822	NA	7.03334	6.82203	6.3543	NA	6.65829	NA	NA	NA	4.93386
DDT	NA	7.76129	NA	8.71698	7.57523	7.43064	8.80814	NA	9.01936	8.56226	NA	6.59973	8.51678	7.71428	8.65537	NA	9.97714	8.15734	8.92389	8.65472	10.2178	7.70637	8.93214	9.3576	NA	8.29962	9.26663	8.92146	8.53997	7.25967	NA	7.84508	10.7609	9.68573	7.14794	9.81248	8.2868	8.06129	5.62147	8.15917	7.97708	8.15814	7.41799	8.27063	9.39423	9.24866	8.93078	10.4524	8.79821
DDX1	10.0113	9.40408	8.94054	9.2769	9.46467	9.42178	9.67753	9.74233	9.63269	9.58065	10.1578	9.36214	9.60099	9.59133	9.64776	9.73425	10.0455	9.68403	9.32196	10.111	9.28654	9.81531	9.47095	10.0884	9.7543	9.96161	9.89141	9.19746	9.39962	9.64247	9.85334	9.15749	10.1907	9.76997	9.43369	9.62759	9.64099	9.40241	9.00577	9.55032	9.30661	9.24086	9.08431	9.72348	9.85631	9.89036	9.70278	9.71612	9.83629
DDX17	8.4864	7.59912	8.50822	7.3722	7.14832	5.97809	7.32909	6.937	6.85452	7.62527	7.46603	7.34706	5.92094	6.82107	NA	6.57164	6.72488	6.1603	5.81199	6.58703	6.34803	6.50366	6.54525	NA	7.62877	7.0809	6.26502	6.03047	7.28931	7.26138	7.10297	6.37464	7.044	6.73738	6.89682	6.51767	6.84174	7.98247	7.40428	6.9343	6.90189	6.228	6.47961	6.68882	6.26306	5.90699	7.75341	6.55293	6.49146
DDX19A	8.94778	9.05728	9.37418	9.48945	9.68604	9.4791	8.88556	9.98267	9.53583	9.68743	9.69265	9.50856	8.76097	9.8929	9.50693	8.84208	9.11207	9.70256	8.88762	8.99299	8.96392	9.05426	9.1655	10.0017	10.075	9.68583	9.28029	9.27356	9.37521	9.14596	9.90754	9.28001	9.72979	8.70185	9.82715	9.1843	9.16319	9.39596	9.27044	9.45873	9.32301	9.15561	9.11528	9.59767	9.09555	9.24213	9.39653	9.04892	9.09515
DDX19B	NA	NA	NA	NA	NA	3.77602	NA	NA	4.13354	NA	NA	NA	2.94704	4.59089	NA	NA	NA	NA	2.77306	NA	3.52842	NA	NA	NA	NA	NA	NA	NA	NA	NA	NA	NA	NA	NA	3.59867	NA	NA	NA	2.51622	4.87613	NA	NA	4.14064	NA	NA	NA	NA	NA	NA
DDX20	NA	NA	NA	6.44836	NA	5.25622	NA	NA	NA	NA	NA	NA	NA	5.81405	NA	5.78528	NA	NA	6.03652	NA	5.37746	6.47731	NA	NA	NA	NA	NA	NA	7.42881	5.63105	NA	NA	NA	NA	NA	5.01046	NA	NA	NA	NA	NA	6.00329	NA	NA	NA	NA	NA	6.27668	NA
DDX39B	NA	4.99187	5.8682	6.28449	NA	4.24015	5.36194	NA	5.05223	NA	NA	5.74658	5.15233	4.80239	6.88593	4.77189	NA	NA	4.62629	NA	4.04136	4.92735	4.19162	NA	NA	NA	NA	4.95874	NA	4.87623	NA	6.08018	NA	5.1236	5.47564	3.50776	3.86919	NA	5.80917	4.11713	4.15871	4.57742	5.92217	NA	3.37223	NA	NA	NA	5.16469
DDX3X	9.42443	9.87528	10.0764	9.96386	10.1006	9.90888	10.1612	10.3688	9.6981	10.2687	9.75969	10.0684	9.88678	9.73509	10.6469	9.80836	10.2938	9.93585	9.70205	10.2277	9.62013	9.69026	9.76467	10.5561	10.41	10.3956	10.3325	9.52558	9.90931	9.79008	10.4594	10.3453	10.6908	10.1686	9.75421	9.61467	10.036	10.411	10.24	10.0073	9.88346	9.95011	9.69733	10.1064	9.55768	10.0182	10.2769	9.90518	9.87874
DDX3Y	NA	7.96254	NA	7.45396	7.49545	7.77118	7.87761	7.96993	7.40533	7.59483	7.25104	7.57848	7.57547	7.49988	7.00548	7.69289	7.62112	7.19568	7.1963	7.59357	7.31325	5.23363	6.85701	7.72607	8.13018	8.01603	7.51105	6.91092	8.05805	7.18504	8.10145	7.86815	7.80197	7.56005	7.10592	7.30795	7.73551	8.87213	7.27958	7.24971	6.97725	7.79923	6.65526	7.26854	4.76223	7.54623	7.99321	6.85471	7.58975
DDX5	NA	NA	NA	NA	NA	NA	NA	NA	NA	NA	NA	NA	NA	NA	NA	NA	NA	NA	NA	NA	6.77165	NA	NA	NA	NA	NA	NA	7.64083	NA	NA	NA	NA	NA	NA	3.30391	NA	NA	NA	4.21547	NA	NA	6.20669	5.02087	NA	NA	6.45583	NA	NA	NA
DDX58	7.31224	6.87608	7.53416	5.82566	6.03368	4.92306	6.28596	6.8441	5.11392	6.76612	7.32539	6.64469	5.79502	6.27127	5.77572	6.02457	4.76328	6.30405	4.893	4.17614	5.04331	5.10672	4.50713	NA	NA	7.1869	NA	5.30831	6.69494	6.247	NA	6.79595	NA	NA	7.02609	4.43953	4.69878	7.1494	6.85457	5.52909	5.81634	5.60458	6.83832	5.88141	5.42746	5.14401	6.43036	5.12807	5.94962
DDX6	8.83254	9.62363	8.83564	9.57527	9.34256	9.61549	9.93954	9.805	9.40613	9.90823	10.1881	8.83409	9.51973	9.0674	9.97049	9.59882	9.96474	9.64623	9.5339	9.98021	9.78357	10.0369	9.71129	9.44236	10.485	9.55998	10.2757	9.71687	8.97315	9.98489	9.71096	9.28001	10.1186	9.79699	9.36316	9.94572	9.37572	9.49579	9.36701	9.55032	9.5208	9.68399	9.35211	9.65438	9.97337	9.6401	9.69766	9.96307	10.0807
DDX60	NA	7.25778	7.1451	NA	NA	6.05474	6.21916	NA	5.9763	6.5987	NA	NA	6.10456	6.00934	NA	6.62828	6.26174	6.5708	4.89603	NA	6.74676	5.92028	5.93834	NA	NA	6.09388	NA	5.52655	NA	6.06517	NA	5.98981	NA	7.45645	6.32107	5.34824	6.26623	NA	6.2046	6.92173	6.65413	6.02524	5.64252	NA	5.85527	6.30977	6.51439	6.77199	6.11354
DECR1	8.78374	9.85374	9.50623	6.65247	10.5162	7.2081	6.34048	7.56758	8.5089	9.00666	7.24006	7.76744	8.08323	9.12728	9.87406	10.8538	6.54939	7.31615	8.89495	10.3147	10.8165	8.33798	10.7163	8.20175	10.6114	NA	10.0983	10.4398	7.42707	8.43223	10.106	6.82073	10.0727	8.05811	9.18769	7.93977	9.7967	9.63912	9.73781	7.10571	9.91625	10.3639	10.0481	6.90061	10.3518	9.20902	6.78261	9.94403	8.76568
DECR2	NA	NA	NA	NA	NA	NA	NA	NA	NA	NA	NA	NA	NA	NA	NA	5.30319	NA	NA	4.81994	4.98879	2.35593	4.75995	4.80162	NA	NA	NA	5.14959	5.1208	NA	NA	NA	NA	NA	NA	4.5543	5.25361	4.25479	NA	NA	NA	NA	5.18829	4.86383	NA	6.30536	NA	NA	6.16354	5.22526
DEF6	10.5122	11.2074	11.536	10.6987	10.9822	10.333	11.0337	11.7675	9.59655	11.7856	11.3215	11.4404	10.1477	10.4066	11.8779	10.4226	9.82987	11.2411	9.00738	9.65293	8.71534	9.4702	9.5338	13.0047	10.7766	12.1414	10.1475	9.3856	11.3689	10.1268	10.8971	11.3314	12.3241	10.3559	10.7846	8.91592	9.40149	11.7097	11.5037	10.7376	11.0627	10.1037	10.9984	10.8801	9.16283	10.5705	11.5162	9.15869	10.1766
DEFA1	NA	8.25007	NA	9.62819	9.91192	5.75263	NA	NA	5.42804	NA	NA	NA	NA	NA	9.11804	5.19639	NA	8.02174	6.28649	7.60823	8.33861	5.58959	5.39665	NA	8.33114	NA	NA	8.21101	NA	NA	NA	6.19738	8.67676	8.63353	7.54588	5.75459	NA	NA	9.63948	NA	6.8351	5.44039	5.67537	NA	4.69693	6.99945	NA	6.09883	7.1093
DEGS1	NA	NA	NA	NA	NA	NA	NA	NA	NA	NA	NA	NA	NA	NA	NA	5.5833	NA	NA	NA	NA	5.38728	NA	6.38491	NA	NA	NA	NA	5.12079	NA	NA	NA	NA	NA	NA	NA	NA	5.86902	NA	NA	NA	NA	NA	NA	NA	NA	NA	NA	NA	NA
DENND10	NA	NA	4.9057	6.46122	6.83935	5.78719	6.56944	NA	5.85868	NA	7.54875	NA	5.72864	6.1161	7.51608	6.83988	6.33879	6.31998	6.65659	6.6588	6.51689	5.65163	6.14293	NA	NA	5.79367	6.44264	6.46963	6.67196	6.05172	NA	7.27976	6.81613	NA	6.77842	6.00624	5.43828	NA	6.27288	5.93333	NA	6.23103	7.33273	6.48982	6.24732	NA	NA	5.17133	6.32428
DENND1A	8.65399	6.0766	5.85284	6.75429	6.41845	5.29566	5.87746	NA	4.44685	4.82025	4.34035	5.96502	4.16938	5.07915	NA	4.89217	NA	5.13332	5.24694	NA	4.23763	4.61518	4.04402	NA	7.34319	5.55472	NA	4.99662	9.17759	5.07352	NA	6.68677	NA	NA	5.62677	4.42749	4.6218	7.99201	6.43984	5.25204	6.28742	4.39121	6.00768	5.94637	NA	NA	7.38203	5.01756	4.21181
DENND1B	NA	NA	NA	2.82423	NA	NA	NA	NA	3.4139	NA	NA	NA	2.96561	3.40333	NA	NA	NA	3.35619	3.25793	3.84957	2.92843	2.73157	2.56325	NA	NA	NA	NA	1.92634	NA	2.77499	NA	NA	NA	NA	2.90239	3.25637	1.85215	NA	NA	NA	NA	3.13151	3.01521	NA	2.06096	2.69473	NA	3.5148	NA
DENND2D	11.0212	8.93951	10.2435	9.0906	10.8146	9.09505	9.69483	9.54228	8.91319	9.7425	11.1648	10.2203	8.92589	9.46811	10.4401	8.69355	9.1923	9.89614	8.63106	9.30376	8.10551	8.90748	8.92546	11.2588	10.7441	10.8693	9.29381	8.26528	9.95945	9.32937	9.58961	9.98098	11.7123	9.31399	9.31592	8.44704	8.88491	9.84715	9.71095	9.6016	10.37	8.80625	9.21587	10.5156	8.84302	9.2023	10.3374	8.64896	9.25016
DENND3	9.9792	9.75958	9.16362	10.1063	10.1678	9.90127	9.89156	10.4658	9.45236	9.35184	9.20792	9.35543	10.1477	10.3547	10.1418	10.1649	10.3742	9.78748	10.2483	10.7467	10.0001	9.71455	9.5338	10.6121	9.86209	10.1212	10.5926	9.73236	9.34409	9.68795	10.8551	9.36406	10.4864	10.3888	9.10365	10.0129	9.99931	10.3754	9.36209	9.99204	9.82708	10.2507	10.0091	9.73309	9.94932	9.90284	10.102	9.90124	10.1797
DENND4A	8.49397	7.10131	6.97699	6.87368	7.27188	7.01893	6.84073	7.77415	7.31741	7.42968	7.04773	7.84395	6.30788	7.29101	7.55912	6.93704	7.14793	6.73427	6.88832	7.02858	6.38349	6.74463	6.62688	NA	8.18656	7.42449	6.91416	6.64771	7.16273	6.98966	7.19461	7.19327	7.66859	7.06068	6.90076	7.05067	6.6104	5.21545	7.56066	6.85895	7.03395	6.63639	7.33039	7.25206	6.40833	6.75687	6.81037	6.87613	6.85002
DENND4C	9.25576	7.62086	7.64849	7.61675	8.54101	7.98707	8.09173	8.82688	7.89221	8.0966	8.14661	7.80464	7.15387	8.40714	8.13789	8.01757	8.08438	7.38809	7.74603	8.19901	7.32234	7.90346	7.51819	NA	8.95168	8.07176	7.95533	7.45639	8.656	7.84695	8.20626	8.03067	8.52391	7.79371	7.58528	7.67654	7.62877	8.02263	8.20838	7.70171	7.97708	7.4328	7.67613	8.20311	7.8276	7.93065	8.39867	8.10746	7.85813
DENR	11.0524	10.6703	10.4598	10.2907	10.3932	10.3073	10.4199	11.0221	10.5933	10.1916	11.2623	11.3739	10.2008	10.6369	10.4266	10.0956	10.4294	10.5385	10.2989	9.94168	10.1498	10.1362	9.91726	10.5973	10.6842	11.0991	9.87801	9.95671	10.6329	10.6331	10.5458	10.1696	10.7236	10.0198	10.3749	10.3405	10.4106	10.4142	10.5198	10.4067	10.5151	10.0668	10.5792	10.4472	10.2626	10.4107	10.2316	10.1607	9.87111
DERA	13.7444	13.3917	17.5116	13.7181	15.6272	10.5982	15.7237	14.5576	10.6385	15.9454	13.07	12.9562	12.4266	11.1464	15.0694	11.94	12.6732	12.6872	13.2608	12.6715	11.1575	13.0389	12.5517	16.7415	13.0887	14.8305	13.8465	12.572	18.4342	12.885	13.0479	15.0347	12.6776	13.6117	12.8582	12.2492	12.7865	14.7744	14.6469	13.6985	13.9505	11.7713	13.6108	13.4601	12.7544	13.2962	14.7415	13.3895	12.5522
DERL1	NA	7.25319	NA	NA	NA	NA	NA	NA	5.19635	NA	NA	NA	NA	NA	NA	6.30508	NA	NA	5.1403	7.84684	7.74274	NA	7.29527	NA	NA	NA	NA	7.0877	NA	NA	NA	NA	NA	6.11162	NA	NA	7.42637	8.0467	NA	NA	NA	5.99433	NA	NA	5.40959	NA	7.44892	NA	NA
[truncated: 3,951 more rows]
[truncated: 51 more columns]
