# Supplementary material for: Plasma extracellular vesicle proteomics nominates candidate biomarkers of 177Lu-PSMA-617 outcomes in metastatic prostate cancer patients
Source: Cell Rep Med. 2026 Apr 20;7(5):102764. doi: 10.1016/j.xcrm.2026.102764 (PMC13198300; doi:10.1016/j.xcrm.2026.102764)
Supplement: Table S2. EV protein expression and CTC enumeration in 100 mCRPC patients arranged from highest to lowest EV-PSMA protein expression [file mmc3.xlsx]

## Sheet: Sheet1
Supplemental Table 2: EV protein expression and CTC enumeration in 100 mCRPC patients arranged from highest to lowest EV-PSMA protein expression.
	EV-protein analysis				CTC evaluation
ID	PSMA	B7-H3	Trop-2	STEAP1	PSMA+ EpCAM+ (CTCs/mL)	PSMA+ EpCAM- (CTCs/mL)	PSMA- EpCAM+ (CTCs/mL)
75	16.6747	11.2371	10.3015	9.70702	3.73	23.01	0.24
15	14.5154	6.93459	0	0	NA	NA	NA
32	14.0209	11.6784	8.88416	9.5292	2.7	1.2	0.1
5	13.4538	10.3552	8.5602	7.34902	NA	NA	NA
29	12.5595	12.1648	9.8965	9.97983	1.58	2.18	1.33
50	11.8218	8.64746	9.46304	9.21974	2.39	10.73	0.44
3	11.7398	10.9577	11.0969	11.1038	NA	NA	NA
26	11.4501	9.10697	9.53692	7.27728	1.07	3.36	0.27
39	11.3629	10.0753	10.2454	8.64129	NA	NA	NA
56	11.2623	12.9184	12.859	10.4412	2.59	3.5	0.36
25	11.1753	9.52205	8.33114	6.96199	0	2.04	0
64	11.1723	11.1038	11.3588	10.3021	0.91	1.04	0.73
53	11.0374	8.38514	0	0	0.65	3.57	0.05
71	10.4441	10.704	7.82101	8.29109	11.19	40.06	0.93
2	10.006	7.81787	0	0	NA	NA	NA
100	9.70001	6.30624	0	0	0.11	0	0
91	9.53107	9.15614	8.99864	8.95456	NA	NA	NA
66	9.52023	9.42185	7.42184	6.59826	2.35	0.51	2.35
30	9.5106	9.15776	8.44192	6.24623	16.12	12.78	1.37
10	9.25414	10.0053	8.76207	0	NA	NA	NA
18	9.14807	9.06456	0	0	NA	NA	NA
51	8.98549	9.00714	6.98396	0	2.82	2.6	0
23	8.7775	7.29208	6.3793	5.52044	1.17	1.06	0.24
1	8.69416	7.92565	0	0	NA	NA	NA
69	8.64313	10.1375	7.17246	0	27.46	81.29	5.33
94	8.52786	8.58136	0	7.59617	0.11	0.85	0.1
93	8.47766	7.34787	0	0	1.55	2.07	0.83
11	8.47258	10.2753	7.13628	0	NA	NA	NA
22	8.27405	8.47697	5.80683	5.80751	1.81	4.15	0
37	7.97978	8.34108	7.35053	0	12.68	18.67	1.28
38	7.96361	0	0	0	NA	NA	NA
19	7.93398	7.13461	0	0	NA	NA	NA
68	7.91883	9.17592	0	0	0.89	1.33	0.44
8	7.86468	7.82032	0	0	NA	NA	NA
12	7.74431	7.9431	0	0	NA	NA	NA
63	7.7034	8.55562	0	0	1.13	1.21	0.43
47	7.61576	7.09164	0	0	1.58	7.76	0.42
96	7.54986	0	0	0	0.21	0.63	0
73	7.54918	6.41992	0	0	0.53	2.97	0.11
6	7.4888	7.34357	0	0	NA	NA	NA
95	7.47647	7.03811	0	0	0.11	0	0
72	7.46031	7.5219	7.75426	0	2.56	6.42	0.14
44	7.28489	8.06105	5.88491	0	2.53	2.99	0.72
20	7.19148	7.74366	0	0	NA	NA	NA
41	7.18336	8.25292	0	0	3.04	8.92	0.11
62	7.01221	7.30404	0	0	1.3	1.64	0.17
55	6.88505	7.11875	0	0	0	1.19	0
7	6.80208	8.64852	7.67837	0	NA	NA	NA
35	6.78654	8.93328	7.78479	0	11	16.11	0.81
85	6.6571	5.89648	0	0	3.14	6.94	0.22
17	6.57321	8.41139	0	0	NA	NA	NA
83	6.55908	7.78891	0	0	0.78	0.78	0
90	6.41995	8.44524	6.47497	0	0.11	0.42	0.1
58	6.37136	7.13195	0	0	11.31	11.41	2.86
27	6.2874	6.6683	0	0	0.21	1.03	0.2
52	6.24604	7.42393	0	0	NA	NA	NA
4	6.02285	8.14698	0	0	NA	NA	NA
49	6.01286	7.46298	0	0	6.72	26.19	1.65
65	5.65289	5.97559	0	0	3.06	2.66	0.33
34	5.62026	8.78517	8.57229	7.57005	1.1	4.29	0.21
88	5.60985	5.73957	0	0	1.11	0.64	0
70	5.52911	6.98665	0	0	0.31	0.19	1.01
13	5.40718	7.16188	0	0	NA	NA	NA
43	5.35747	6.15966	0	0	3.25	2.02	0.36
86	5.07763	7.95847	6.14925	0	0.22	0.45	0.23
87	4.62511	6.83812	0	0	1.09	0.54	0.86
9	0	7.51931	0	0	NA	NA	NA
14	0	7.05001	0	0	NA	NA	NA
16	0	6.39033	0	0	NA	NA	NA
21	0	6.24318	0	0	2.23	5.07	1.42
24	0	8.65088	0	0	0.62	2.5	0
28	0	0	0	0	0.37	0.73	0.18
31	0	5.83972	0	0	0	0.32	0
33	0	8.02174	0	0	0.99	2.45	0
36	0	6.98321	0	0	1.74	1.6	0.42
40	0	7.59897	0	0	0.66	0.86	0
42	0	6.58024	0	0	9.39	23.33	0.85
45	0	0	0	0	3.03	10.74	0.43
46	0	8.12179	6.58348	0	3.7	5.85	0.39
48	0	6.54562	0	0	2.25	5.63	0
54	0	0	0	0	4.97	4.73	0.65
57	0	6.49346	0	0	4.35	1.73	1.24
59	0	6.55863	0	0	13.15	17.65	1.04
60	0	6.04554	0	0	19.37	74.14	14.15
61	0	7.29678	0	0	0.38	0.18	0.18
67	0	0	0	0	3.3	7.66	1.36
74	0	8.51051	0	0	3.68	0.58	1.73
76	0	5.89813	0	0	0.32	0.08	0
77	0	0	0	0	0.7	1.51	0
78	0	6.47393	7.18325	0	1.27	0.76	0.51
79	0	7.98054	7.91778	0	1.89	1.33	0
80	0	7.41731	0	0	1.52	0.6	0
81	0	7.87328	0	0	1.36	2.46	0
82	0	5.16248	0	0	7.29	9.01	0
84	0	6.706	0	0	2.88	7.19	0.16
89	0	6.4152	0	0	0.12	0.49	0.12
97	0	6.80212	0	0	6.19	4.29	1.2
98	0	0	0	0	0	0.31	0
99	0	7.5942	0	0	0.57	1.51	0.56
101	0	0	0	0	0.24	0.11	0
