# Supplementary material for: Plasma extracellular vesicle proteomics nominates candidate biomarkers of 177Lu-PSMA-617 outcomes in metastatic prostate cancer patients
Source: Cell Rep Med. 2026 Apr 20;7(5):102764. doi: 10.1016/j.xcrm.2026.102764 (PMC13198300; doi:10.1016/j.xcrm.2026.102764)
Supplement: Table S3. EV-derived proteins detected in the 20 healthy male donor plasma samples [file mmc4.xlsx]

## Sheet: Sheet1
Supplemental Table 3: EV-derived proteins detected in the 20 healthy male donor plasma samples
Protein	1	2	3	4	5	6	7	8	9	10	11	12	13	14	15	16	17	18	19	20
A1BG	91155800	67757300	104973000	54125700	97533700	32211400	11216000	107759000	81528000	90287300	143182000	39324300	26694700	82817700	21893100	109801000	41179600	14566700	82833900	83518900
A2M	1085900000	837437000	980860000	938316000	2939990000	196619000	88632900	1213890000	575418000	971755000	873597000	404337000	169488000	589501000	183407000	1740100000	391951000	109721000	319500000	407573000
A2ML1	464254						490641		336600					440833
AACS	188034						343572
AAK1	519490	643916	1170420	715257	364990	1361760	193549	341528	280964	464525	344141	1143870	2640680	1042420	20079500	902629		5971680	2216560	558952
AARS1	4279420	6288660	5652940	5112610	4852170	3233700	6358870	5436230	5131720	4706620	5990440	3487370	2661590	5291530	3578630	4940400	3639500	3189810	3874780	4124480
AARSD1	145751	102470	153679	75141.1	162468				57270.3			191820							558986
AASDHPPT	546966	392206	503396	469869	592512	616780	504625	529200	515417	345095	337045	726134	441825	633657		541922	248988	711120	871958	443577
ABCA7	62413	123910	204509	153303		177880		48782.4	54996.4	48067.2		153750		115592					275176	156443
ABCB1	268207	146928	233245	182170	171292	179294	137857	206253	208917	258097		162601	209482	199488				133854	240139	442682
ABCB6	34568900	23146600	29777200	19090700	50991400	11463400	3857340	34501400	40148200	33771400	15835500	17364900	6297970	35883300		57769200	8767050	5972270	22930200	21326800
ABCB9	3038360	1095330	2510500	3404580	3774160	1394590	186275	1426800	475624	1981250	2575820	2453900	2030490	881422		2642800	1071340		1955160	3126080
ABCC1	1502510	1586330	1596570	1687460	2869710	1219950	1707730	1862460	1558690	1469210	1429480	1300380	1369320	1512890		2185230	1470540	1486140	930278	1485640
ABCC4	1863610	1403280	1643790	1416880	2309320		1688680	1974750	2046410	1714590	1756670	782296		2119860		1895040	769440	728916	626666	1137560
ABCD1		12806.1		4719.43			6278.56											64319.1		10141.9
ABCE1	1204290	1777920	1353040	1983150	2203830	1376870	1709870	1798610	1103430	1439610	1516650	1239690		1147870		1969390	1253760		1098540	1578080
ABCF1	746106	787616	694183	928253	754769	774037	1383130	775528	667485	792811	760548	830486	762571	742894	924832	815554	974510	1313250	1256850	678542
ABCF2		72273.8					209265	104949
ABCF3	52172.9	52570.3		79797.6			53559.5	58529.9						67855.8
ABCG2	2455290	1144610	2039960	1445800	3693100	657367	45475.6	1759200	1950380	2161660	405664	1090130		1965110	1657540	2889720			680661	1846290
ABHD11		440779													778933			478256		651534
ABHD14B	5463290	1948930	4084250	3270240	4394980	1458640	3522870	2939760	5132600	3547700	3867500	2490980	1795210	4973340		2694220	2104030	1050350	1815490	1998340
ABHD16A	321870	612242	385127	578243	1183790		345374	375492	276031	335698	209850	114300		287761		487463	409932			1500740
ABHD17A		37150.9					15017.5	4439.97	11460.1			7888.06	7603.64					11006	8257.58
ABHD17B	642208	637646	701614	500104	542627		482051	615363	732382	684508	436832	529853		752868			826326
ABHD4							155795	81659.4	163385					132641
ABHD5		26935.3		23942.7			23214.3
ABI1	37768400	39964700	55317700	44379200	25773700	66614300	23616700	31614900	27719700	40591400	42247800	109762000	68181000	33649100	38785200	35639800	62258600	43895900	86406000	59965600
ABI2	2364850	2981640	4283470	2028790	1519140	3611770	1287560	1917900	2403000	2755480	3134580	6538500	2055410	3269480	6659060	2559530	3137540	6244720	8300480	3449270
ABI3	946245	727433	1301800	2059170	429244	845487	200348	664196	559211	978918	706194	1279470	1163480	574486	2302240	1111650		1706740	1202240	612871
ABI3BP			146744	69354.7	189353	146561				147604				108232				204562	253478
ABL2	46669	118522	211897	94779.9		331901	33225.3	73534		77856.2		231254	190025	146441	2224030	66997.1		1303240	120524	135465
ABLIM1	390855	537220	1179820	437061	725237	1724650	372851	265091	279058	452767	1341390	1538580	2099050	395471	6899780	775562	452490	4623480	816888	338409
ABLIM3	96986	327599	264080	130553	159981	648112	217578	182319	91591.9	161089		440277	627304	239626	2095730	386995	171258	7351100	584114	286233
ABR	157026	200980	162069	785271		160114	99157.8	212504	115094			105695		107281		119874		102253	87746.9	99942.1
ABRACL	2550160	564182	864657	449712	765914	896992	3563020	424091	4537900	915961	2459070	1012660		2927400		483627	670953		2614600	2171460
ABRAXAS2	1004590	977396	1812580	908661	1870510	1535870	834043	1115710	876252	1250730	458989	1491910	2866230	1553810	12084900	2222560	650774	8808370	3695950	1586770
ACAA1		316445		375763		159661	355972	179866	195070									436825
ACACA		215309		180718			188363	161584	119465			173853		110075						121860
ACADM		352228	129192	351789	885238		45992.4	185526	65830.5	98690.2				103298		428930				361075
ACADSB		292306		230690	563053													271188		317497
ACADVL	291660	1174950	522364	763263	1841200	241195	213297	412686	247977	352275		177126	266192	315763		809017	548337	820794		1005190
ACAN	61666.3		42517.2		62654.3			18661.7	33628.4					68709.4					77648.5
ACAP1	36004700	34322300	65415000	51249100	58508500	95484300	22751300	45554000	23235800	39651500	29853000	87805200	83134800	31144100	81871100	51328400	51318700	55424100	139613000	49144400
ACAP2	1084930	1253070	1439910	1365350	1481880	1692850	836513	1030030	929647	1058070	780555	1732040	1521210	977953	1207740	916697	908066	2295790	1105200	1212230
ACAT1		133301		110400	99480.8	154240												339717		82199.3
ACAT2	3472460	2020600	3098830	2764270	10037600	2379770	3683100	2648390	2865900	2924390	1641360	2509970	2054300	3269090	3472330	5056560	2477720	2440750	3212890	2175270
ACBD3	52424.9						119192	64371	52268.6
ACCS							167923
ACE	5832430	3037440	4873590	3949090	1233030	2892970	608010	4794810	3517850	6049240	2970710	2718930	3041150	3605030		4096960	7161630	1438920	3987170	2762650
ACHE	14858600	4846310	11071900	5351580	5917760	2093640	718913	7770520	17037500	9755230	2764390	2223540		16199500		7321960	1237720		1271070	3754850
ACIN1			219585	86043		293396				88349.6		154835	365284	191138	1266720		96479.3	716353	433219	158105
ACKR1	40052	120776	77897.1			110213		86886.7	252322		72402.5	38040.6		318044		142987			236793	73474.4
ACLY	60602900	11370900	55684800	14219600	39930600	9361970	7770650	17014800	12766000	36971300	8016740	12944200	7677730	13479100	11318400	25494300	11604600	8066140	7694160	18880200
ACO1	2049570	1818730	2011400	1881500	1983960	1418060	1912530	2257670	1937860	2199560	1567620	1922130	1089990	2024980	1729770	2132440	981032	1292720	2064760	1627560
ACO2	296591	1410730	779216	909344	1875030	968972	170833	484463	194025	548820	192350	510920	1892800	287606	433300	1063810	988477	3701380	948483	2045260
ACOT2				199983	205369		93713.3	123053				339263				142565		1275580		161513
ACOT7	642636	938441	861702	655594	892102	790621	1352520	886899	1084550	660795	493258	872755	856640	1077960	1608650	893623	605136	1299990	1138220	704397
ACOT8		338258		441318			600403	254986										411932		291489
ACOX1		407079		539132	505844	741860	1590570	563842	335547		374281					762466			663553	406546
ACP2	65083.1	112000					39952.1	79520.1	112061			154764		78013.7				156926	611158	158456
ACSBG1		167603		160507			171433	183069	206053					166886
ACSL1		876402	644426	2508930	1622840	2041560	143461	640785	310339			812402	2485310	182457		1286560		377450		513512
ACSL3	119498	123198	77570.5	144248	313586			144250	171774	116576		87102.4		148063		206703				83872
ACSL4	2550300	1735670	1934470	2541030	2773980	1651590	1272660	2391100	2708970	1688080	2212390	2093240	1249670	3005060	1754300	2267770	1317670	1269100	1624960	1710490
ACSL6	342471	180463	264794	311807	407459		20248.4	349941	314786	171555				307480		345212				138676
ACSS1		269378	75889.1														233011			182172
ACSS2	614988	752037	405843	778257	406706	353354	1033560	507866	546943	537739	876637	599012	325540	642655	597327	505426		362944		558610
ACTA1;ACTC1	118193000	318471000	291848000	422567000	463740000	17968200	145332000	114808000	200334000	453857000	758518000	56218400	5109140	328090000		447392000	157428000		18391300	109811000
ACTB	2643150000	4521740000	6755440000	2564570000	4890000000	9176990000	2029110000	3457710000	2624050000	6271390000	4124260000	8609120000	5977050000	4109810000	2529260000	4508570000	10081400000	4421320000	9439530000	5428950000
ACTBL2	1117690000	1287930000	1454280000	1090860000	1527210000	832069000	855673000	1413640000	1143510000	1558860000	1225560000	1062360000	719163000	1296390000	402491000	1453170000	1854480000	618782000	850227000	1036340000
ACTG1	416900	1364450	1703240	1554040	225304	1795850	1157230	1611020	497564	2270210	1304590	2177040	3078610	1080170		1022130	638107	10702300	6350530	2889710
ACTL6A		107526		82178.2			113277	90950.5	88331.9											87391.6
ACTN1	34395000	51142300	49483800	44593700	87448400	44021700	58018100	59551700	68630500	44751600	93164300	47164100	37612900	69851900	38330600	65303500	66448600	39982200	44730300	61695300
ACTN2	2280790	2152090	7894140	5992800	4122630	6727750	601713	2161540	1211530	2611800	1928590	5055000	6375370	1938370	1993420	4261500				2859490
ACTN4	15724400	14288300	22651200	20915400	21312300	15623500	6877710	16664500	9977230	14434200	12503800	17021600	14233100	10659600	9522210	17230800	13073400	15156400	11813500	13904500
ACTR10	874028	2173130	1487220	2952740	5295390	1001090	3731590	2883090	1830620	1904360	5357450			1881280		4655260	2518310	1492550		1305760
ACTR1A	8586340	17956200	13762200	22738400	44240800	8423420	18731900	24206800	16957400	17866400	37772900	8487150	6775070	16140300	8981100	35030100	37122900	15810900	15153200	14573600
ACTR1B	368341	335821		816478	391278		537117	538051	387065	388417	887676	371392		278640		295416			496017	370715
ACTR2	37256500	43970900	42463500	29578700	40729700	35371700	47230200	50005400	55181500	41928000	45517400	59097500	27241100	49825300	16103300	34587200	69465400	11960300	27703100	46516100
ACTR3	50715300	58134300	54934700	47452900	44782000	31646600	61132300	63007800	64568100	49009000	70389500	58034400	35226000	64198200	38794600	49827800	81923600	22236700	32577700	50103100
ACVR1	1437710	1382020	1197230	1615050	1353000		2256680	1441520	1106360	1503750	1439460	990473		1091620		1453930				1189660
ACY1	221655	403800	534136	334978	296910	540804	309107	333182	325427	378594		685570	427475	304929		304996		2091590	10335000	450277
ACYP1	713435	318665	600355	602961	578395		540582	482489	804109	623318	198455	367729		671507		535281				337709
ACYP2		270026		375490			319284	389929	295418			292380	340548	480227						244324
ADA	301759	231442	234084	693442	177036	117401	116298	281398	177624	259538		167135		236408		187035			124913	285796
ADAM10	38914500	37885700	49237400	39403500	23517000	24483300	31526100	39176700	39075400	37185500	67631800	36889600	28804900	45451000	36724400	44662500	41403400	57963900	32881800	38720100
ADAM15	506337	402524	839670	325345	698474	1095870	71985	349152		817536		1216060	1328020	235516		718244		1380300	1489370	668852
ADAM17	2181100	2124670	3136060	2054200	1329730	3873640	909306	1611940	1500350	2464850	2024330	7541570	4766250	1674060		2067740	3358980	6906470	3765970	2596560
ADAM9	357735	660234	326857	318630		737881	498136	325153	369233	233070	514447	530710	381168	371080				1297500	778302	948942
ADAMDEC1	672734		332597	166040				54361.2		241170				101946						131237
ADAMTS13	12751700	189349	8476530	382861	674900			271028	268221	7270000		559563							666723	778619
ADAP1	114979			1032330			111274	159755
ADCY3							199104
ADCY6	1984670	2190540	2250430	1952670	1389640	1037390	1847370	1957240	1977910	1961660	2390230	2315410	1253600	2120090	1958830	2016850	1910010	5563300	1105650	1975140
ADCY7		25067		66718.5			22914.9	24355.9
ADD1	61244900	36849900	68781800	29200300	93051900	18718400	5714810	61761600	46801100	60185300	12867600	43507100	24632100	62275700	88254500	88829700	15597700	24368900	67596600	75695000
ADD2	74535400	34843500	70512900	28929200	115439000	12918900	1656250	79897200	62452900	67566000	2804190	45868900	12435400	67232500	105541000	95837700	7661360	14026900	66777100	94058400
ADD3	4735950	4772810	5600970	4662220	7105050	4021590	2297940	4805620	5607580	4333500	5797980	5621060	3058430	6731140	3945390	6227700	2490900	4094400	4576470	5122180
ADGRE1		403863		1091800		612645		561996					607111			591068		112806	265578
ADGRE2	86447.9	94252.8	103594	176575			28122.9	53360.8				44420.7		42252.4					153961	58507.8
ADGRE3	927325	836666	969211	6964840	1555660	2896110		1495600	489656	1479540		717295	2159220	504149		1008210			1052380	1085000
ADGRE5	2611150	1893470	2495480	9753600	1770450	1453980	425831	2437330	1852180	2189730	1358490	1379690	1974170	1699140	3021510	1998670	1858390	1826650	2091420	1754200
ADGRG1	1425060	880615	1307470	926762	265429	2351830	163657	1058000	1474130	1295370	271989	1696710	927039	1402260		692472		736808	1045160	1649180
ADGRG3		493890		3868370				379784
ADGRL4	696168	326693	569342	214932	623519	499218	41778.2	535043	365814	379554		393112		345390		398949	410389		389566	751837
ADH1B	570442	102035	220160	138240	223284			200398	177434	370793		196612							214981
ADH5	5240390	3780910	4891340	4508680	6474880	3428900	5636900	5456660	5178270	4725030	4553660	5247880	2175380	5167210	3755520	4932140	2230060	2321880	4991450	3552190
ADIPOQ	46232400	710736	23644600	6155460	2904430	628942	71333.7	541689	755543	19679100	1300340	1143590		1152300		2349590	6072350	3538460	1683640	4829070
ADK	402654	169324	312784	445273	213363		470514	306228	467467			401484	204251	360876					206067	237379
ADO	189952	112681	110407	230606		81358.8	152130	96803.3	183417	124507		99047.5							86077.7	96269.7
ADORA2A		67491.5		142358			52346.3		66343.6		79507.8			90719.2
ADPRH	576154	737147	479535	587704	526938	632253	626678	673953	720651	402167	310408	893391	457878	673754		560458		501690	995083	461615
ADPRS	176108	146099		115414	153513	60573.5	97795.1	186466	106023	61218.2		150932		111814		99455.8			61750	87323.8
ADRA2A	1311320	2786140	3892340	1771710	3197400	5045300	3450260	2100790	1494430	2811680	3754380	5479960	5885020	2598980	10612200	2938120	4374640	15644300	6798960	3045510
ADRM1	1689710	1247480	2341620	1132060	2595210	2852330	204570	831990	1441850	2300370	709244	2264660	5036180	2363610	25778000	5280370	1401150	15009700	13326000	2339980
ADSL	14621500	6993090	13457500	8695930	18783000	4289350	3855850	10667000	10926600	10671900	4168600	5705440	4804290	12449500	13710300	15838300	5017810	7186250	9925690	13783600
ADSS2	1018820	1154790	1306890	3026560	1124130	3882080	726265	1159640	751382	1218750	512501	1956220	4990440	960755		1065410		1516150	2603020	1286530
AFAP1		538981						463933	807340					821780
AFDN	631584	403554	693882	574325	367256	1389110	203750	304926	229171	458186	198211	1058230	1403050	358195	765946	658417		832435	541618	572278
AFG3L2		112145	41365.5	95918.8	143998		27286.9	44642.1								116641		156862		163453
AFM	14238500	12028300	13214600	8791400	11495800	1789150	1403390	22007600	22231900	12710500	28239000	2829190	2060280	23021200		16647300	3751770	2041100	3763810	12005300
AFTPH							68656.9
AGAP2	417587	515097	641465	544893	303086	862841	430679	386510	249448	367710	243275	732105	817177	452477	633646	464405		1220740	435946	450321
AGFG1	972604	836376	1170340	901659	1044060	592455	317202	782463	1009000	987687	558512	952797	509891	1411350		997281	672297	1279050	604908	1248750
AGFG2												603671								461252
AGL	449073	322398	339639	441581	440554	362662	844332	361053	109814	322622	314526			212227		544315				103981
AGO1		704106		1144570	1067940	2117670	1104880	947430	795699	1753090		886399	3084750	792687	2156190	1318450		2815660
AGO2	6529360	2697810	5511010	4266420	9024880	1963710	1228500	3906850	4539900	5377650	1506400	2770000	1949320	4690150	15651200	6992440	3525590	6640940	2157460	5774950
AGPAT1		138380		99037.5	112763			87395.4								83437.4	90837.4	155877		85741.1
AGPS		380676		385644	305492	189523	236616	147743			145249					258719		924616		304122
AGR2						7650440							6427530
AGR3	170620	195068		1789600	230689	1168830		133614		334909		422117					695010			559611
AGT	42003600	44661800	51382500	46349300	56156900	22330000	2555980	36027100	22481700	36035100	62672600	30141300	30416200	28821900	41762900	50797100	23869400	25062400	56808300	39097700
AGTPBP1		116616		121079			176485	102983	126988		124777			96298.8		115923		125959
AHCY	14025800	7437060	12898900	7519440	10439800	4902130	6074820	13016800	15450800	11535300	4202770	8648910	4052740	17654000	8237560	11721800	3951020	5362560	11957600	12889200
AHCYL1	302877	152400	399889	247662			408581	101046	262192			344219		193106					1078280	456125
AHCYL2	3459830	5079320	4994510	4215950	3503160	4417770	4912270	4706140	3105250	3943930	5129010	5295000	6359560	4730170	9605930	4832570	2926170	11450000	5852070	3988170
AHNAK	15274400	8352520	11927500	23820000	15440400	8535800	1242410	5534340	2099190	9185350	3188330	6605160	4947080	2605020	3353040	7819910	8797000	2978070	5359380	4207890
AHSA1	1155530	1295800	1371160	1222440	1066630	1285370	1104390	1299960	1007110	1181950	878484	1063420	1819740	1296560	2401570	1199710	1168580	1742410	1787070	1264490
AIDA	7530220	3049810	6138360	5311150	3557100	2120120	2312140	3301830	5435720	5220640	1814950	4272830	1474620	6160030		3595520	1792740		1599700	4013450
AIF1				862766		424898			388401		361014	386076							462442
AIF1L						671093						1184820								739693
AIFM1		418229	146130	233647	501909		76705.6	124381	69995.4	151161				108767		220719	270040	581919		482310
AIMP1	908090	1179310	1142350	1084830	684491	1485980	1135750	918635	721382	784829	665151	1083590	917543	875919	868592	772295	1096520	1142780	2873730	1042700
AIMP2		492860					409291													514094
AIP	994139	1358270	1300020	1401080	1428540	2018460	1755200	1240320	841639	1184390	1229330	1840240	1516590	1181820	2025770	1291690	1159370	4932470	1950380	1388940
AK1	10785200	5333460	9944320	6819170	7139080	4155520	5208210	7009590	9450740	7881350	5151410	9230880	4158690	10101400	6215450	6238420	4644150	4153110	13735000	9805450
AK2	408825	1557340	817189	893005	1389530	2587710	479284	510857		671945		1090020	5116070	609773	2513410	1463290	2002050	8229240	1785360	1671090
AK3	603187	1107100	695663	1100870	1433630		301830	793069						613959		1287310	764761	1640980	408209	768384
AKAP10		234011		362373			244555
AKAP12	1946730	586489	1073300	218640	719249	1199320		478491		1599730		852482	1441750	283476				4176040	19015600	455334
AKAP13	289274	310763	236997	412154	216907	338958	226293	262352	208270	280753		434802	180824	202095	507239	222512		478795	261918	275648
AKAP2	1114860	1147030	1241860	815880	1140370	1829380	565499	714662	256645	995938	824792	2534110	1113360	655027	1837970	1122580	1092580	4521210	3347170	1142980
AKR1A1	2091160	1702680	2081620	1924210	1995100	1547180	1211310	1865250	1347930	1363680	976585	1482700	2035600	1485980	1075200	1530320	862261	1076830	1894590	1304430
AKR1B1	4019720	4028900	3702520	5137440	3631520	2094490	2352450	4091670	3613030	3030360	3197240	5001500	3257560	3751870		3452200	2516840	2221910	3270610	2927580
AKR1C1	530920	181367	317168	240640	539714	400852	78673.4	228252	292586	362347		156882	516272	213289		219878	856904		316406	78923.3
AKR1E2	1370060	949115	1297810	1867500	1324200	359438	552450	1483370	759760	1355590		496304		1168530						720173
AKR7A2	4454970	5086900	6183440	3769260	5174430	5846810	13816200	6086000	6399350	5129830	5328690	6128430	6593470	6859020	5737800	5008070	4112340	10024100	11783700	6030630
AKT1	349610	340146	331273	370204	268360	242354	380472	344003	315615	284418	295463	338677		345985		293028			270072	411660
AKT1S1		280225	348996	265479	375427			328837	270897	343378		625346		336799		317099		667011	928207	359068
AKT2	778788	816101	692444	805614	651743	699545	1493250	971419	917738	756665	685218	1357940		984723		724751	705057		727975	908935
AKT3	155673	150507		245677		196428	353270	145870	216986		200741	297970		262615				231998		313900
ALAD	96134700	25146400	81598300	31628700	118228000	9236770	8700820	49008000	86971100	53815100	8698400	27486900	15001400	86376200	63309300	68575600	16015000	13863500	40966000	74453700
ALCAM	1128470	1583570	1929750	2323210	2774780	1597760	1557060	1754330	1656500	1501000	2566070	2899890	1108680	1893330		2085170	1747320		2579000	2490620
ALDH16A1	18089700	16288600	21408400	25590600	73407800	15045500	5389020	18537700	14132900	18468400	9846190	16403300	19443400	14862800	25122700	38389100	16426100	26047500	27791500	28107000
ALDH1A1	20649700	11958100	16355700	7670670	16398900	3411950	1791510	27443600	16170100	16724400	1902920	5207500	2350100	17368300	2990130	20859600	2648830		4037580	12027000
ALDH2						273522	65611.5
ALDH3A1						2349780
ALDH3B1	755208	641988	701254	3613360	1744420	1953730	66576.2	830440	276131	670870		413538	1312900	277164		983154			382985	527525
ALDH4A1		241798		256246	186682	161957		103626					167578					159130		151408
ALDH7A1	149906	83767.6	170469	207481			205535	156889	133240					161247		140330
ALDH9A1	3625230	3418280	4299990	3991070	4215890	2869290	1840200	3097500	1939740	3230330	1456620	4023800	8479250	2191070	15700900	4129910	2478660	12154000	5912890	4684150
ALDOA	155825000	203649000	185810000	164843000	195658000	175741000	218053000	197822000	189102000	182329000	165849000	204973000	163184000	182287000	125144000	215984000	165755000	191959000	257836000	186122000
ALDOB				14274.9
ALDOC	16642100	23011000	16049800	17986300	23506700	9000550	16169700	21286700	11536400	14418200	25251800	11386300	15778400	8681600	9838090	33747300	13349500	10547400	13797700	21139900
ALG1		135784		284516			62590											162978		73571.7
ALOX12	6965960	11707500	7862720	12854300	7533460	6175090	19645500	11997900	10283000	9542040	12978500	12191400	4180200	11421500		11404200	11723100	6524570	6347550	8392370
ALOX12B	302291			236577			535884	161961	415280			327499	369396	453996		329295
ALOX15					281960	2380170							2126570			462916
ALOX5				422233		482828							513424
ALPL	2977420	1133160	2604900	7078240	1941950	3747130	223094	1196950	873987	3235070	1090600	1871180	2646940	828140		1507640	2867420	611629	2621830	2002680
ALS2							23670.2	50771.8		52606.2
AMACR							101245
AMBP	38926700	31816700	53977700	26614200	34499900	13370200	2921230	48233700	18134600	39305600	61904100	18961600	20675700	22180500	7787350	42601700	15773500	4516000	25034100	51020000
AMDHD2	342933	389258	1002590	298429	486493		190749	256504	161797			207267		184588		176006			100885	387918
AMPD2	6909530	10720400	13905600	7359950	7628190	19024000	8469260	7840640	6031280	9603850	11036000	13726300	24020500	11087600	70689800	15549400	11543900	65506100	23896900	8792540
AMPD3	3188470	803651	2261380	2454980	7167070	938199	116194	1672690	1390830	2616320		1045050	842017	1187150		2939030			813929	1570720
AMY1A;AMY2A;AMY2B							197131	157473	124036					83677.2
ANG	2056180	655737	1258360	1802330	1457440		2967810	2007190	1513210	2044710	1243160	709574		1009450		1146860			432266	1438080
ANGPT1	6689070	2121220	5847390	2735520	439814	1876670	252654	2689130	2902250	4921820	6078350	9262340	1972280	2634310		1747470	5395760	2754510	1412260	5366440
ANGPTL2	582626		522998							457520		192721	240751					240305	2153030	231663
ANGPTL3	2463790	11738400	1974250	4095990	16415800	1955030		26101700	2639590	19194500			2660290	3092720		22699300	62728500		7746160
ANGPTL6	56608600	15566900	38264300	28502400	25435300	5080460	226253	3604380	1151240	35276800	9650820	32642100	7672270	2289330	6661170	15657800	21138900	12049900	11617400	7460730
ANK1	366137000	183171000	358362000	154030000	652722000	41362400	10317100	352741000	245144000	272861000	18007400	144535000	43549900	251836000	173940000	468919000	41624900	32704200	105829000	377643000
ANK3		250507		292757			281774	148242
ANKFY1	3085550	1058500	2246780	1276870	2572720	432155	413583	1536090	1679300	2140910	810770	771812	413168	1593230		1887010	532990		413268	1770150
ANKIB1	217732	279550	253185	236197	142725		354199	193348	233657	155437	278925	366931		109873						206417
ANKMY2				276633			833922	211527
ANKRD13A	245423	350258	311702	347257	262867	299514	134230	199228	212014	153824		560426	266353	201384		199914			284234	350002
ANKRD13D	456328	395947	435110	282683		495700			199690			747925		200457						387905
ANKRD27		18585.2					17801.6	8341.91
ANKRD28	434786	292810	370202	262330	392386		361777	377720	313328	399205				315041		286828				166201
ANKRD33B		7367.27		4029.66			4547.44	5651.52						4950.44
ANKRD44	234826	93434.1	123153	390414	231162		42490.9	98866.6		143047
ANKRD49							35548.5
ANKS1A	745619	1218930	1817430	1037650	885090	2800930	1082290	915096	1052380	953384	1412470	2876220	1884290	1355090	1065340	1177240	672316	1679000	1423130	1274420
ANO10				794929			69306.3
ANO6	4996530	5264930	6077390	4340780	5462170	4097360	7226330	6298990	7637640	6962000	7866640	5725620	4188450	8374080	5686170	5998400	9856250	9855390	3732130	5761800
ANP32A	439213	194302	402355	998174	532476	2609940	94589.7	262926	288485	329229		262980	2986060	763110	5195010	1105170		1254260	2096810	400475
ANP32E				21446.3		59838							63461.6			23087			34831.1
ANPEP	15471400	2756840	12191100	28628000	5330000	7563100	676774	4049170	5280790	11356400	4058040	2645830	6172960	5020310	2522470	4251390	1695550	3533970	14216000	3365440
ANTXR1	184075	387560	760966	163257	158664	1009320	49165.1			263739		509293	686810	401630				2606790	799056	386592
ANTXR2	1489360	1359960	1080170	9095080	1946050	1537390	346511	1558820	1132410	1154670	999360	467327	793459	895229		2093050			516881	909386
ANXA1	24611600	17806300	24172300	93578600	22670500	93330800	9048360	21340200	9181780	24093300	9345350	26146600	67087800	10358500	15435900	24139400	18696600	11575800	28524100	17154300
ANXA11	8561990	10319000	9622810	12514700	9965100	17514300	33296600	19171600	7471470	12019300	6871000	12776500	9244520	8370060	11295800	16188900	12035500	11287500	19494200	10858900
ANXA2	27180600	15657000	23213300	31500800	26873700	27929600	7728580	18257600	10839500	20752800	10319600	18699100	25660800	12146900	16530400	21996400	15234100	9028200	13272400	17063500
ANXA3	9561210	8181520	12006200	43521900	14948000	52237700	12774400	11039700	9609670	11679200	3747590	12827500	67529100	10520000	6550410	14826900	10887000	8696020	35535100	10947400
ANXA4	6014480	3858660	5421630	6243200	3288640	7849230	17373000	5961000	3683570	5986870	2757850	8014170	8917440	3902040	3623540	5206940	3182590	3771320	13127700	4255010
ANXA5	27707200	19799300	26223600	18109100	19087300	30427100	59972400	29153600	16355300	27519600	8619720	29261700	24226000	21679700	10432200	27402100	17104500	7245390	53912400	18767300
ANXA6	35304700	11840600	30547300	71890100	31305500	14556000	5514520	16178100	7921330	23745300	8745770	13411200	11236900	8222190	7368910	20510700	11490100	4370120	6742900	17873000
ANXA7	11276900	14175200	11705500	12673700	10277300	10126600	51033500	20976300	16506000	15567700	8061170	11774400	12917900	15968200	10883800	20117000	10471800	10292500	19248000	8857400
ANXA8;ANXA8L1						982322
AP1B1	4140730	2957580	4111910	3619400	4749730	3513270	3002600	3510540	3732040	3565330	1980770	3368070	6525740	4017150	14375100	4378600	2238640	11959300	5022850	4019100
AP1G1	1039700	938956	653518	1007780	584889	399047	1174390	898504	655647	855936	775545	457473	501959	890822		941597		574634	406318	539847
AP1G2	117676	153470		110781	84392.2	193861	154678	141224	63910.7											67508.2
AP1M1	1367340	1274700	1205240	1571270	1494650	970273	1864000	1577870	1416540	1336220	911146	614696	827657	1808900		1322240	1029060		512272	1099810
AP1S1	515436	777117	859940	888535		896445	363626	489909	480234	628627	199086	802851	3110910	617292		904998	898240	8370810	2790090	1190260
AP1S2	747434	1170530	1469720	1786930	1288540	2413340	1226660	741248	788065	1187840	926903	3254050	4637970	1176740	3644750	1350000	813940	15337100	5780740	1466980
AP2A1	7320480	3848580	6229990	5858550	11024900	2740140	3646060	5293440	6089520	6088140	3122800	3203760	4196510	6645120	8517740	7061390	4500870	4043410	4113070	6407870
AP2A2	799594	415459	523108	649627	655976		472605	572529	894515	418994		328680		829785		575959				477804
AP2B1	6980320	4592920	6663960	6194920	11100100	3540860	3586930	6080110	9145010	6872510	3062820	4120290	3276490	8731820	3985440	8428540	4265660	3592390	3559550	6619440
AP2M1	9492940	5347230	8621810	8407220	15976200	2169430	5911990	8852930	10478800	8284210	4348260	2436720	2000360	11475500	4154280	11605900	4681010	3649500	1777230	7195500
AP2S1	5141410	1620470	5089140	3686460	3559420	2751820	2923110	4517500	5271520	3282050	2212950	2845310		4728630		6699440	1739130		3797340	3830720
AP3B1	816440	969512	747677	1024710	881186	479873	1563240	991434	732502	622103	772978	576125	508144	768154		964939		1367410	552646	744284
AP3D1	812585	747943	698096	693608	1251090	690018	653744	631262	765544		796343	570413	529633	549992		762957	579977	1141480	892300	561002
AP3M1	292177	228186	188120	583527	226454		464340	265616	305022	175867	365246			322152
AP3S1	1351510	1682900	1233010	1911890	1440170	852824	2605790	1397980	1596320	1555150		686510	1186580	1515000		1445310	1429300	3305580	1530850	1329780
AP4E1		232152		200734			223645	245151	194285
AP4M1	64037.4	132000	117426	117414		90264.5	122343	79286.3	73753.8			67669.7		83084.1		122734
AP4S1	25094	72090.8	39577.9	53596			48001.7		32785.2
APAF1	387153	583907	206368	726743			1097500	445816	602027		545136	274516
APBB1IP	3160260	2130130	3474440	12066500	3779360	3710640	1346910	2222340	1197170	2623040	1808240	2287160	4925170	1194440	8656220	3139470	1518140	7304250	2214060	2903440
APCS	124110000	43890600	99821400	51481300	64318000	19571800	3893730	70107300	51767000	85987400	67063000	101949000	23655300	61323800	36165400	78419600	30410000	19912500	26446300	54647200
APEH	42754300	23903900	44012900	26770300	75701300	13335100	5335740	43440100	32061900	39484700	6346390	28482700	14575400	40100100	102090000	70630700	14125000	34448300	47684500	58497700
APEX1			444801	1555780	467430	2019080		139798				428049	2268520			377128
APIP	199006	353338	164037	324340	268180	175065	235773	431586	283392			199065		145726		236555
APLP2							50105.1	26738.9	32354.3
APOA2	249689000	68320100	177996000	155259000	239171000	19205000	15216800	98171400	184528000	176430000	359507000	28245800	27095800	178337000	196279000	164505000	70731600	25282400	19788700	64479000
APOA4	62920100	40837500	54277100	42354200	58669200	34723400	6743700	70494900	61623100	56988900	113376000	27160300	24558600	62953000	20760200	55482200	39084500	11072600	49849100	50869900
APOA5	2324860	543834	1423010	600600	1596930		663190	763450		1168810		754570		424269		932742			619882	693943
APOBR		193713		114913		636356	121224	101034		98218.7		107558	622289		748435	113519		1279440	610176	177815
APOC4	2732480	1746870	2266940	1733140	1195600	1267410	1045550	1103130	4273250	1325130	11024300	1611620	1099740	3510940	2084900	891370	735910	1019060	1211250	759624
APOD	73437700	71679000	122458000	53889100	100396000	33279700	8398420	103678000	45466900	86608600	171548000	72109300	36710900	49757300	56757400	124772000	57935300	63071200	83995400	102404000
APOF	5279830	3430260	5826500	8195430	2264460	14877600	581172	3895120	2227050	5313230	8345170	7237000	25734600	2694260	21989700	4296210		35958500	7105460	824006
APOH	354733000	833140000	897455000	616634000	383855000	693659000	210204000	718804000	367418000	682622000	2701880000	355080000	821957000	436259000	495225000	721657000	930286000	347523000	603895000	842428000
APOL1	1065910000	197441000	850815000	488901000	1349920000	183357000	11030800	107377000	123106000	725695000	293943000	402867000	222074000	145226000	305298000	685253000	240507000	366188000	455889000	188744000
APOL2	234670										245696		120952
APOL3	82875.9	52540.1	98637.1	76454.6		148833	23332	77466		158338	98441.6	118880	133577	46636.6		106322	322877			55968.8
APOM	25708600	16755300	31560500	14843000	39172700	17425100	2805950	34014100	16160500	24051900	51670900	48527400	18150000	17381500	29425300	30508700	5456000	28586200	27227500	22596300
APP	547777	511093	728550	832903	1592360	438528	1089650	655063	530935	496877	1710890			505059		880022		583954	507637	406472
APPL1	1225210	1442140	1952880	1848000	1138260	2861810	1259680	1115440	929203	1502160	1188940	2568250	2557260	1232020		1239940	951781	4164070	4711680	1314470
APPL2	4587740	5574150	5289590	5459500	3424890	7121140	5518450	4814660	5674540	4644320	5583000	6297300	5162320	6721890	4607090	5482230	6104250	8359160	11113000	4999080
APRT	8200770	8645070	13420500	13554900	9692240	16518300	8474780	8663420	7846710	10719500	8519810	11006700	55390700	16013800	228128000	14629700	9081070	177056000	30281800	8501670
AQP1	42541600	27871600	45861200	24148100	77956200	18382100	2936120	40710100	22024000	41982200	9998660	26187300	5439670	33394200	12235000	55397200	32426900	3191230	35143900	37612700
ARAF	772968	670040	644608	843685	560225	215884	700964	734344	464615	678150	478845	508606	370701	621751	1055610	858429	390446	298763	314421	286901
ARAP1	1252800	2578740	1909870	2635150	1726440	2240730	2695300	2514120	1463770	2001430	2667480	2962150	2180620	1880130	1649560	2037710	1131950	2288300	1894100	2070840
ARCN1	2058050	2334290	1539400	2908970	2809480	1678850	3679540	2306540	2683230	2052250	1835460	1879050	2173030	2465250	2172980	2459410	2834250	1549140	3190710	1841640
ARF1;ARF3	38203500	18123400	29988900	54163800	15896900	6730860	41349200	33998600	78798600	27079700	31237800	7361230	6981210	67800100	2893440	24512800	9361940	3857470	5964170	11698500
ARF4	5768610	2789940	3634690	6938890	2669600	770111	9462460	4066810	9312450	4339010	8328620	454917		9746310		3604780			500820
ARF5	13453900	6298450	11708900	29353000	3192130	2045140	26746600	11636900	36644200	8441450	18693900	1905440	2288700	40240000	2823820	7986170	2725580	2323290	1742600	2579830
ARF6	4437440	2472580	4891200	6414050	6466030	3058760	4035830	4921420	6835470	4001770	4569040	3755960		6646720		4282430	4543900		2287610	5902770
ARFGAP1	100483	156405		116072	278707		129047	127032	123154	135942						148903				161206
ARFGAP2	400204	707654	998749	595035	443266	989266	246042	395463	354789	509872		1163580	1053250	654134	2498740	709302		3067930	830117	722590
ARFGAP3	357306	924913	832576	427604	466002	1158790	396019	689453	403830	512919	562086	1399590	529304	395191		393564	457837	1339660	1199470	964245
ARFGEF1	851146	1348060	892141	1285380	1153810	1927660	1468420	1141010	767273	965536	888623	1432770	1675490	1171980	3407430	1412510	1215700	4342910	2229840	1262900
ARFGEF2		271179	158542	196563			303237	131805	98524.1					128010
ARFIP1	120012000	66797500	95901500	69553600	115318000	36466800	14519500	61165100	84158600	108434000	114072000	77730900	40118800	79324400		105038000	85835400	115905000	79826700	93823200
ARG1	5379930	1747040	4312310	5662320	4700370	25670200	2873350	1713430	3553350	4268280	2052160	4576150	20842700	7989020	33680500	6476080	2231190	7908850	8800210	1970960
ARHGAP1	7679540	7019620	7611000	8770440	10127300	4941040	11684600	11179300	12064200	8090670	7657010	6901010	4278040	12306100	6417280	8460750	6923310	5380290	5335250	7843810
ARHGAP10	599412	740108	829055	700811	488673		884351	632757	578857	696025	663676	1073850		497909		721684		857667		767807
ARHGAP12				149192			101735	77734.8
ARHGAP15	781158	843516	1627670	993122	558294	1847690	251432	585894	600849	839291	675201	1574040	2342330	970509	4244100	795325	573117	4640140	1726260	1148150
ARHGAP17	1851770	1912650	2059250	3385140	2017110	2433560	1731490	1659830	1845590	1757670	2703030	4144480	2520340	1839950	2180000	1941080	1941500	2069150	2521980	2232960
ARHGAP18	10767000	25998700	26486800	20280900	14883500	25046200	13861200	16689900	17879900	15655000	29106400	38542000	30204300	20910400	51172200	19120900	19947700	52920700	19120600	22811300
ARHGAP21		281859	150574	151939			119735	97856.2				356016	110314	80488.6	141680			541924		140001
ARHGAP25	2524500	1332400	2491200	2112880	1647360	2828700	492272	914368	607208	1423380	1063720	2640990	3194060	801858	3884880	1287290	1522430	4142640	2021220	1612330
ARHGAP27	38022.7	52247.9		42871.8				26704.5												77667.4
ARHGAP30	1132750	1120610	1810640	2074870	1378200	1697020	114397	672491	244283	664766	528117	3165240	3980620	309996	806310	1071500	450860	1956060	1722020	1306120
ARHGAP32							13800
ARHGAP35	4957050	2526540	3055360	2661230	3028520		4992340	2302580	1642670	4150430	9099240	2954670		2421140		2400090				1183730
ARHGAP4	3525840	5044380	7476800	5768000	4138900	9203590	2574540	3289150	2076960	3691460	4238860	11457800	12279800	3308570	25650900	4689280	4479140	19921200	4814250	5099930
ARHGAP45	6576630	8337900	8111760	8349630	9388160	10487600	8222800	7635510	5350590	7962780	7087680	11060100	8421240	6254740	11908800	8699070	9642190	10913400	12362300	8377560
ARHGAP5	335489	443810	532909	325261		730756	282970	197060	223616		324439	1283800	701744					1211990	472110	341026
ARHGAP6	5040770	10693600	12176100	7540950	6780790	12383600	5370740	5791780	5202550	6495160	8106510	18469300	15199400	7899960	23031800	8725160	8185970	26281000	14779600	10103800
ARHGAP9	294844	221474	455774	329606	212692	633130	83334.6	234238		277981	105049	1052810	600285	128363	591518			791828	579780	254634
ARHGDIA	23459900	27877300	29144400	39767400	24910300	20768800	25294900	26025700	25940100	26956700	13504500	23239200	23895300	26401500	16517200	29626600	15996800	11808900	25227200	27720600
ARHGDIB	63804000	54737400	56645300	101459000	45939700	54580900	39809700	62978800	69552200	59752900	44556400	62532300	41951400	75375300	55116200	56671800	37522600	39935200	50422900	49607500
ARHGEF1	1688320	1566270	2046450	2575640	1695420	3061570	729835	1247650	716071	1417030	1052140	3275080	4044500	949691		1545030	1263520	1612870	2583710	2150660
ARHGEF12	852889	1127020	1254960	1024120	912657	918498	607324	767741	763328	819956	813455	1685180	1312240	797246	1743390	883668	919241	2830770	731865	1111250
ARHGEF15	232639	253922	377992	190154	252388	830885	29099.1	174622	64064.7	262727		545219	1115660	166650	471127	509623	195613	1588100	427936	443959
ARHGEF18		210772	151171	308833		216982	43726.6	141799				505875	231195						221954	94034.5
ARHGEF2	1243000	1772060	1571960	2369630	1650230	2355730	1396140	1756270	924425	1603570	895910	2319800	2608350	1103290	2072390	1703590	1826930	2902400	2677260	1983010
ARHGEF6	975428	295206	860745	1009950	1267240	868409	563395	463703	223547	536221		520343		190673		574250			515422	718544
ARHGEF7	1150190	976775	1155390	1413640	1501090	1313580	1205720	1147800	722692	1180380	761838	1080170	1403780	612491		1182420	1143440	1369000	1183560	1058560
ARIH1		80223.4		59919.8			59835.4	47913.2
ARIH2							106612	84224.7	89868.7
ARL1							77155		117263					93339
ARL13B	131426	110872		120030		117981	81924.9	99157.1	58227.9	168497		72323.6								164436
ARL15	2533030	3179420	2926060	3150020	2821460	1536000	1022510	2829310	2598100	3089380	2937530	4845460		3040190		3898490	1623720		1997820	2532780
ARL2	144618	227776	159788	222094			189796	202110	304395			142309		342103		120851				181614
ARL3	1019130	1129700	1007400	1297480	696017	228364	785283	1152340	1598010	879127	1120140	512954		1637700		1400340	466623			675313
ARL6IP1		203861									411078					380635				90140.7
ARL6IP5	4013690	6489870	5643530	10435200	10839800	7668220	2590230	4338900	3568090	6163520	2808610	3336450	8421260	4424010	14729300	12522200	9838680	23404000	5662080	10706600
ARL8A	1268150	1570160	1219140	2258220	2181130	749745	1738310	1472200	1111380	1367610	1223570	777795		1283420		1619240				1043000
ARL8B	1295290	1063480	1624820	3157690	3394060	2004410	3081790	1645900	1238620		1828650	631835	2744460	1542410	2350190	2882690		3722170	631936	1570630
ARMC8	464941	321380	329332	429837	372284		287609	347011	375553	260362				477496		271946				118652
ARMCX3							114203
ARMH3	107280	279417		323393			238265	193880	185321	153603				216621		226644
ARMT1			472649				352105	247966						410034
ARPC1A	10953300	9347660	8496780	12258900	7579650	3152620	6988580	11081100	11523100	8991010	15622700	13692900	4308480	11902000		7323190				7970740
ARPC1B	58806100	74734100	58688500	72509200	51917400	39110100	70466200	69375800	64714900	58512100	118902000	72269000	38625600	69886400	26810000	61276700	57477800	25608700	18525300	54700500
ARPC4	65535200	77625100	94266500	74709400	41272100	84459500	54661900	67942500	86332700	75937200	97223600	133811000	87358100	90895900	109524000	78502800	67201200	51955200	121420000	66320100
ARPP19		358373		456695		482271	296138	446881	685400		417796	931524		549212					756821	439350
ARRB1	5244250	8122360	8209850	7475310	9143820	7097680	14235900	8143160	6547770	7257950	8096480	10415200	7249780	8212290	14495300	9825890	9900030	10833600	9491190	9464300
ARRB2	737080	411238	591743	3273680	971360	789920	312191	451208	307370	504387	291913	424679		363135		453096		332968		443786
ARRDC1	5111950	3113710	4756570	7557230	3018690	1947520	1620350	3076750	3131660	4482240	3444790	2522740	2256940	3323880		2806260	2169580		712628	2786540
ART4	3443990	1654100	2475020	2493510	1780790	343156	265141	2486260	5815600	2090960	1074940	390031		5506470		2444040	876394			1102550
ARVCF	862238	28020.3			759853			1261090	700997	972392	121175		287025				141401	343231	134260
ASAH1		364765	293254	519926		376746	171735		392652				497957	385189	1649330	260491
ASAP1	4168240	5330400	12004500	3274480	5549990	7070830	2370740	3750940	2698320	3827730	4110120	7112870	6181340	3645890	5673820	4805990	4980700	6892200	6359920	5780640
ASAP2	3146210	4768440	4773240	2874220	3137940	4122770	3350460	3385200	2649050	3203940	3468460	7446790	3306420	3451250	3681130	3757380	3439590	4594690	7370150	4900300
ASAP3		60317.3					45526.2
ASL	3642030	2780810	3510690	2931560	3655610	3260110	3239060	3448390	3830930	3002510	2494580	4429020	3810570	4580030	5683810	3674130	2531060	6356430	6049750	3370480
ASMTL	1155710	1697140	1128020	1328610	810387	1214980	1230660	1230500	1207270	1003730	638591	1312820	766055	1383340	1436080	702936	1161020	1060520	1440140	1539200
ASPH		14544.6				22802.3										159577		567445	49695.5	18180.9
ASPN		11552300						34631100	1511990	7785760				1560520		16745300
ASPSCR1	1116290	659421	1314200	656094	1006320	582132	210580	895659	419375	939429	293307	1006970	337655	582265		1152240		1273190	1333200	929131
ASRGL1	155585	330667	218955	300091		415719	114535	145616	326018			661958		356421					608399	189428
ASS1	611691	381285	571167	664478	745188	116635	151794	312277	283454	440473		146402		318089		477057				319530
ATAD3A		97685		79669.5	66392.2		25396.1	46481	21451.1							94403.3		142806		97197.7
ATE1	1107150	1955610	1394980	1693890	1669410	1748710	2318580	1456680	1317820	1240170	1189420	3867870		1511340		1052130	1442130	757598	1728860	1181670
ATG101							176796
ATG12						69942.4	46215.8	32791.7	45753.9			56486.8
ATG16L1		198396		162592			90926.1	89833.6						118156						90669.3
ATG2A	153907	95719.1	132304	98292.6	92019.2	100864	58314.3	78943.9	71043.7	107693		138135		65201.7		104818				129938
ATG2B		96434.2				273811	76206.7	40678.1	78189.4			246989							263178	123352
ATG3	1097510	1574120	1674370	1587860	1244880	2073470	1485200	1384850	1420660	1263120	1006070	2658380	1929360	1501090		1445840	966051	1896120	2223300	1774560
ATG4B		48710.5					44979.6	19386				46608.2		20708.2
ATG4C							53990.8
ATG5							525422	313341
ATG7	408299	419490	513597	405865	603388	529594	322347	514437	478649	475456		722114	676001	487680	563953	589260	308196	419969	582669	635870
ATIC	8164350	3162830	6680400	4217940	5829890	1803300	3094290	5043490	5469900	5206720	3733350	2619320	1763670	5541300	2698460	4746670	1780960	1826800	2069050	3825510
ATL1	198705	503510	220752	555792	1133470		142440	201425	211085					267222		412085				585900
ATL2	211103	172661	238122	324974	706068			187059	253142	225711				194765		454823				249966
ATL3	2125790	1177550	1528840	2031280	5424310	569721	375152	1787840	2144630	2061130	709465	794728		1910660	769635	2551530		796666	517430	1719000
ATOX1	203318	269028	157053	260115			133989	296384	253467			184057		259431
ATP11A	169874	144760	155581	243991			129828	224955	115918		143891			117872
ATP11B	467809	346371	288537	627850			149136	412693	323734	189255	720844			163936			513909			255139
ATP11C	594486	602199	531578	767367	837411	230923	247911	563790	423382	397998	296617	358141		364134		572363				380602
ATP1A1	20058500	27115500	27861000	58056000	45556900	34653600	15757600	19000900	14721700	25672800	43284000	28757300	56270700	17500500	24115100	31239400	53549500	43257100	26990700	26662300
ATP1B1	516128	627936	505698	991030	1434800	187995	804451	698061	476233	418010	411456	241871		647113		788574				322774
ATP1B2	412404	572034	458724	566644	2000240			1040050	661283	404308		275749		646945		1314990			88262.5	476290
ATP1B3	13482100	11799400	11919600	28242200	21567600	6867770	12151000	13390000	16135800	14849800	27674100	6779340	5181080	16389300		13977300	20845800	3561270	6537440	8462020
ATP2A1	972512	1230510	1666430	565346	5823500	5400480	282147	647186	382348	2270100	977671	1721900	1240750	276379	2481850	3735430	5172710	1630340	2914010	4412070
ATP2A2	1068550	2931750	1389540	2592480	5714670	747555	931277	1158300	690366	1216420	863772	462628	594392	733708		2896960	2959400	1323770		2486920
ATP2A3	3509430	9666850	5696390	10307200	21344600	5174040	3509860	4057660	1648290	4918180	3941680	3071970	5132590	2361450	5765610	10497500	13614300	14752800	2351760	11419300
ATP2B1	3044320	1977820	3173860	3180150	3468870	3530400	763866	2294090	1862330	2678500	1586030	3432750	4424940	1747250	5672080	2909930	2710780	3203670	2155310	3500440
ATP2B4	25559300	12886100	22120000	22277500	24068400	16487800	3199180	16927800	15489900	20489900	9859920	13441600	15119500	15097200	10715600	21367700	12653100	10632200	9397060	16488500
ATP2C1	121330	275955	114881	372836	452633		176669	164121	82862.5					108311		209506				123905
ATP5F1A	3121100	15335000	6542320	10024000	18266800	7278100	2246210	5359750	3215570	6795200	3145060	4047100	10521000	3463810	11605200	13809600	15957600	31354700	6384140	16593600
ATP5F1B	3719610	10971600	7155640	9099090	19734300	15366100	2437560	5773720	3972530	6931230	3079660	4728790	11066400	4387750	10080900	11974800	14934200	18560800	10182800	14231300
ATP5F1C	290051	608959	269124	531804	1604670		245936	477236	351785	204511				253228		526339				564392
ATP5F1D	768205	1304860	779585	1202450	2476310	1531330	390246	826575	601380	1330450	766331		1932380	829210	6989220	1660610	3351770	7478950	910570	2520540
ATP5F1E;ATP5F1EP2		1244960	155480	643414	1107290	444877	147919	280864		399055		309385	374436	252484		1004130	550773	1744680		1065010
ATP5IF1		1430220	997230	1171050	1402480	2762890	498144			670165		934068	1838620	535908		1496920	3673950	2647200	1752020	3358650
ATP5ME		3636650	2176200	1941720	4672050	3409060	209006	609420					10079200	1326070	114766000	7428740		46609900	4555380	2631310
ATP5MF-PTCD1		110825	71862.8	85896.7	150252	102569	40903.8						288148	59449	1124860	326730		1162820
ATP5MG		204274		213664	295501		30916.6		34019.6							237864	74557.2			60665.2
ATP5MJ													1646500		2898510	713972		4090610	474808
ATP5PB	640068	2729040	987235	1701720	3403160		379082	914967	667075	1287740			1045590	653928	2661980	1771650	2628060	4327390	538170	2714270
ATP5PD	310439	1533000	556146	947349	2312830	368758	194250	480073	348189	516898		396476	361199	441481		1202420	1805800	1025920	255380	1506390
ATP5PO	417693	2476130	1131130	1409260	2772500	813143	363401	653475	438512	1029750		660094	893204	394169		2416120	2765480	1645710	831515	1802790
ATP6AP1	1583400	1025820	785500	1160680	1281750	484737	720639	1537680	2834440	1668230	3168730			2490950		1084070
ATP6AP2	19100	11495.5		28737.3				17850.3	14663.7
ATP6V0A1	2732610	2370350	3249850	2608610	2556960	1561730	775277	1700530	2102090	2420370	2698110	2733510	2130660	2196650		2072420	2952360	1914890	4167330	2430560
ATP6V0A2	102950	335478	258110	396703	447845		72302.9		234036	259313	416578	87643.7		254624		199200	342960
ATP6V0D1	2424660	2313830	2408830	2727940	1935110	878243	659027	1612730	2351450	2026600	3599020	1508240	492987	2585100		1810360	2756240		1775130	1677860
ATP6V1A	9165760	7150480	9326880	6631040	12477400	10863200	7965410	9625960	9437010	9094210	6621580	9509140	9546720	10427400	16007900	10310200	5902750	11479700	11262000	10428900
ATP6V1B2	7301550	5814950	7181620	6896600	14568500	6772050	6865330	8208440	6847820	7318670	4977950	6725400	7459300	7128020	5262610	10022400	8090460	7896360	16178700	8901640
ATP6V1C1	666461	798825	690719	911550	764478	641984	1817260	868373	917501	933325	598972	686481	884847	942952		852932	483610	843455	1063840	641122
ATP6V1D	1381440	879267	1097960	975200	1932060	639853	1105810	1350180	1866740	698160	677749	857535	675090	1964320	1245800	1402460	715367	713609	2034280	1109190
ATP6V1E1	4059890	2263250	4686840	3435990	5331440	6185390	4374370	3670210	5887860	4558840	2917320	4388700	7457120	6251250	26243000	6914710	2985510	16667000	14344200	4679970
ATP6V1F	249464					323048	202760	239139	589742	283016			402150	497298	1035790	316644		567756	453146
ATP6V1G1	6286800	6372810	9193780	6468630	10366600	16401500	5809850	7061790	6728770	9597460	3453830	11264700	23649100	9863120	27031200	14723600	7550170	33808700	49578100	9679720
ATP6V1H	1944520	2132900	2785540	2355160	6007230	3933770	2469270	2424000	2389240	2847540	1100710	3933740	4466890	2800630	3873280	4017230	1984020	5992320	6843850	3984230
ATP7A	3066700	2343680	2533140	2290710	4193280	1899370	579490	1813990	2301400	2208830	3015500	1534940	1045140	2340400		2791920	2036350	814062	1823080	1598310
ATP8A1	785272	1772390	1115820	1394310	1029300	1583380	1063200	838117	486869	908080	936142	555013	843879	794103	1180050	1215210	1342910	3613210	497891	1931570
ATP8B2		217835		408360			143175				180566	262281		158158
ATP8B4				214017			106770
ATP9B	101127	164998					125441	61011.3	92221.5				84887.9					91764.4	78743.4	87338.6
ATPAF1		35833.4	37908.7	33521.8			27164.8													28200.6
ATRN	4688670	2896890	3462800	4653030	4776070	735628	679107	3919180	5768470	3243090	9881390	1188840		5596490		3886230	1107300		860296	1812660
ATXN10	184210	226579	167375	212417	130857	133401	294279	280605	232194		153534	193324		268486					161517	166365
ATXN2		142145	128408	83137.4		193086	100040	93409.1				204894	191954	174831		125068		622384	212261	83364.8
ATXN2L	174484	432587	668061	289327	272841	731437	238540	255080	262527	262204	525256	704289	1189670	420948	3044110	519398	604773	3571610	1539540	427119
ATXN3	131238	83063.8	227344	102778	94052.5	118856	67178.9	90599.6	88672.1	123892	72604.9	202458	145151	129243	767774	167072		557209	328724	145815
AUP1							73584.4												339560
AVL9		311606	210822	242245		341308	189250	233059	145942	195176		460940		228374		196482				308845
AVPR1A	266098	340414	415702	275540		590198	296372		689022	367441	797064	308757	818748	878538		818885		1996240	1272470
AZGP1	28111600	26537400	33370000	28709400	20701000	52556000	6923900	42603200	23204000	30727400	36222700	15073500	40839300	22903300	42987300	34234500	18062800	10328500	23319500	38429300
AZU1	356025			2099260	497975	3550890	47605.8						4391340			204521
B2M	85238100	51432900	79101300	124657000	27141700	42818800	71563500	61948100	109375000	76109900	131567000	52926600	44353800	131584000	25880900	49727300	37514900	39938200	74956200	39490500
B3GAT3				148919														167852
B4GALT1	6811.95			6332.73					6142.69
BABAM1	349764	223241	305278	246434	277840	360262	202321	266718	324882	196758	161942	307428	485795	448502	1595950	294746		1202770	902287	244096
BABAM2	121611	151682			163002		181459	175374	147036					182205					133182	164587
BAG2	267721	193288	320634	172690		395068	92853.3	248617	301532	332320		407248	437221	307465	838598	284459	361260	1018410	1139230	299026
BAG4							357142
BAG5	748335	1418150	694878	1121190	767358	1166800	1124950	768143	984850	777467	803944	1924180		1140430		897652	1292060		2518380	1272790
BAG6	2348680	1560610	2535440	1496510	2356740	2786420	1062850	1453050	1530420	2324280	1793670	2209570	3844040	2488250	5788510	2704230	1812910	4937210	5467400	1774320
BAIAP2	1567580	516120	1175010	725723	537050	791603	84634.6	526747	547758	1247760	339546	876504	853327	549310		574574	423140	709067	3693440	623251
BAIAP2L1	149298	62891.1	100988	67093.5	38951.5	107839		30208.9	31709.7	115503		127026	113848	44967.7				160499	477005	111730
BANF1	4140890	12582600	5897510	5254300	2234500	3805460	515557	1029520	2281600	7917570	7464080	2349980	2623320	2937920		3457090	9510030	845734	4919320	1852230
BANK1	469526	546337	459213	860114	448972	576921	386184	354474	442160	333093	492538	576412	694418	388120		298304	554586		518155	757002
BASP1	31006700	28254100	30638900	77414300	30003000	31471300	3370880	30908900	24271100	32810200	23398700	15795900	32277500	19354400	9637780	30215400	22518900	21102700	18600500	25720700
BAX	1423560	1726000	2149190	1429300	1960100	5439280	1215390	1454180	1422840	1326680	1496810	4625700	3085220	1511730	1797530	1288550	1203620	4545480	6598060	1877240
BCAM	5563880	3924780	6540970	5600730	7791150	5506410	355045	5023990	8489380	5597780	4569840	5134740	6043260	9875280	3972750	7519970	3394560	2228880	9056440	5637140
BCAP29		130414	237626	178652	504571	698890		106093				227657								871262
BCAP31	1754220	4972660	2673080	6074820	6914730	3277040	941633	2210710	1442230	2256940	1497600	1509380	1765820	1740250	4794010	4196840	4281540	9117910	1640270	4062970
BCAS3	174344	253997	316547	216456	158971	201134	176086	188253	100447	141692	114620	561495		148388		150448			374211	331456
BCAT1		41652.4		24943	54509		38525.5	26974				20855
BCHE	4990430	2631350	3993290	6342490	18499200		708808	2582780	4637770	3586490	6549800	1210050		3782120		11186300			838141	1870220
BCL10							14341.2					581668
BCL2L1	499791	601269	612874	447248	810328	1065880	759370	554949	655063	588464		873365		782233		575011	690116	1574750	1961400	911171
BCR	698075	1099100	1194530	1154730	732359	956188	242262	630058	505059	664846	558647	1844670	1676930	507960	4229270	1128700	554814	1369390	869508	1027770
BDH2	15838.4			16970.4								15782							13768.7
BECN1	151532	109566		136655			115232	81827.1	77536.8					103227
BET1L												367213								1082580
BICD2	224273	434064	371680	283961	180768	390053	341088	303824	422769	307696	226857	268244	362965	346510	403258	173301	283252	554794	544129	370496
BID	2796640	4243580	3865570	3233650	2973130	4432470	2490580	3333020	7148430	4147080	3705710	8444610	5726990	5332200	2407820	3541240	5659500	2470250	7866310	3163290
BIN1	626665	375226	557590	893983	251392	573317	118444	553396		370580		977999	498031	207628		341669		637028	517058	889528
BIN2	59154300	77798500	92309300	66831100	58043500	105677000	51263100	51408000	53880600	74337800	70005600	91211000	137049000	74959300	262767000	73777000	113389000	264910000	172255000	80404500
BIN3		36276.8		110255	68696.2		74683						44065.9					50978.8	127866	49700.2
BLMH	8980040	4919130	7205820	4270590	10005600	2552020	6889190	9204130	11475000	8476160	2852460	2492820	2888760	10309600		11108700			3038460	3963610
BLVRA	3372790	1621370	3021870	2136230	2826350	2617070	2085720	2254150	3925380	2156310	2872380	4026100	1151210	3771270		1911400			2506290	1768040
BLVRB	194797000	20609500	126403000	51315900	50946200	8569660	4628550	34205700	119808000	104748000	14053500	7055540	5940230	144477000	8360690	39453500	15675100	2697740	4673380	17289300
BMP2K	937643	527782	1352350	395180	1164860	479729	54257	498892	364804	831663	513861	1269170	3124620	1173930	27230700	1407540		6554100	3023840	1268730
BMPR2	96369.1	59617.7	52869.3	30657.1			18170.6		72680.6					46033.2
BNIP2	528526	862839	1347210	476566	840348	1848400	1015290	788653	1092830	939131		1243820	2051530	1216580	2839780	1175730	501814	3214090	3470050	977334
BOLA2	4500570	4874940	5237380	4042100	3996260	6045610	2910720	2864020	3529360	3354010	4046140	8287010	9418640	3337590	7019100	3425390	3316370	9132530	7041160	3804740
BPGM	28361800	5644300	19966200	9997660	17740500	5199230	1196560	10768900	31284500	17376800	1838070	6280540	3302360	29093900		12129500	3518880		8339210	11309200
BPI	1038640	1446110	1777980	46144800	3528580	23648600	311140	1725350		1032790	5521380	165844	19594500			2314250	1080870			517388
BPIFB1	1863820	3057920	1456410	1524020	1540540	21004100	133097	5513900	429702	3044490	629699	1428130	19838900	776457		4203670	1994830	2334190	3127220	427845
BPIFB2						13152500							3469550
BPIFB4												1213330	260541
BPNT1	1139730	1031850	957454	1723880	825164		1026280	1064940	1041400	858307	786758	527249		892507		826109	555083			680767
BRAF	192934	180365	86869.2	306119		91710.5	137412	180529	116296			106629	101410	79021					94131.3
BRI3BP				132212			9059
BRK1	15337400	7376450	14824800	19911000	7843590	20782100	6136240	8656460	13208900	13221600	28130300	11598900	19631000	13659100	20039900	8142810	10063600	9424320	15531700	13131400
BROX	2296910	1501990	1717090	2841420	1664450	748707	1716190	1873270	2397190	1407530	2529790	971121	773934	2513130		1656560	1803060		1016620	1135480
BSDC1		527627	266024	455060			229287	220623	513430	454734	793546			795862					303748	252154
BSG	47304200	32734900	40450600	68821300	50128300	19172400	24332000	46517000	50293500	40271800	52261800	17899100	24352200	61461200	27628100	49122900	24456700	37486800	23147600	25556500
BST1	4660100	2645890	3861210	25885100	5599250	6419030	1882570	4159350	2629850	3922920	4138860	2613850	3586420	2804720		3957220	2663970	1438100	1357810	2818300
BST2	5109750	2747740	5035150	4929400	3778460	3711990	617978	2543170	2375970	4557520	3274260	3643560	5633140	2257750	2489210	3728030	4531650	8257890	4486970	4590350
BTBD11		474760	688493	748133	607948		905205	770185	689243	244131	1682700			662868		642103			456033
BTD	1943190	1967170	2223610	2060700	1966780	1145680	360677	2457240	2260350	1734100	2751540	992093		3183790		2131530	1283620		2040040	2379410
BTF3L4		376504		504051		834925	331994					1191570	835783	901949	2044680			1759370	1819260	456154
BTK	8286830	11685300	9798030	8640180	9815460	5117930	15660500	12087600	8884750	9727690	10591100	8944330	6134020	9172780	2086700	9931780	11911900	5785190	4633600	11486200
BTLA	797398	478981	757274	1366790	293525		43746.4	509672	138157	456836	477650					157574	206557		233205	318168
BTN2A1	834606	574006	656765	2823960	321781	410042	278065	669240	796454	583686		679525	310988	817504					256282	624253
BTN3A1	4232150	3545010	4897060	3760120	2539180	7516230	1560170	2253800	2367840	3653450	3624370	6669190	5974980	2654470		3079750	5399730	6376130	8501510	4853160
BTN3A2	1473810	1021460	1117000	1309030	474795	436914	761941	930364	1110970	734218	1590410	498882	471863	923133		697487	529232	767716	550598	651178
BTN3A3	285587	239030	181546	199295	193875		58228.9	265290	99735.3		81454.2	70177.7		117105
BZW1	959415	1096310	812943	1521860	912076		1884290	1249640	1262250	975557	1145770	398961		1407490		1109170		548218	579551	595752
BZW2	498678	623251	505061	595165	360043	427062	741119	643379	496672	548825	427423	734557		580842		581667	330564		492023	538917
C11orf54	545985	450322	483348	623254	589233	553999	776145	698795	1040400	598479	553664	878014	523704	841922		456843			307366	467672
C11orf68	417849	457500	832872	546460		1188540	547750	542202	575415	353484	389451	1586960	2598750	1125820	6518350	650957		5467110	2171920	528083
C12orf4							263693
C15orf38-AP3S2		49930.8					23770.6							16193.1						43843.5
C16orf54	7446300	3324300	14188200	5587480	3484610	13199500	797780	2125880	2840050	7573860	6241400	18827300	20846900	5460790	44141700	6997980	6820800	46138400	39984300	6103880
C17orf75		49745.5					212551
C18orf25	56978	47956.5	51747.8	43261.8	115589		20250.3	56889.6		52614.7		60018.9				80954.6			284892	71161
C1GALT1				656151
C1QTNF1																		452551	3968300
C1QTNF3	51041000	3130650	43080100	422991000	1587520000	44102000		3411830	9059060	34050500	4875440	10984800	33987300	7767800		777523000	9493210	3762930	5317920	19101800
C1QTNF5	664111		630955	1781090	3658200											943034
C1orf162	92526.4	121895	81906.9	138124	102157	50475.3	6509.12	68284.8	22883.8	76502		81897.9		59011		76459.5			39245.7	80286.4
C1orf198	3255080	5550300	5055570	3573270	2679800	4410840	2696790	3320680	5252150	3997210	4612690	8837440	2503990	6057890	4543700	3474140	3503880	7536400	7300670	4407910
C1orf21						1177020						400000						1963830	1343600
C1orf50							38380.2
C4orf33				77727.4			129605	73104.7
CA1	631820000	82424500	403414000	134715000	285562000	56046800	14839400	195862000	487220000	326606000	43146600	49180600	28492900	530402000	21154400	208653000	70811300	10977900	48288600	85849200
CA13	1556420	2383920	1787830	1945810	1378810	870683	2849510	2330030	1852360	993518	1357180	1502480	1316210	2043870		2267070	1292610	1057350	1403720	2321670
CA2	100327000	33386600	78567500	66303600	52064200	22253800	14633400	47884600	104020000	72187300	15800600	25258900	38064200	114203000	17668600	57041100	20826500	15311200	30908000	30514600
CA3	4442470	693474	2547250	1598310	1923580	487610	74066.2	1371870	2136940	2340340		721258		1536910		1854890	652718			390688
CA4	13114000	6424830	10439700	42371200	10316100	13999700	814222	8840590	6229120	9681260	3675490	6085500	17951100	6439810		9458520	5066400	2122400	5661410	8797460
CAB39	5591810	7169990	15526100	6562710	6406760	12122000	4566920	6756380	14391100	9694190	9022330	27953600	30111000	18963800	114982000	10234300	9161390	29911400	20709600	8988900
CABLES1		78691.1	86635.4		127234	213477	112573	126819	60722.7			242294						179872	177995	110145
CACNA2D1	228339	189475	330999	251314	300356	895875		206876	196779			312598	306531	202910		196580			819929	393779
CACYBP	2474400	3173390	3973340	3562610	2094290	6762360	4245900	3280540	3392480	3173340	2033850	4726970	6023790	4805110	7913760	3397460	4267070	10927100	10260300	2655350
CAD	1678320	967978	1412090	1348030	2359550	619340	1160000	1047340	640746	1313330	567306	755137	760512	629485	1003970	1390330	1167490	1179380	757540	969902
CALCOCO1	2250060	2820070	2716430	3503490	8297000	2933660	1873250	2154130	2501430	2754710	1791450	3804170	2164910	2474950	2793290	4707690	4557730	2892350	6366570	2748890
CALCRL	408120	151980	387650		581792	1474220	28817.1	254182	404319	679367		805719	218736	362695		530848	476690		1393730	536728
CALD1	12095700	22943800	19071200	17010900	20617500	32495900	20367800	14670700	15354700	18520900	23934900	24485300	32806800	19945400	40526800	25654100	35396300	59343000	46838500	29786000
CALHM5		448248	509430	438287			580513	592374	1191100		827402			766151
CALM1;CALM2;CALM3	28360900	36220300	25348700	160835000	15051700	8967580	23930200	40001000	64088400	31120000	52031400	22080800	17650500	71390700	13555900	36036000	12260500	14417200	11010100	16553700
CALML3	52586000	64322500	59780400	166409000	44753600	68428100	28799700	76157400	93596200	68410500	66511400	107012000	85502400	83108000	110103000		76744000	58553100	55196600	43483200
CALML5	761499	1520930	942677	1405260	1124500	6675480	1243260	750100	1294410	1056180	648972	1127020	7635760	3154100	46513400	3439430	1051090	5161530	1373070	795446
CALR	11156500	7840190	9671260	19769500	24945500	8548470	6200840	12975900	11610800	12265800	7929950	3514480	7473530	10249000	10052000	15668000	7540730	9242650	8154530	9838600
CALU	1327060	768909	804591	656469	1436890	403214	550210	1145230	860459	1016320	446278	288582		945422		1345470		1435150	831663	604706
CAMK1	1974360	2866180	2558130	2397200	1206080	2397560	4298480	2711630	3516750	1948510	3552450	3685510	2045450	4064510		2105940	1653520	2608850	2049130	2160230
CAMP	18308000	23102800	66987700	51481000	16810300	298419000	5797520	24457100	13821300	24990900	76033900	40660800	396465000	18047500	82501200	25454300	33639800	150471000	37587600	12638400
CAND1	16201800	8882490	13801800	9275530	13714400	4069580	7182660	14426800	13093300	13324500	6479000	5283800	4883780	14970300	6084950	16622400	4460680	6204930	5832920	9946680
CANT1	337980	149023		1467150		331030	109484	238733
CANX	7958940	9313030	7627190	19505100	16374200	5061430	3704060	7668530	8690850	7157670	7392630	1869030	3088310	8116970	9498800	11188900	6993200	5998780	3135220	10178200
CAP1	110758000	109895000	138538000	95091900	86116100	129320000	116877000	112924000	107509000	124769000	132669000	110062000	102985000	122319000	71406400	125071000	107706000	67514100	121174000	80034200
CAPG	2731020	1851570	2290580	5792150	2472880	9439880	359730	2154190	642858	2076280	631363	2675200	8188880	721683		2478140	1530950	959107	2542880	1581970
CAPN1	33576900	24870700	33739800	26044800	36831900	29840000	42993800	40465000	37139600	32594300	32071600	36374600	28816800	37531700	35524900	36211400	28960200	27046000	41477900	35232400
CAPN2	1759920	1719740	1789960	2520680	2226890	972916	2527940	1749260	538972	1228040	1429030	1677610	983639	759058		1771070	1201800		1115060	2085570
CAPN5	2235090	666775	1569000	1690930	2636060	477806	321451	1444160	1313550	1516250	397330	904853	439807	1241150		1009780		595213		922037
CAPN7	153456	126748	130106	173161		85551.2	194935	163831	148521	102434	179990	115018	86237.3	197811	171701	110279
CAPNS1	17260500	14539200	14353500	14708200	14880900	6589570	25611600	22599700	27744600	16700000	22229200	9193980	5387280	24736700		18873000	14659400	2726910	7600170	13319200
CAPRIN1	92038.4	63701.2		114845		160470	116669						126606						121197
CAPS						3254200							1931350
CAPZA1	65319600	108370000	85694400	94903500	74532000	70757600	91512800	93127200	105078000	82559800	114531000	105265000	83052200	120061000	105007000	90737800	100467000	98550200	114770000	84134400
CAPZA2	35524700	42833500	47238100	44972700	39299600	84583800	36644700	41684500	41995400	40198300	35977500	64744300	82488000	51939400	198230000	41370400	48628300	95213700	96106900	37660200
CAPZB	33503700	51532400	42613500	42228500	48133100	45144400	41084600	47896000	40730700	48480800	46215400	69669600	46151400	41212900	22091000	48950700	83656700	33789100	43318100	41886800
CARD6							165881
CARD8		202782	290344	178403		597901	236042	345413	302776			377741	363453	214130		287662			647192	520710
CARD9		102823	1631530			102092	84750.5	442361				1507150	1332080	2495530	7166740		1328300	4806770	1160200	86539.6
CARHSP1	1369280	894188	1460420	872290	1073500	1124440	684879	869368	1108620	968206	670720	1266730	999097	1544190	3458420	1164480	664176	2323880	1861030	1059500
CARM1	4305220	1278510	3380140	752716	3228560		420660	3585070	2900430	2763440	706221	1174380		2809630		2794070	836015		1071840	2275950
CARMIL1	2064470	3562920	2998130	1930100	2618840	4180260	1382810	1689700	1146510	1880740	2974650	3533630	5190020	2187450	8643680	2644670	1551620	2769840	4859060	1532020
CARMIL2		202132	319227	219403				96277.6				283527	380755		2029560	298426		1291240	332383	144246
CARS1	3518230	3203070	3747170	2922360	4072120	3132460	3541020	3836680	3258590	3602690	1893350	2914790	1904340	3271410	2702700	3765960	3212050	2871180	4337890	4032320
CASK				210392								199893							184623
CASKIN2	174214	267916	539182	386276		225503	107260	129570	86905.5	138300	185978	602698	468372	337139	1607860	380693		1452900	663335	375205
CASP1	941499	1143460	1271590	1660700	1233780	1955520	420913	680547	275225	1097520	461788	1958480	2291190	627709		989980	1236450		951602	1042690
CASP14	3306410	1499430	2572610	2507210	4600790	10532000	2949750	1251300	2627300	2723410	1021540	3240050	12119600	12781800	34609500	4613870	1557900	5103020	3632350	1192010
CASP2							254660	336569	504977
CASP3	4562710	5964110	8074420	5527790	5939100	12063700	7779380	5477240	5649060	5563490	4222300	10981200	12239100	5477700	6304560	5110390	6826200	15531800	16498200	7558620
CASP4	343516	768300	321003	941595	450169	539597	795815	739642	369513			542195	501166	387841		715479		558928	464940	521235
CASP6	587364	651915	681535	617953	547995	751189	994369	756355	751206	354096	710186	1050650	680170	815507	1656460	610296		824771	849004	650258
CASP7		175203	84596.4	180896		138750	51437	83429.8	57967.4			318471								116728
CASP8		82920.5		84491.2			58954.1							58749.7						56077.9
CASP9	364219				480085	246411	508963	384450	483480			990092		476461						789536
CASS4	3087590	7139100	5567470	5888610	7573300	7100940	6301320	4691260	4184620	4148870	8347860	12228800	5907950	5479860	8605120	6182100	5517420	14634800	10316100	6228930
CAST	24753200	10885000	27949200	9217370	18771700	11946600	1969990	18600800	13570100	22032700	3783260	17096800	12809400	16560200	74040800	22111000	4473850	15838200	23330100	42608700
CAT	482366000	131262000	423114000	152123000	518969000	93698300	18635200	319027000	377465000	334080000	23370500	180401000	50192200	394706000	126826000	362934000	50734800	44991300	235707000	357360000
CAVIN1	660709	690249	765673	708564	551605	1837710		639723		508526		1085380	890037	727901		901377			1647600	778304
CAVIN2	103668000	87112500	134448000	133399000	109255000	147378000	94939400	72040900	139571000	126559000	147486000	92679000	146596000	163503000	138640000	133236000	205079000	220949000	259897000	143352000
CBFB	247413	373789	379290	788336	414174	587216	321874	508555	517211			805104		518869		318343			482893	421146
CBL	571764	1170270	820538	886417	825245	777728	474834	533991	559119	701516	837475	1793480	458275	590680		648401	955071	828208	1064820	850274
CBLB							137727				141554
CBR1	5183680	4247270	4852430	5184370	5359920	2387530	2694110	4149160	4693800	3738720	1585610	4508750	2869880	5116660	2447250	4510410	2820120	2147090	2966460	3989780
CBR3	35214.9			68310.8	44445.5		11506.4	61793.4				60432.7								113622
CBWD1;CBWD2							39191.6
CBX3		377493	394188	550256		1306000	623377	372462	433497			441242	1253040	446262	2118840	423701		1246550	862600	366829
CCAR2				96590		67792		28893.5					70760.4
CCDC124	307478	303914	426801	331388		736729	99939.4	200650	308893	489140	283955	806388	1392890	637519	2892190	1030780	420458	4922410	3378810	513180
CCDC43	376030	785583	1232230	440137		1908280	112262	449274	635129	509684		2116750	3510590	1178950	18923700	792151		10641600	3196300	933131
CCDC47		202697			368274								290231		4030450	466361		2732440	434309	269196
CCDC88A		68608.6		63859			66204.1	50245.2	58144.1
CCDC88C							98017.5
CCL5	7611210	34770000	12057200	4013200	10547700	16141700	3151380	3716280	65256200	11105800	101215000	4971990	12658600	68042900	4886650	8946080	8530480	3484890	45494400	1990980
CCM2	2672030	2286080	3163940	3454920	2935160	987913	1161120	2065390	2287060	2054950	2387680	4077710	2396370	2650080	1755060	2528800	1395210	2327030	1923110	3316830
CCM2L	1003550	514816	1203660	795012	1461230	1342650	199846	570910	467590	898347	433665	1747660	1447110	592339	1855960	1848360	661303	2348700	3010880	1274510
CCNDBP1	143030	68205.2	62219.1	89737.9	192840	85174.7	89222.5	101632	145996		63519.6	51308.7		153403		113697
CCNY	3835490	4479680	6507460	4214690	2899090	9864460	2746440	3848940	4133240	4259660	4316630	8739680	14072600	5632330	57445700	5275100	4262000	28811300	8983010	5074060
CCNYL1	517544	593953	664091	574534	521839	448029	374680	493083	318860	605942		916950		530039		406822	555033		453147	516259
CCRL2	1916390	3094650	8645270	2122940	4278000	7156550	473334	3147540	3549260	4151910	4687580	7174660	11954200	5280750	40132400	9694160	3378230	22084700	14278500	5110450
CCS	7302110	5104320	7412970	3962120	6143310	8808310	5241140	4248570	3725270	5970250	2372620	4988600	5848470	4640580	7816980	5517780	1829910	5639390	13019200	3541500
CCT2	16930200	9531760	13832400	10604200	22590900	5031800	10537800	14968000	13288700	13149100	7258620	6290780	4783370	12784100	8566280	17718900	7157130	7178500	9428470	9747260
CCT3	15571600	10286900	15043300	10705400	28518500	7922240	10914100	16184400	11146600	13802400	7028900	8247770	6170150	13077800	6541860	18702900	7380990	4855120	11135700	11779400
CCT4	28813000	17477400	23479900	19980800	31967100	13825900	13305700	25107200	25628200	23645400	14532100	13247700	17339800	25856900	31968500	28539000	17304600	23382300	22663000	18664700
CCT5	17848700	11548600	16116700	11667000	25286500	10331000	10377000	16398300	14205600	15307600	8557530	13419600	8599050	14416800	8037270	17797800	8498710	8239640	22635100	16833200
CCT6A	18561100	12347000	16463700	12371400	25311500	9116490	7790190	17401700	13042400	17323500	6636330	12304000	8282930	14630700	7255860	16891100	13634700	6276460	18045900	14672300
CCT7	7544490	3945310	5663180	4794920	10692600	2223270	4725950	6985610	5966160	5583980	3696290	2360600	1801950	6152570	6922500	7406030	2075570	3957260	3641670	3906610
CCT8	18281900	12291500	15627100	14235400	21486600	7409110	13114400	16237700	13433000	16057400	7980400	7891720	10453200	14521400	8602130	19795600	8427800	11124000	11301900	11371400
CCZ1;CCZ1B	212876	299971	177767	298896			308660	268152	239210	175129		169120	289500	225126		183192		319418		187412
CD109	5014000	4025780	3725800	3507360	2881580	825376	2207530	4080680	8093280	3367920	6899460	1013400	910713	8076810	1465070	3841130	1342440	308328	951880	2159330
CD14	3726770	3268370	6904310	9696290	6688180	11894100	489638	4951940	4332590	4226080	6576950	5066400	11641500	3344120	5256730	6111750	9608480	5575000	11841500	5611850
CD151	4099660	3012130	10232300	2920410	1684410	8127730	7841150	5026460	6553420	3648720	17309000	6387950	8066870	6457210	7283930	4423230	4303190	15906100	5085300	4932640
CD163	532636	328385	492196	452589	792388	439676	99325.6	378384	169502	435389	570148	1025710	351105	218481		404703			1146940	727623
CD177	2573770	1761830	2120510	8924620	615043	1990690	111344	3807100	477111	2821420	940327	494703	4704920	722932		2222470	582159	461172	1453710	737576
CD19	1375530	1355120	1285780	1363840	645666	501579	34465.5	973764	120989	617014	1706200	6814720	2479270	346072	1496820	2232310		2387170	4372880	990524
CD2	7182650	4174390	8053630	20124900	4451870	10533700	1073490	5352610	3376770	7050710	5552590	6782150	13578900	5162270	20877500	7675390	5770860	10382300	9030270	4257050
CD200R1						745097
CD209	3112800	1423140	2350500	3260900	4231870			1387200	2163540	1849330	3521060	3175490		1025940		1812650				755067
CD22	245829	149709		367226				163859				396263	258415						234863	266174
CD226	17425600	14604000	16651200	15427800	12600000	16799600	16862500	15334800	20664200	15340900	26331800	17216400	8657700	24292000		11649400	16592600	4935280	15246800	17770800
CD244	775698	1143020	1085040	839898		941856	1055120	1107880	1505100	566214	603591	687042		1456150		574069		347847	1228180	1067690
CD247	9904330	4283520	9034420	16160100	5547780	4416050	777546	5196770	3475120	6982140	6517390	5266560	3554910	4075230	1860080	5907350	2380010	1730250	3983160	6294840
CD274	270146	238656		249287	278768		712367	484434	310104		399989			345609
CD28	1008880	718714	1073860	1867290	846763	569869	212069	909056	513571	1238050	819301	1072940		458531		1092330	478280	381349	532270	551954
CD2AP	5671150	4047110	6282980	3895060	5862850	4271600	2015430	4454880	3792110	6086260	4545590	7927200	4102470	4104340	3681810	5821490	3378910	4077870	10380400	4749010
CD300A	1522540	938467	2514850	1348590	1336730	4234550	151300	1215200	734494	2229260	1718310	3574760	1880220	794273		1539380	2432200		5478410	2960060
CD300LF	81127	113428	73613.1	220730		176482		113394
CD300LG						114124						72741.4							176041
CD33	615382	1044170	607936	2187310	895452	1400420	166253	841540	507802	642222		595173	1638870	527648		1060800		536043	439280	878657
CD34	29718900	17467700	42491900	23932600	25626200	55869000	7046240	18908400	25321300	35457700	22408900	61275700	91666000	40691800	281491000	58715000	27777800	122247000	73424300	40310700
CD36	302286000	203656000	291460000	115282000	213446000	55387800	263756000	272430000	417425000	238095000	640261000	82398900	45261300	371834000	5897020	233351000	258308000	23366100	61674800	215234000
CD37	7791370	3687860	6439710	7626110	1973950	1009490	784716	3580300	2109800	5273680	13455600	3597000	1257300	2645840		2853480	2760990	718623	1454120	2436680
CD38	2130750	943814	1462500	1539490	1196510	538632	2255590	1558120	2044190	1498160	1895110	446064		2040320		942212			571769	867827
CD3D	3403280	2223850	3004650	7640940	2420060	1125320	492761	1951100	1787090	3993780	3690890	2156640	891786	1776830		1794570	1100470		958744	2401490
CD3E	21647700	14447700	39054900	40976800	17923500	36900000	1942330	10421700	4796840	17123400	18365300	56153600	45732700	14447100	180463000	25157500	18809600	110608000	30722600	21778100
CD3G	3604480	1380210	3119620	4940310	3469970	1197120	729266	2610500	1611530	2988440	2866350	4998460	1275640	2286600		2300750	4823940			2373230
CD4	3336490	1481800	3305640	3569470	2712670	1117000	239263	1626170	756983	2168520	1218890	1930300	726102	772239		1789720	2106780	308422	800574	2007660
CD40		5932840	13785800	1832590	2302600	16366900	5169580	4711640	1551890	3820370	7888120	5641730	29730800	9298800	93449800	15494900		64527400	18973200	7987860
CD40LG	887984	958476	1944110	548073	440634	911796	485347	475448	1431050	1171310	2890840	1024980	1571170	2334160	8558230	2098060	1285200	9508120	2760080	818323
CD44	41804600	24371000	40876600	39232700	30079900	25454100	4871890	32494900	20801800	35227800	32796900	30018300	27577100	21798900	47952300	33411100	42787600	28330000	27550800	21879000
CD46	3685390	3598720	2962620	4443300	2278700	1200250	6097400	3708250	3431530	4131730	7057950	2386640	1211300	3517330		2996850	2238600	1951810	2993980	2911850
CD47	77483400	64278000	63433100	69039000	65036600	5306810	39864900	88650700	71376500	66016400	104743000	12870400	6345350	81554200	8747220	79203700	28588000	6584540	8776970	30674900
CD48	14112400	6415100	10257800	25934100	7134100	2047800	1339190	9826150	4101510	10399500	8277350	4599120	1768820	4395450		7572590	4477900		1540660	5298100
CD5	8493670	7244960	14499900	17115000	7187760	9380860	1249130	6243170	2235480	8270640	8019720	18496600	18122200	4995240	24640200	10235100	9113520	13942100	9902290	6700770
CD53	14767700	7549430	9033180	33449900	9226280		1352950	13230800	7481350	12629700	15918300	1118580	1078090	9609880		9283930	2008180	996135	1100890	3125170
CD58	11887900	4979300	7241520	9532770	6889460	2219480	4408220	6153640	11220900	7736450	5011910	2258160	1739030	11825100		6073430	4490360		1162920	3567600
CD5L	2035110000	383012000	1834640000	565606000	2082930000	307947000	13737000	746714000	180018000	1393360000	669967000	420946000	308833000	172148000	45871500	1156840000	568716000	119949000	537953000	538486000
CD6	6246770	3779500	13209700	9719340	3996420	8466510	620107	4654670	1820580	5165000	4446680	10569900	11110700	4466070	45187900	7223540	7284500	9287200	8150050	5652710
CD63	2985330	992437	1778410	2218450			1906350	1363110	4171050	1272070	3444660			4441800		788445				758275
CD69	1172250	650001	759725	344610	774842		1855670	1803130	2485240	1391770	1973410			2084930		1063920
CD7	1406690	940606	2895870	2087970	1465580	2851070	65730.3	1052800	363709	1694800	606474	3308530		661074		1557230	715051		4847530	1411540
CD72	475046	554828	564096	543703	302702	379996		316797	137527	471740	651989	1903010	2231080	237857	3927050	640843		4806540	1443150	421273
CD74	375843	159888		359348						248027
CD79A	1891550	2006150	2380810	1707240		2084700		726188		1605340	2301300	10177200				1680390		11205200	5786100	795328
CD79B	3748280	2870000	2770600	2740500	1238260	1420240	104329	1882310	300074	2972670	4300210	8990430	3706250	783867	9935760	2630090	1116370	7508170	3062020	2317110
CD81	8565230	10735500	12917700	11886800	8698180	9159160	1230750	5528630	3540290	11218200	5547960	7607850	8435860	4666530		11050500	11590200	8291860	5753190	9275490
CD82	4259960	2130400	3047120	9531970	1175130	1328610	5153840	2984080	11128400	2950050	19414400	1225630	1475950	9375980		1940550	1465470	1484040	1754700	1610430
CD84	13070700	21609200	27391500	17355800	9580510	17060600	10950600	15697300	20907400	15055800	30386400	21205700	38014000	22967400	87789800	19533800	20461600	65914900	20183600	30552500
CD8A	8720350	5314960	9996140	3038570	7179750	5376070	804903	6923390	2466030	6688020	3768430	7477170	6438860	2978010	13092400	6643960	8155170	2313310	3031040	7636750
CD8B	2171720	1528190	1386520	891691	1379060		294106	2828120	1563630	2240530	975789	420160		697429		2014440	721412			787685
CD9	302483000	202698000	318804000	300555000	124565000	102847000	191289000	209230000	423223000	283770000	436062000	136196000	134778000	498544000	79184100	209705000	249934000	102297000	157459000	211170000
CD93	401325	227155	443708	538281	332166	748981	215102	285454	333088	275538	438542	890359	256174	310221		266200	247336		772505	684998
CD99	18018300	25630800	69457400	26114000	16330800	34337600	6101720	19425300	43677300	29181700	30170400	22340600	156438000	51636100	363856000	120237000	28956600	54855700	104487000	28060500
CDA	3025950	1926610	2919860	16866000	6511200	31802900	3839840	2428150	1243840	3537800		2056360	24785600	1686040		4708500	4471980		2916360
CDC16		106626		113121			104268	133220	109320
CDC42	107686000	99401100	153731000	78610000	120070000	108920000	90125200	109913000	107840000	123197000	65899600	113473000	80035800	94681800	28027900	108407000	128033000	44171200	81286600	131341000
CDC42BPA	334594	526172	591334	432361	276425	765348	387106	380336	310343	368750	468392	1004270	633181	305267	1198760	363889	427801	1705900	602788	448514
CDC42BPB	4328980	6214430	6774230	4573550	5069840	7844850	6186900	5232280	6115200	5044820	7151730	13255000	6228170	6476150	4900960	5055580	7126270	4463440	8082590	7726310
CDC42EP4	67980.2	148532		108252		148005		110916				219589						407545	276780	157380
CDC42SE1	2534860	2226180	5063220	2486100	3309250	9786870	1060810	1764490	3463880	3744900	1660310	9393720	10199300	4572590	14434100	3790930	3013070	9289860	10295100	4713460
CDC42SE2	1268220	1144850	1434470	1428700	879532	643030	503279	536725	601531	1010100	412948	2539420		1040360		1095910		370442	1963570	1585890
CDH1	293297	258547	293983	461178	402205		152795	201294	217287		443070	91946.1		217151		295321
CDH13	479355	351767	772184	396647	660241	1305800		290138	332446	572094		976150	1606300	519490	1135200	766618	791025	2525910	2438380	895793
CDH23	223175	114824	111383	68389.2				73375.7	100955	115648		55589.4		55404.1	90096.9				155993	128340
CDH5	988440	710808	1132980	839419	1394310	585601	77814.7	665631	951267	536609	616579	712475	675944	829946		1033960	587895	398872	1531650	1383970
CDH6		239215	88445.9	83331.9			71656.2	172149	102909			171405	257026	290645		110808		1622910	348379	113842
CDIP1	263196	353460	557998					119006	471574	517567	355153	607727	272281	380071	717504	397639		9810360	2198280	465997
CDK16	137755	177834	287646	143271			142984	156409	162193			444031		133532				297949	784200	170600
CDK17	433823	523559	230838	633397	300965		165287	440568	492570	373038	354215	335866		356639		274988				322272
CDK2		287650	239437	258342			231547	350353	294788		225385	354821		368148					246470	320672
CDK5	437528	624427	493768	670594	521939	219601	630801	473505	251132	461439	238953	735100		245509		418107			233515	428003
CDK5RAP3	117024	104467	108560	108450		134251	127240	95039.4	151753	113700		118595	177514	180134				177376	164759	148744
CDKN1A	206214	336012	452370	126795		523864	84466.5	120964	171683	189198	149579	430380	440444	259443	2257140	294223		1811500	881874	350776
CDKN1B	65232.9	154086		172785			32717.8	73599.2	47345.6	109960		159780		93967.5
CDKN2D		57479.2					35772.3	47665.4	42534.5		36993.4	163748
CDS2		206088		432604	456684		173812	171285	269043	242914						296208
CDSN	1701040	1812570	1121180	937066	1359370	887416	12008200	3272980	1506590	1822290	2231960	1690350	2135360	3001460	34329700	2853810		1707720	2358000
CDV3	4566700	5943720	7750740	6016400	4124140	8294940	2012740	4487080	4308770	4725450	5239180	12929700	4482710	7106210	4153840	5475760	4213250	10042300	12549300	6722830
CEACAM1		228897		1213720		484040		210616
CEACAM3				373089
CEACAM4				222097		624261						329931							919329	218030
CEACAM6				2397010			1467010
CEACAM7	5332460	464718	3705770	1961300	6759250			442646	2481260	2277160		4058090	2669650	2214050		3969770	2246520	17517000	5228710	907699
CEACAM8	1790000	2619780	1374020	12259400	1880960	10591600	146487	4299050	504887	1958740	1944160	570758	13414400	902800		3603400	454538		1413800	502382
CELF2	332239	480202	375001	510092	269463	456796	488761	504320	302837	397875	207166	498789	288140	408028		378641		383541	632606	458983
CEMIP2	5329700	4490340	4127060	18129000	6202270	3690150	3114090	5259380	4156730	3503270	2446630	1204740	3151550	4160080		4286850			5051040	4202020
CEP131		194811		82497	185540	310997	206265	117778					203378		347385		142819	1391950	498682	130691
CEP170	265278	504681	486286	438852	291671	1073710	282894	282627	147536	297531		434226	1039050	344109	2281380	651041	330692	6736150	1339760	637360
CEP41	77133.2	71361.9	316024	156975			287303	118301	199967			397962		414859	938823			935364	619232	144776
CEP44		212933	235111	193245	579978	233887	141349	175296	134038		203587	298473	362682	163310		339186		340989	704717	268420
CERS2	130457	346799	216180	408844	703884	222189	54043.4	180459	92869.9			416106	1493700			691502	650500	1357010		1307430
CERT1	694074	979678	845196	1053470	467414	425845	362332	681272	747425	477022		557082		560543					499861	1118860
CETN2							160034	309728	135056
CETP	2996910	774656	1796500	1825630	5716880		200623	1426180	1315880	1990260	3533510			928726		2801700	678817	860589	355630	1654030
CFL1	405440000	665502000	777363000	337878000	376713000	521092000	286354000	416223000	436142000	577335000	658544000	1142240000	491441000	449058000	569266000	444394000	1088890000	406483000	573718000	628602000
CFL2	361577	378683	335292		318656	317591	135471	176792	573199		463903	584727		626964		463346			146555	444910
CFP	954516	1115590	4628010	701534	1321080	3512520		867341	282531	1109670	2548480	2228870	3097820	550534	14029900	1165350	932223	6965790	2545220	1876830
CHCHD3	416008	1112180	648370	533780	1621400	823977	332419	301871	272690	494156		515616	1035270	391375	2999200	1249920	1017050	7497270	747755	1556200
CHGA		452033							773414	3567700				724727			25889200
CHI3L1				363489	122723	191213
CHID1	254847	169589	298971	389320	571296	229346		413908	403877	277370				304199		440390		301128	154064	266313
CHIT1				527759		5598420						335226	7253980
CHKB	760443	687376	732783	900194	860347		1091520	818847	866761	712381	566850	519006		873593		781363		736605	585669	606345
CHL1	201882	135453	168040	75234.7	255996	306485		151466				172563	138258	140638					116576
CHM		85240.2					66744.1		93030.6					117072						89312.4
CHMP1A	1279830	1501260	2035560	1885150	1035090	2148150	1171130	1174210	2106650	1412300	1507900	2523390	2283290	2271890	8569240	2737940	2797090	3826240	2969850	1508900
CHMP1B	2989640	2198900	2933230	3195840	2644390	4537210	1060290	2103200	3443700	2321000	1730300	5555790	5276700	3753570		3093350	2524290	2883170	5836310	3101360
CHMP2A	3629250	2796280	3249940	3830090	3229690	3467130	2113040	3140940	5996210	3811500	2864020	9408580	2546490	5930980		4225290	2597750	2204770	8953670	3510190
CHMP2B	847199	826279	1031060	1062390	687814	950973	198262	712254	836021	958882	638156	1257740	613885	528138	1028370	588549	857191	1366680	964094	986284
CHMP3	471950	199231	326717	520994	280844	295617	263326	285316	497059	351009	530416	451341		498778		416769	536215		161800	282072
CHMP4A	1889400	2330360	3693790	1761130	1809770	3454020	1610310	1681910	2035750	2113980	1502870	3595920	5948720	2099000		2158560	2227340	2926940	7653840	2238370
CHMP4B	4881470	4709140	6122830	6252830	4289110	6411920	3275320	4160930	5708260	5657060	3281190	8775690	7884390	4895280	3874360	5547770	5655400	7533930	20127300	5474670
CHMP5	2088430	1636910	1996500	2606260	1483350	1144010	846372	1639860	1282800	1957930	1040640	2549180	1216850	1874580		1681250	1130980	2582390	3318650	1620340
CHMP6	13455400	11407200	16739500	11923800	11208500	11903300	5647970	10367600	12210700	13435900	12662700	14531300	19174600	17216900	112613000	15527500	12673900	30083900	15467400	12491500
CHMP7		21553.2	13585.6	49505.9			23227.2	22134						12855.8
CHORDC1	777087	398701		722088	458676		1064940	655191	783132	446140				767285						271611
CHP1	1141970	1236480	1134470	2592900	1028840	937176	2060680	1396480	794034	1139330	2042260	769908	950088	750479		1245280			1104390	1287500
CHUK		258861	201506	326968			522384	256824	197743
CIAO1	454869	527412	513767	478157	480542		420258	587359	634745	413485	209016			604085		555378		272818		193161
CIAO2A	216376	222581	252761	282463	205876	333302	153867	174312	187589	173845	108404	256075	514523	157178		244788		495647	458706	223246
CIAO2B	132979	199473	246081	157579	116210	483863	103217	136149	138677	151253		392904	317614	182582					453380	153419
CIAPIN1	1137490	1892790	1668900	1440510	1072830	1739740	904858	1139250	1156770	1411310	1769720	2580210	2898630	1472490	7258180	1622170	1641400	6707460	2199280	1929810
CIB1	5757160	3706780	5622360	5615500	4453560	2493440	979763	2978000	3880930	5284930	6600470	3789200	1609120	3425300	1980510	3983450	6229810	1386970	3162240	3496030
CIRBP	510389	733393	949901	699826	517299	1385480	1138250	711990	748856	459196	495452	1288420	1963270	936618	4189200	732242	1075420	4498070	3416420	773181
CISD2	2668130	3210960	2428350	1978580	4511140	758652	179753	2651500	2625160	2247600	877490	1483140	2005500	3809620	16892000	3995150	1964650	11116500	2614740	2704810
CKAP4				1464430		1641480							1691680
CKAP5	1876900	3179360	2219980	2668070	2658660	2038380	3567100	2328280	2173750	2162100	2126140	2362400	2311910	2247900	3248740	3086970	2166830	4360040	3189550	2185750
CKB				557774	1928400		117004									1067550
CKMT1A	289626	327297				1357740		249292			975346	81583.7	1098140			522277				217527
CLASP1	206144	292055	220419	312583		376440	258759	258417	277279			387736	381782	276409	795926	236274		868035	424175	256988
CLASP2	164483	489683	329089	245095	257770	512496	320305	276319	303866	217335		448711	321751	287916	383461	295569		1521300	421862	289065
CLC	2078460	1416070	4591370	4342170	8615450	20394300	809557	1771470	1194470	5032030	1099280	3186290	8149200	1092780		3346000	3041760	1328710	44741500	11792700
CLCA1	273484	3733340	201670	218577				9576510	362325	3274040				614352	3544400	6025580	4095670		871425	111675
CLCC1																		453549
CLCN3	730612	323041	645893	464056	583910	451875	193200	193380	639164	164134	1201460	589453	691596	739963		335486	910733		1007150	662276
CLCN4	296847	240932	236208	198753	378153	300348	215237	175741	334903	164395	339575	176379	252120	313480		226812	308629		787625	451536
CLDN12		112754	161663			96913.8						226009	145475		1210190			302863
CLDN3	9781060	12053400	35281700	7229060	3841980	16940400	3741050	6494390	5756510	9415920	16925400	17718300	26262500	11403400	14639300	17435200	6685270	68350000	20817800	30684100
CLDN5	32503600	21059000	43002100	24730300	24595000	14308200	20389700	17850700	61587000	38022800	73861300	25864100	20502800	55623900	24859900	26253700	53257500	39693500	22431700	21188800
CLDND1	343946	156705	239315	656672			213972	271043	387695		714259			400973
CLEC11A										270851							2069070
CLEC12A	323389	522869	561039	5404580	1693010	1351930	123305	720209		361174	190068	496610	639313	141117		1271790			752355	426577
CLEC16A		82991.6		72873.5			60021.4											58887.9
CLEC1B	15487200	20386700	26121000	22121600	11640700	15088600	17273900	20816900	38544500	18911800	55129300	19557000	19302700	41457000	43367500	18579900	15648400	54316400	26826300	24759500
CLEC4M	45432.7	78986.6	39833.1	130524	179719							73879.5				70403.2			79262.9	164256
CLIC1	100121000	122108000	111821000	148912000	88269600	46608000	90921600	100723000	69982300	113105000	105405000	108031000	75330800	85464200	391781000	119574000	67647300	77609200	64706700	64905600
CLIC4	26728000	27326500	25256300	30506100	29907300	16788200	18042700	30422200	34023000	26490400	27519300	30952300	10639300	27058000		23703100	36131400	6201600	11664200	26144100
CLINT1	3352980	4358800	3915740	4404270	5412910	3167430	4930200	5858320	4710750	5261130	1840900	2896750	3258120	4313200	5026200	5535340	6821630	11429900	6656700	6398120
CLIP1	2258660	2874890	2499530	2727960	3956350	3332290	3582670	2713960	1417090	2403120	1510500	2350820	2628790	1563440	2390330	2967020	1794940	3559250	3396780	2336790
CLIP2	719331	1468450	1427760	1056360	1308620	1993430	1755480	1074130	633450	1045880	896419	1187090	2454330	931553	2302940	1433270	1420860	3737290	2541470	2187360
CLNS1A	3389640	1151280	2399370	1247410	3354020	375358	300775	2022260	2463380	395567		1034020		2225140		2136690		476558	501729	1980300
CMBL	369370	134001	165520	232538			142419	182123	546782	142147				170680
CMIP	8115150	10400700	9532790	6730620	5664270	4971350	5360110	6815140	9731250	7764760	12736500	16932300	4001440	8559840	3967930	5443530	10208500	7083060	5191950	7608920
CMPK1	3857740	3714630	3802480	4657060	5292540	2725220	6540990	4140400	4119440	4534850	4364350	4186590	2148720	4089930	3662400	4386670	5047350	2538180	4016210	4231480
CMTM4		127169					184563	76378.8	136124					137705				252557
CMTM5	160194	183538		181913	237668		700630	212940	857502		2606740			1000350
CMTM6	7386620	28219000	55697000	7528300	12659400	59096200	8179100	7820950	7661890	14644400	28080300	61880900	108880000	15814100	161706000	25892400	31354600	233784000	87345900	38746900
CNDP1	3205810	2837830	2173760	2676530	1567460		329088	4661280	2495450	2962790	4811200			2884230		3343390				560970
CNDP2	7789920	10848500	9531910	10062800	9694790	7287890	9623610	10612600	6595380	8714610	9212750	10833400	9301020	7447600	2801270	9261850	8580800	5740510	9041170	9491900
CNK3/IPCEF1	152340	364854	368474	828254		407799	79735.5	208681	228450			265267	737385	255706	178253			715436		101187
CNN2	19049900	27394800	22588500	22702800	16459600	26221000	23942500	18595900	24862700	17770900	25738900	26870800	44159500	24051900	20387800	19337400	23940700	27404700	33009800	21783400
CNNM3	337873	444908	375602	571217	214748	197593	130479	220087	234896	314270	277402	324415		169167		170276	187853		223912	321863
CNNM4	11982100	1910740	6694290	6133680	6492050		847492	2944010	1894890	4483580	3374210	703927		1960010						774582
CNOT1		180330	180949	153034	153952	273738	313162	188236								172459			382154	154260
CNOT10							82213.5
CNOT2		196220		44515		237530	49215	107935					245998					471870
CNOT3		112457	138599	76305.3	92616.9	318906	118715	65695.9				133077	144793	39794.7				615697	216532	124493
CNOT9		402770					371903
CNP	17215400	10048900	13809000	13759400	11608100	7654580	7764480	13138200	11824000	12840900	9693760	10070000	7408200	12202900	6679340	10779200	10440700	5889890	6904610	10128700
CNPY2	117021	255342	356410	885048	541123	464178	83435.7		240331					276954		101004			1213420	285554
CNPY3		105738		585778		640064		123658												110205
CNRIP1	986217	582884	1008980	804511	803369	413722	86261.4	738880	998157	796457		755600		1408320		727324	376817			771727
CNST	934501	1701420	972656	603501	1421270	830999	3654390	1404150	1084610	1405050		915137	945415	877184	1974090	1184340	747952	2283480	1388600	2051680
COA3		87221.6																2852040
COASY	1636940	1630500	1665720	1579150	1824720	2657070	2328960	1832790	2023130	2192040	1026070	2601000	3175970	2154570	1907940	1665580	3141720	2889180	3136320	2310460
COBLL1		221111										424607								204475
COG1		209510				173647	217804						264627					672243
COG2		309545		173687	241391		486118	266407								179607
COG3						134399	335774	170146										308834	320434
COG4		154232					577746	199662						188086
COG5		222710	212391	167286			340993	198233	114020		208679	58410.1						200493
COG6		115238		70324.5	134786		162824	140157						90361.3
COG7							534283	263360				667689
COG8				165935			183165	173080	119250
COL12A1	2983570		2025860	283541		518004			253379	1440280				245816						251339
COL18A1	1488720	246613	1158670	1167050	3939390	475036	82332.2	249465	218847	706378	2105910	277516	497195	206281		1811190		204405		238709
COL1A2		96415.5				263496			200377				457763	186164	2879190	338983	921413	1220190	1455460
COL6A1	6604930	2424660	5240300	1472750	3073650	1846260	626069	1771190	1724270	4133170	992042	2110170	1474230	1993830		2128100	5380470	805902	2184550	3989830
COL6A2	3389340	1020030	2066660	800321	824774	336588	307523	862037	884365	1869350	564936	595285		874341		844745	1214560	679686	411030	909451
COL6A3	6947240	2589320	5847740	1798990	2470480	774967	707303	1904730	1948060	4673520	954527	2197670	743417	1936740		1976410	2826140	1226760	1055240	3494510
COLEC10	38599300	8104260	28585800	39799000	12435300		348499	3746500	1710130	20231600	7149340	6912590		2115530		5557040	4856380			3099030
COLEC11	36380900	11445300	28954300	35102000	13899500	2732850	313301	3285320	840616	21292600	6172930	23081000	2590820	1599910		7576960	13274900	1784310	10180000	5986300
COLGALT1		48585.1		115182	89605.2	39084.6		31550	22820.7					31314.4						24479.2
COMMD2	100231			114195	155418	228341	207315			95382.1				115906					231891	101688
COMMD5							125995
COMP	7269850	2381190	6122790	2969420	6829680	21315800	154266	1655140	996053	6801400	2122190	5745610	21128600	1020930	2849190	3735930	15667100	3709740	4193080	1573210
COMT	1396050	2698460	2475000	2893200	2833940	3418450	827350	1282690	959185	1907700	1553690	3214620	4077810	1457640	16091900	2124540		13220500	2891450	4293840
COPA	1055320	1793790	1200530	2201800	2001880	1589410	1860990	1327930	868881	1187390	1499170	1576820	1975660	1140340		1800620	1418640	1689310	2604400	1389640
COPB1	1178740	1698080	1261730	1988280	1378420	1061890	2403150	1601860	1282830	1269750	1214260	942266	841410	1337030		1414420	1292460		637452	1040650
COPB2	1144970	1814430	1407160	2495090	2041210	1517840	1798290	1515790	1808530	1594410	1262160	1183660	1669470	1510400		1748210	1917690	2548870	1682380	1637470
COPE	564872	676199	544278	495241	1221690	1598860	1050280	810553	810893	687926	552101	824115		904109		569846			1541210	636785
COPG1	1420730	2511320	2088560	2480080	2986720	3524460	3497780	2165870	1602230	2151030	2409790	1714400	3292080	1912440	5993420	2556560	2517960	10942400	2228720	1903350
COPG2	159814	72958.6	85409.7	268211			136848	119890	77751.2	113905				105559						47053.1
COPS2	7335220	2895060	5720420	1989470	7462150	1458750	3154160	6457320	5963220	4134080	1868830	1934080	1462950	5958290		5516180	1446050	1372840	2647130	4795470
COPS3	4135670	3107980	5395310	2971990	6830640	3436420	1629560	4190470	3608770	4244360	1414440	4744930	6120180	5071480	25316500	7824570	1760150	14826200	17904500	5384510
COPS4	8820550	4568350	6519700	4311250	8166290	1349910	3244480	8245800	9733580	6755240	2283620	1610390	1456130	9515150		8221700	1872270	1561630	1963520	4500290
COPS5	5002360	1964110	3620240	2339520	4594750		3000330	3657980	4968660	3067300	1542340	1584430		4770280		3885820	1521200		1932440	2678210
COPS6	4140250	1921490	3506100	1558170	3525060		1845680	4347080	4604270	3115640	1399500	790906		4845440	2252620	3609570		1184100	1309620	1860390
COPS7A	2974600	1570770	2451710	1490290	3149120	720210	1180690	2613190	3016220	2397920	831455	1260860	739591	3110050		2571090			1865520	2521910
COPS7B	5117520	2579210	3901950	2045070	5646460	965020	1113060	4687560	5488790	3473810	696920	1521030	856784	5460570		5007110			3171380	4273950
COPS8	6034500	3638270	5289850	2898480	7008650	2072550	2064610	4827190	4981960	4905200	1719120	3749480	2319740	4963500	10197500	6369480	2110650	5566940	8748180	4746970
COPZ1	582377	593073	444236	709952	674509	211062	784538	499583	801893	303108	394789	449529		827379		480247				302660
CORO1A	305149000	98309400	257797000	133063000	90763300	158067000	54818600	90304400	49632900	220287000	79607800	227288000	139544000	59714100	73713400	98424000	86035200	114697000	119068000	103571000
CORO1B	8214240	16387700	13970600	10597100	9789910	11815500	12030200	11118300	8772430	11341100	13733800	23670600	19044500	10692900	12789700	13906700	11729700	15270700	16533400	11955100
CORO1C	50797200	100231000	84529600	54361500	70165600	68371200	101842000	72639300	49091400	70535600	138735000	141338000	71205800	57908000	54316400	74290300	128946000	76269000	84878500	85757500
CORO7	3619670	2744500	3271550	4170930	3023530	2152970	999736	2929310	1399640	3028250	2583790	5227750	2863230	1665510	2587800	2964060	1872260	2687290	2069140	2982580
COTL1	39278100	46618100	45151100	50726800	30125900	33621300	32305400	48708000	53652100	41716800	31864900	44278500	36050700	48782700	64243600	41286000	26754500	52239500	31112200	36953000
COX4I1		4836720	3281830	4676070	7000370	7509830	1838200	1739130	2398930	2407500	1624270	2796470	6054350	2484790	5220350	5022830	2162750	4355070	2684250	8148420
COX5A	242068	748298	344756	527826	927121	793143	142498	196864	251342		385587	156627	1321530	324375		418260		472628	104146	406653
COX5B	642456	2611150	1137750	1786870	2385680	4197440	294842	635799	463986	766167	1167550	748717	1593090	793689	3573150	1409180	1172190	6740830	1028720	2478340
COX6B1		196454		115913	283144	715635		31637.6					260245					45156.6		162034
COX6C	219628	1462740	667411	921474	1995370	1033240	247924	271747	220092	520181		414973	1243720	200136	8852750	2702920	2020940	8755600	880685	2172910
COX7A2		347595	230886	699909	1030300		89705.3	210242	230881		168854			212614		408834	336227			102493
CP	135391000	101387000	116968000	97626200	166938000	35409900	14482400	180335000	111111000	127989000	198644000	55722000	26508800	94444200	28571500	143611000	65593200	18761100	42906500	96594200
CPA4				336252	397848	955130	1142710	229683	1053460			276974	676950	430039		424791
CPB2	1294130	1142250	1246300	1393270	815562	636134	403198	1729190	1423960	1437380	3533300	454578		1430870		1230830	449392		524367	1097500
CPM	78094.5	101890	175939	233784	288207	102614	47049	112863	84765.3	137317		271673		130787		116364			149147	168329
CPN1	26441700	4493550	18965600	3979500	5848350	4289970	479606	3879260	3374460	13683000	9605310	8524100	5295150	3880110	16319100	6737320	2557350	13088000	11683400	5745290
CPN2	26226700	3339450	17396500	4653040	6574870	1777040	718214	3829230	4870300	10186400	10317100	2961220	1951130	5449940	1293660	4435040	3253780	1657280	5739220	5675700
CPNE1	4516880	5733740	5581130	3942230	5618120	8656300	5653440	5683800	3865560	5840290	3214140	8297140	8585600	4226470	5885470	6242140	5713960	7172660	10819700	6638690
CPNE2	1627850	1174600	1447680	2210720	1587330	1498390	3390980	1712770	2135450	1548870	2083870	1622190	1091310	1600890		1456860	1793010	497086	1301860	1538770
CPNE3	3420640	2843840	2636720	4791010	2781630	1809000	8302450	4687790	3132150	3431560	3257750	1043220	1548330	2952040		3928080	1278930		591422	1420240
CPNE8		134220		45796.2			333240	222956	180664					178731
CPOX		149312		104587	396414	63789.9	95234.2	80988.3	45638.3	111179				83301.1		220201			180023
CPPED1	3758180	4272590	5579350	6500760	2180040	18572700	3649170	1699730	2520060	3652280	4608270	7688290	14672400	4694080	46941400	3744730	4777230	28118800	8888520	6083870
CPQ	23193.2		25828.6	69068.9	76426.3			24231.7	14546.1
CPT1A	628054	1403350	1349190	841077	3006730	2575530	281470	616918	486209	1044700	340937	1086700	2607590	703246	9691820	2152600	1879780	14246500	840429	2303030
CR1	2758910	1693450	2172730	5424850	2657030	904136	338497	2422980	1458180	2039570	1909800	1214040	1185170	1121920	2650270	2556970	1446370	1672190	1074130	1474190
CR2	779139	762897	631091	1164420	543247	248821		674630	134338	747855	1335380	888006	305462			687373		178126	248736	613925
CRACD	874263	2076870	1688000	1167430	959381	1943500	723099	1135690	1608880	1023230	1220470	3345560	1876520	1241100	3814890	1134280	1477320	2933580	1008450	1480530
CREG1	46601.7		42342.8			102519	87365.6		54757					42997.5
CRELD1		52348.9			61565.4	107943													395711	109381
CRIP1	9568480	6660750	5926430	15073700	7213110	1883020	2080930	7684450	2876250	8263590	7427700	7767240	965230	2971780	3492570	6671410	7111110	1878660	897034	4325880
CRIP2	7330180	5420250	6820850	4359550	5745090	7228640	836431	6264940	1825460	6263510	6035740	12234300	8111620	2803220	1603510	7166310	6815750	13922600	6168490	7640100
CRISP3	1636910	1377710	1673350	1111690	1200370	32258500		2308110	1504800	1973510	888441	2465920	27970600	775565			1256740		4169570	3694830
CRK	487336	496223	621684	473270	309858	619840	418618	479006	485162	347390		1415060		815571		322366		467528	822828	898052
CRKL	5569500	8326870	7692690	6525960	6884910	7048820	6286000	6693210	8916770	5524520	8105400	9650910	10596300	9691630	10057200	7237380	2902820	12281300	7844590	6045230
CRLF3	6205220	4918740	5502850	4510250	7139000	1985030	4600740	6786590	7052710	6189760	4340290	2591530	1852330	5611130	2737780	6567340	2478120	1631620	2757810	3666880
CRNN						14548.2							24571.1	6204.65
CRPPA	127840	130725	120478		110503		107764	126452	94433.3					99586.2
CRTAC1	1342840	1387170	1547830	1455050	3013210	729236	99381.7	1055690	830378	1047720	2203570	746735	973831	853571		2097240	372029	818279	560242	1199450
CRYL1	740785	873418	862422	1231370	594012		1411430	955171	2247140	671710	1769930	505115		2005310		770716		557402		450002
CRYM						30860.9	21656.2					29623.3				36985.6
CRYZ	943650	1005750	808599	1952050	641204	475472	1229000	899512	755067	906861	770586	179956		733029		898470	877405			527810
CRYZL1	1120610	894464	985046	1202680			2507910	1242490	1508530	1022690	1503320			1038530						529776
CS	948040	3437120	1708700	2792880	3792760	724702	856410	1742330	1181560	1854290	1100280	618802	1128140	1364350		2524580	3932540	645205	674752	3504590
CSDE1	406842	1106140	803219	831438	624031	946253	727222	850055	492567	611970	505154	1126570	1166780	803512	2074930	655335		2842880	1397070	669480
CSE1L	1210580	1918550	1702020	1280430	1706410	1681720	2044330	1647500	1018230	1760330	1476350	1920040	2126460	1128890	1531610	2397160	1677330	2163030	2311260	1789130
CSF1R	159229	227771	275954	226082	315202	308097		127544	81754.2	242015		238415	440762			180080		761206	228619	319149
CSF2RA		42586.3		551417		466361		51585.6	48025.2				196000			71120.2			93401.4
CSF2RB				831783	198364	530759
CSF3R	264977	210327	263224	1493850	218139	1734900		256525				148354	1235770			221363			222684	122825
CSGALNACT2				656318
CSK	11601100	14596400	14090000	14250300	12480300	16197400	14053900	12894100	8895630	12069600	12920200	19853300	16070400	11137500	25615400	14321800	16039000	20382300	14335500	13420200
CSNK1A1	2370570	1473510	2323170	925515	2364580	864795	380783	2387770	1747610	2030520		1574590		1819560		2312130			654442	2331170
CSNK1G1	1989360	1272850	1647480	1314720	1896400		1670570	1680070	2035340	1340490	1503250	1430390		2152290		1426690	1199050	933915		1497960
CSNK1G2	188996	371219	349089	598979		233598	137193	253572	179433			364349	253461	208870		194340
CSNK1G3	2300160	2509910	2597890	2719340	2433840	604427	2013880	2378250	2401640	1867420	2132440	2604420		2449060		1840940	1759320		809371	2066910
CSNK2A1	1530010	881211	1484400	1087180	2347300	1035160	1096440	1561350	1175320	1205670	726948	1082080	791222	1214230	1483080	1534530		1069410	1955410	1147910
CSNK2A2	776563	861893	849996	892109	1274240	716576	949846	935740	754996	916673	481327	665583	832043	933049	1946960	930401		1692590	907753	971772
CSNK2B	850493	473411	306381	569666	843963		841116	683822	799428	557644				709053		414600				176339
CSRP1	15589200	25224400	20152100	18990900	10363000	25807900	34579200	21824300	17291700	19586200	26067000	33065600	21875700	22794300	17691300	19781100	20312600	27774500	39681900	22994300
CST1							1110420
CST3	1159060	1251650	1519980	1358740	1348840	8864010	278216	819627	786933	978890	1764750	866121	10271800	724604		922139		1070230	1639960	966287
CST6	292257	207415	435571	118551	485927	618555	1049800	223081	245761	353967	95392	186761	1097490	1371580	7614700	578657		969242	397431	73507.4
CST7			291429				233481													44924.5
CSTA	1196210	934224	782236	3194720	1066490	1287840	4810100	1480570	1602390	743522		1290300	3214530	1485450	5836500	1219410
CSTB	4894150	1734480	3604550	5142020	4903880	1141020	517602	2135180	3978160	3129860	735604	1440380	1249850	3526670		3609260		598530	564227	1423000
CTBP1	231961	257811	354874	371566	335425	706002	314169	232122	248744	351733		864434	503076	222546		243356		1050950	649922	318160
CTBS	140136	214521	141053	235531		259163		207365	128906	164692	290338		275431	143160		121525			136114	221811
CTDP1				11850.2			11092.7
CTDSP1	1178690	1642310	1706130	1245590	720176	1120870	616530	1165880	1326700	1225380	387158	1697180	626109	1433510		1038260			2388930	2018370
CTDSPL	1119560	1227010	1233160	851187	840323	755211	2667980	1205750	1806730	835923	2582290	1563940	733564	2006150		1164190	792038	865530	1205730	1247760
CTHRC1	1109750	281792	4752370	3030660	10419900	1656290		265990	97134.9	493516	79075.3		2398320	505450		8441630			961352
CTIF		209202		191163		133979	429264	192427	102677			177813	99403.2	126007					127780	153240
CTNNA1	848707	1528210	1380450	1258740	715543	2412860	691019	1243970	1055800	1304730	880052	1454540	6161130	2103870	8165960	2505800	1016190	10634600	2982150	1597240
CTNNB1	907393	1781440	1229080	1661140	901486	3687620	934471	1231530	1214350	1343250	623134	2360810	2076560	1416580	1773210	1043670	1195020	2528530	2629090	1724170
CTNND1	1051920	1596370	1504060	1311750	814421	1958720	810948	1214840	1046330	1139210	1441640	2015280	2383760	1210050	1190800	1177240	1143320	2668080	1725390	1601600
CTPS1	873708	827531	780324	876282	1824120	565784	1227660	1116930	836745	972339	1052380	951461		943476		1284990	649234		876145	982923
CTPS2	406566	376246	468632	308892	1033710	362924	447837	642376	391056	472068	264055	529033		433455		451467			269262	536365
CTSA	463532	644850	521499	921818	1576480		699620	665645	886270		559433	363566		800868		1016200		1629000		785432
CTSB	373965	198960	292306	279716	616161	1368750	164441	145035	356263		111153	238648	2313760	713348		461597		592437	391847	107119
CTSC	396325	470798	393477	733402	1807690	427800	837954	709545	333783	513078	683154	117146		331954		988602			307502	852560
CTSD	2233160	1737600	1930130	2419380	2554340	3515070	3362010	2341080	2634980	2295120	1369180	821430	3334380	3480910	11409600	2679830	1486150	2391810	961187	1128790
CTSE	404141	274414	538395		955489			413334	753031	262279		285892		1005310		473449				388132
CTSG	5463360	2094250	6520370	20464300	9455170	332742000	1824600	2061870	708956	3961430	4225960	2536700	286230000	870943	3316280	6927490	4194000	9666980	1879550	2022370
CTSS		128090		445129		326614		150642
CTSW	854547	584412	857259	186150			142158	171179		523885	416573	278394	505560	341562	2589150	391361		1141260	212554	300424
CTSZ		425585	419481	898965	686724	3481580	117998	395838		236675		329012	4204510	196559					262786	357497
CTTN	54136900	88218400	84862300	57567500	37264700	58912200	26638700	54219600	69591700	60371800	101086000	117286000	54266200	76539000	96578300	58224200	70953300	61939900	43608500	60085200
CUL1	2721910	1307080	2140970	1607040	4410400	940279	927874	2515740	2714880	2010430	793328	1327570	921186	2550410		2407240		918442	1242900	2287590
CUL2	2345100	994087	1754080	1205750	2899240		1425260	1949180	1864570	1416360	804346	873931		1965400		1759630			668371	1081290
CUL3	2614290	1635970	2366770	1787350	3078360	1023890	1730280	2568260	2082780	2133410	894273	2101140	1004110	2251260	1996820	2611280	888131	1623940	1839360	2455820
CUL4A	1226120	522327	925505	425674	706523	312079	385870	773369	760754	866282		415518		619706		774924	433159		302469	531841
CUL4B	184726	226510		258352			326785	230869	242524			107315		195741		211966				159314
CUL5	1915500	1631920	1781660	1612740	2018050	709375	1274750	1893830	2106360	1722160	1154630	1052630	1029110	1953550	1328810	2070060	1288210	1174770	907078	1713420
CUTA	832025	392702	362436	798223	351676	514215	432042	609424	688588			562854	328926	1054860					832428	216957
CX3CR1	249029
CXADR	292180	206523	379953	249828	210698	323128		194053	182880	324736		316720	539172	479382	1914060	402988		734521	1564070	338358
CXCR2	1835150	847719	1329300	1109970		1210190		1128370	1417660	1512370			1498600	1289920		1057580			672441	784801
CXCR4	3202200	3756530	5232080	3416440	1617800	2257300	1667260	2841660	6636710	3611600	12723700	5407790	2667700	5446770	8188360	3936120	1320440	5685950	1690270	2518050
CXorf38	90903.2	115661		116989		83006.7	203308	142639				88626.5		150752
CYB5A	256399						34916.9		369287					429020
CYB5B	272150	432427		754245	345172		114705	446077	560418					425062		546875				121144
CYB5R1		1618490	889401	1269720	1167820		723675	907433	619609					759985		1001600				503929
CYB5R3	7063120	6298220	6889650	5750370	10908000	3522530	2801080	6088550	7327300	6219480	6387930	3969920		7911190		8814220	5069120		2838180	4914500
CYBC1				391973			26624.3	59059.4	43993									118245		60077.2
CYBRD1	24656200	11914500	31640800	12622500	21409600	49064900	1701790	12965600	15615400	26081200	7240720	25011800	83710500	81491400	2109790000	89154700	11627000	159111000	93626200	33891300
CYC1					350618		92382	86321	139444			53298.5		51988.9	93729.7			53906.9		190953
CYCS	729971	817093	873283	804458	2111730	934562	414776	751717	762255	768726		847180	647904	796679		1060470			969568	2379540
CYFIP1	40140300	37188100	44297800	46264700	29383800	28762100	38485200	35345300	29096100	37534000	43267000	39813400	27694600	28035700	16355300	33020400	53248000	19924400	16492400	42516700
CYFIP2	12000500	9006110	9120590	40557000	9086130	9188360	4304220	7888210	2220280	9124540	7523860	4754740	8875420	2759560	3219870	8874820	4492090	2028430	774412	5657470
CYP4F3		941795		6702090		5371630		607036			1932800		4134190
CYRIB	7414370	5717980	7583630	27551400	5600860	15119700	3811830	6501050	6137480	6130420	3979880	6656260	13685600	6159490	4183850	6237800	5536890	4097060	7074970	5364120
CYTH1	1329410	1327490	1723270	2310050	1992430	1465360	665565	1547790	678020	1304570	798015	2651780	920703	597092		1452880		545590	977678	1933320
CYTH2	4338900	5784000	4949370	4307860	4235170	6390730	4466720	5491360	3841010	5407110	5562950	7655760	4167660	3802630		6742940	6133840		5435090	5973250
CYTIP	521581	409275	1290950	847694	710581	986672	61258	472627		635376		1275640	2258440	608229	12445800	1141970	843448	3542980	1488990	1010950
CZIB	1643020	851607	959577	1585360	713567		1257950	1121970	1741150	1016060	652414	462613		1943160		839875				608981
DAAM1	9620880	11323800	11174700	7385240	8893850	10822500	10598800	9506100	10343700	10310500	10308200	15711300	8655920	11597100	11966600	10770200	10497800	12667700	14341600	12177300
DAB2	3644930	5020600	5560250	4659070	2405030	3710220	2659290	3704150	5519380	3634150	4282360	9109700	4354310	6347300	7385770	4887200	2192990	7469950	6501800	4068010
DAG1	1648520	1324600	1783480	1249730	823692	885939	1017640	1736420	1830040	1591510	2113740	1536800	675206	2034800	1266240	1125110	1093810	751664	1452070	1965250
DAGLB	2093590	1648760	1864870	3988680	2406800	3248500	566810	1267860	1141450	1260730	1758290	1177560	1311550	1509490		787664	1899050	2411680		1671090
DAP	1591680	1779570	7084690	1107800	1518670	7192640	728653	1262150	1527570	2242730	1582270	11695000	10912700	6844110	67919000	3651290	2599580	28334300	21578300	2349460
DAPP1	3561630	4829640	4049180	4866700	2173340	4354640	6546320	3946260	5867730	3167790	5266150	5020210	3576740	5506470		4082480	3600210	2226570	3198890	4035670
DARS1	3802250	3572130	3036420	4725560	3289860	1458810	6135180	4464500	4185190	3428830	4647830	1751940	1321080	4809040		3738250	1831170	1360580	1619760	2408500
DAZAP1	492460	772363	803424	490752		925610	899538	621554	616537	520837		726270	1369460	702963	889797	544709	563432	3052590	1882580	834454
DBH			266734	778459				264573	342167	357590	297537			519819				3775890	3447780	632219
DBI	8288560	4383630	9756080	6093920	2784260	9685980	2736640	3557570	4906420	5821670	8301400	19909500	19992000	8233880	23234300	6177530		20467300	14214900	6873330
DBN1	2087340	4779280	3078070	4285260	6501930	2873000	8403550	4468060	3294760	3215540	3068880	2513920	2934160	3646500	3559710	5718530	4532780	9424820	5056500	4313590
DBNL	23005400	39573400	41696900	24606600	15979300	44486300	12531300	22143700	23151600	27887600	33580600	81948400	57650200	28131000	82362400	26767100	49664500	86512400	34852000	31661500
DCAF11	766186	501174	778920	351699	618146	359820	303112	535565	406618	510187		552677	380154	535079	731326	599287	390902	1285940	878292	924612
DCAF6	630091	286252	641816	140945	268642		67465.9	587493	326408	331660		471524		357239		425121			204606	635758
DCAF7		187698	124335	170229	161107		184840	166879	122991	130549		135715		101570		137304				124896
DCD	4462560	3550950	9384320	6256920	6145870	12474300	2128320	1507400	7009060	5620120	5204420	7929320	29784500	10758800	417203000	9012650	9364080	17318000	6699770	2480740
DCK	110490	177636		187184	128321		131563	159985	83400			114002		95415.7						70639.7
DCN		209642		58514	131500						1620760
DCPS			419796	214300		1226140	32448.5	39695.9				317504	1767240	469928	3629000	440367		2285950	419652	111875
DCTD		360398	545344	172994			1285640	655042	1007430	281305	882455			1110900
DCTN1	3141350	6969900	8444150	9703790	23314100	4934060	4895950	10310000	5026150	7067760	12822000	3195490	5342260	5076550	4114150	15402800	14085000	6406560	9910860	7346470
DCTN2	5972760	11354800	12291200	13719500	29929300	6541720	4647850	15851700	8336160	9922090	19948800	4407850	7880250	10255800	11157700	24520300	15867500	13657300	12748100	8100310
DCTN3	2277010	3466120	3789920	4171700	9740080	1966710	2474580	6346180	3265180	3380310	7818190	1329410	2508810	3758380	3330840	7771180	5101320	4357280	2366030	2404380
DCTN4	1109930	2150670	1442450	3175990	6180730	724868	1878200	2854650	1038970	1442490	3961570	868165	510418	1218960		4291560	1057570	946100	764179	1321040
DCTN5		292164	154357	318507	272355		316629	307185	188386					141402
DCTN6		166222		244689	238648		310476	244007	330355					224679		389817			126545
DCUN1D1	529579	397744	534746	439383	463602		464147	727661	943846	592351				1028090		537040				417265
DCUN1D3	174770	236492	152151	312984	143174		193297	219529	405390	245509	243092			270141						206866
DCXR	2228890	1928870	2188970	2356320	3358590		1893030	1827740	2099860	2161670	1297570	2097140	910542	1733140		2214720	1808080	1931790	1008950	2586140
DDAH1		411581	1006480	893752	732408	3073770	189005		399733			2174450	5312000	538440	3786820	835091	1540030	3815320	4080070	696707
DDAH2	4090250	2985610	4366190	5171820	3292830	4134140	2576960	3182170	3592830	3483590	2654450	4882470	3940200	3880080	4068660	3162650	3364220	4552050	3803990	3179540
DDB1	6329130	3474470	5168830	3073190	3602690	2099980	2522850	5593990	5958620	4617830	3109370	3063960	2331320	5785080	2810230	4571720	2514400	1868860	1888890	4112370
DDB2		5575450	10988000	6753750	19539300	7256170	3429420	7748510	4978570		3945640	9376330		447421					17377800	9700200
DDHD2	141757	95127.7	185959	76890		56102.9	72158.6	88910				166242		77056.3		213483			113668
DDI2	18478400	6949580	17980400	7576650	22348500	3353660	488238	13058800	12233300	16411700	767919	9302440	2585940	14401800	6114370	20903600	2419600	3253710	20663300	15588100
DDOST	1209980	2940170	2035920	3506550	3475460	3100630	723490	1565480	1129380	1677110	984745	961135	5095640	1394810		2558460	2575830		1269960	3727970
DDRGK1		122344	94622.7	115143	156467	156835	25960.3			67264.7		78163.9	389961	95728.5	1441300	170687	98321.1	2738900	153009	140905
DDT	4796890	799204	3624100	1269290	1571730	3813980	2279900	1260100	4202530	1938300	1280780	2873620		4865880		898800			7398130	1375180
DDX1	853566	934816	938067	989897	1023920	1338770	1124380	1054390	768930	848760	914437	1090080	1197530	811675	1459070	851371		888965	982009	834852
DDX17	224117	271458	265101	544239	324062	601508	159103	190661	124880	99100		440144	1001120	117171	591288	124237		728760	128553	104993
DDX19A	610892	823224	766041	824579	643780	618484	463369	621073	388864	559100	459266	1474460	422086	597814	579904	594790		501396	1070240	933711
DDX19B		181648	357697	167039	507400		178544	165327	302587	402410		244774		485237						155993
DDX39A;DDX39B	18991.4			48900.8		178419	33086.3	21340.6
DDX3X	1647630	1847440	2025240	1799910	1863640	2273280	1665570	1664930	1952700	1938860	2329950	2820140	2296240	1753750	3961620	1855150	1540230	3531190	2611510	1947000
DDX3Y	122730	221173	180712	181075	217182	207666	179574	188735	121940	159959	79625.1	267423		123831		210208		402697	194236	169725
DDX6	848473	1108620	855540	1471090	928612		2035280	1439470	1286460		980028			1265350		1103870
DDX60		68311.6		93606.8			97972.9	129238		112500
DECR1	224887	1325410	597774	787758	1524720	215717	190427	570461	225167	585840		401273		229924		859992	252323	2349440	664378	1478090
DECR2							47876
DEF6	6484620	4029740	6933210	14181800	6185800	10789200	991003	4732490	2335380	5583480	3234810	5812960	8606130	2289150	3105260	4641120	3414380	1994960	4141030	5173800
DEFA1;DEFA3	1781240	927092	558041	9485670	6800430	93775100	492617	1981460	158327	2208300	4560150	596461	61693300	301381		3124620	5336150			774161
DENND1A	58102.8	35856.7	55050.8	56096	90461.9			43326.4	33283.5	52470.5				43062.7		78548.8
DENND2C		128237	173269	89465	67344.4	121848	51738.3	74385.4	36588.7			70799.1	120672			134000		1562460	60216.3	211362
DENND2D	2082350	1877630	2041600	2747850	1699360	857319	827010	1496260	1086860	1711640	1088730	1591890	868947	1159650		1436560	1326160	1020490	631123	1658400
DENND3	948852	1191040	927176	1130440	979595	791838	1532490	832366	769893	830904	1357990	1251050	656755	648368		961136	681345	1297650	495228	890458
DENND4A	137045	286321	249148	204650	202324	688542	93367.4	146824	96910.7	154792	131640	490069	478165	158546		142704		1683400	411818	172099
DENND4C		249167	268029	196068	212817	434794	281919	106896	224161			477029	465835	240243		362830		1183310	587704	280086
DENND6A		131404		98246		120599	117231	85186.4						115964					111657
DENR	939231	1770540	2914040	1553390	806786	1380750	1304650	1452350	1586630	1304420	1810230	1801160	2618210	1875000	2380370	2109170	1223950	3712220	2824010	1749230
DERA	22034900	18279900	21348900	31779800	86608300	10750400	5510840	20243100	24093500	18515300	12063400	16703700	8646680	25383900	25387600	45750200	15305500	28554100	21712800	34667800
DERL1		20905.2		47358.2			20906.2
DGKA	887465	806874	747700	1564870	760535		717891	775498	643261	691539	772283			624917		576881				593277
DGKD		89816.6		77740.4			34594					219230				83714.5		609069	80106	117001
DGKG	533750	817950	601188	636990	619931	626855	722133	882356	474349	563374	1001440	1572210		704534		556772			332391	562862
DGKH							242366
DGKQ		128035					61346.7								395899	104513		710290
DGKZ		1582420	545557	1478250		1651600	1062010	973486	237128		1615760	2224820	2343110	497090			925923		958927	1415980
DGLUCY																	78426.8	537324
DHRS11	243765		118129	145916	202836		141237	219682	476104					349362
DHRS4		59622.6					114157
DHRS7	1357090	1947440	853975	5253620	2046060	843719	467760	1356020	773175	1619010	1861880		942643	563958		1633470	881159	907328		1100500
DHRS7B		123505		104825	240231		66802	144372	118472					101699		58299.2
DHX29	391666	703031	463194	646411	383392	351147	754566	612399	616405	417827	504775	521616	360650	583911		608963		502506	361356	429974
DHX38																		1330530
DHX9	3532830	2899140	4165870	3942800	7731230	3005200	1570810	3963180	1976840	3343100	1945320	3458380	3543390	2457060	3149150	5306340		5077680	4182020	4271530
DIABLO		482816				750049			105288				757861						471939	593677
DIAPH1	21232600	11904200	16611900	15066300	15703200	10825100	15885900	12066100	19800200	16064000	14813500	8661240	10925200	21368200	14884300	15752600	11606000	11285500	16084700	8127190
DICER1	7678810	8566530	6088210	7948220	2139950		2276870	12693900	3956020	7816310	12581300	5116170		2633710				3029370	1800010	5213770
DIP2A	236200	161979	145186	315774	176707	79058.1	95267.4	210739	114667			171107								106018
DIP2B	2550800	1627180	2710980	3598990	1594310	1287320	305428	1350500	900378	1461740	1159540	2940030	1615410	950651		1555750	769495	1309430	1085640	1600050
DIS3L2	127635	112301	138758	120794	128961	101458	144664	134954	130206			246885		105690					292247
DLAT		461036	184016	278558	450297	520730	81657	95950.4				185736	1030920	122685	1816750	391505		6151770	421175	475596
DLD	298649	1134670	888419	785394	1628970	1530270	345192	557115	226205	603359		695205	1582410	384328	797201	1048110	1717840	1448890	1168510	1920290
DLG1	1440030	1201960	1637440	1573900	1999470	1266230	409350	1279100	1188150	1071670	791160	1553950	1263650	1019180	786125	1590730	1295890	1557480	1194840	1302290
DLG3	941735	1523630	1758380	1973210	776879	576918		948056	3189740	1126890	1297030	2678780		2484740		1442750		1179480	1597650	1452520
DLG4	85710.1	87747.8	136850	85853.2			99643.8	89879.1		78834.1		145323		136518				552120	307937	136005
DLGAP4	1473740	1347780	2107350	1630100	975108	1356050	1416210	1680860	2646280	1189560	1633210	2133440		2729140		1136460		2014020	3403890	1448720
DLST	319090	1291070	681798	924469	1298880	960044	285757	561805	282845	764852	258497	354972	848236	304625	534764	1220440	1078380	3056960	3598960	1389010
DMBT1	923119	1027490	1239070	1344050	740445	278087000	256520	2060700		1323720		2361820	282843000	285150		2021790			1300150	478431
DMKN	238325	133373		234112	360729		1106040	200721	257478	495303				522651	4709230	361915	2073900		233909	90875.2
DMTN	91298000	54584800	101726000	44172000	182952000	35943100	8768520	101836000	76475700	94070700	9884540	99772600	34988500	97468000	250027000	146180000	23648000	53686000	107436000	166667000
DMWD	139084	194209	299325	137901		154203	62902.5	119256	80705.2	74089.6		657697	316651	144375	1422230	103830		1454800	272951	247517
DMXL1							224598
DNAAF10							122953
DNAJA1	977323	983800	774585	1538700	1223730	998795	2816920	1490350	638606	906887	1000440	900797		895731		1386250	1246840		497498	795966
DNAJA2	484010	449901	311644	650817	593141		1048020	803153	548811	337172	485482	456258		528757		472232	478241			592685
DNAJA4	991284	370687	627024	410198	790080			639002	1078140	565383	386091			981136		574013			99376.8	369645
DNAJB1	2415340	1855570	2475620	2261280	2152300	2122900	1252530	1825730	1648610	2380470	1742550	2518310	2280100	1947580	2136700	2350100		2996080	4322900	2488060
DNAJB11	3230690	1135770	2260450	1847490	2374000	412328	369108	1142250	1562370	1370800	888602			1011710		865829		1408370	661116	796516
DNAJB2	2701460	1785790	2537610	2116480	2163960	1920260	1395770	1918570	2915810	2528260	2001930	2260000	2430090	2899940	7504780	2399420	1209880	4033070	3051850	2231510
DNAJB4	269310	286864	221306	227424	126036		168088	217619	370592	200485	445139	142581		319776						228752
DNAJB6	445588	656659	560488	476266	315541	524744	747137	402315	679168	329148	199678	665034		683839		525902			346896	661405
DNAJC1		247223					91337.9												321798
DNAJC13	913646	472301	477556	1416410	1226840		250854	567290	538687	523433	272807			433323		731179				353341
DNAJC8	459162	379964	370087	1049920	608185	393607	323895	418061	428712	362626	213037	669505		362914		423092			392492	420828
DNASE1L1	3920700	2140450	3288260	4318900	1597660	1960380	2870600	2742510	3678780	3245680	6930220	1977220		4409570		2012970	1714080		1356120	2443200
DNASE1L2							11951.3
DNM1	8094740	9925790	9772460	10135300	7363790	6764510	8851820	7931330	6716490	8138180	5551040	8301880	4671950	8548130	5975870	7632300	7490210	7341620	7428440	8226280
DNM1L	8424780	13747400	9695390	10503500	9659510	8734940	17042100	10848600	9173510	8915960	9723880	8992400	8698340	10876300	11169100	10661100	9760930	13943200	7219040	8995520
DNM2	7531590	7107440	6594080	6830140	7847400	4068250	5218030	6797150	6072350	6314400	3871550	5870080	4229040	6732230		7795630	5394510	3827160	3555760	6959780
DNM3	332851	740202	518838	945048	1231790	748694	1465660	906353	822130	591543	492006	567482		972008	1091630	1245310	1020380	1484820	1010250	754388
DNPEP	2976000	1030620	1798320	1167080	1573860	593834	493696	1859370	1011140	1580810	442905	522940	634316	1218460		1935530		542078	369815	1343230
DNPH1	1294950	520563	987761	569164	833920	453071	697813	894924	1178490	879329	430320	477062		1383970		805385			644253
DOCK1	236696	359500	149208	313043	242926		250432	323333	195582	128115	239679	163304		187674		214886				251529
DOCK10	9617880	10435300	10576000	12898400	7256810	6215100	8566650	7090220	3543230	8714950	8419160	11032100	6579950	4079740	7741590	7615470	10972900	8763040	4248630	10277900
DOCK11	3500170	3614260	3964300	8439840	3968080	3971520	3330240	2858850	1598350	3164270	2388400	4458150	2134630	1864070	1963530	3152320	2304290	1393360	1549870	3116840
DOCK2	2660940	1831220	2891060	6163000	1885180	2236950	720935	1864930	631252	1677890	1252910	2378100	2237170	798657	1295290	2098410	864601	1624110	1074790	1272390
DOCK5	1374470	2103060	2509590	2174530	984057	2301340	1960530	1668590	1030650	1613060	1630340	2910180	3248910	2184790	11622800	2365580	1896110	7136810	2635970	1971870
DOCK7	162009	138945	152276	124864	183050		173023	134123								165726				153635
DOCK8	2458620	2467060	2133730	5443340	2933030	1635180	2371540	2489240	924231	2195370	2151180	2288310	1254930	948606	1428450	2568450	1694410	974118	962503	1607160
DOCK9	804125	514924	805521	1227980	845542	501359	85626.1	465617		627803	399980	907068	512565	203359	1022080	387373	403913	600449	220002	702292
DOK1	3119510	5848580	6331320	3746970	2871970	5997580	2108910	3158650	3170150	3179180	7615210	12310400	4070940	4014310	4543660	3054020	4401080	6783010	3952530	5071270
DOK2	6529450	15868200	12753800	9606440	8125280	17169300	11375000	9243020	8238200	11159100	11947900	20592100	30023000	13362000	70183100	15296100	11965900	37044300	17416700	9542460
DOK3	4523970	13101700	9525370	7532770	6286420	11400900	4656490	6386070	5260450	5892890	7512930	18734900	14182900	7146610	18540200	7275170	6532010	29102100	10184400	8718860
DPCD	177007			137848			80217.6		734363					441999
DPEP2	169221							115126	120103			197686		218631						348075
DPM1		78087.9		159187			30652.8	48798.4							58745.7			33953.2		74017.5
DPM3	1272750	2334890	2075550	3115730	3592160		347578	1306330	1476810	1178520				1811990		3226760		2056890	1215900	1016460
DPP3	5685410	4660400	5557130	5520340	5478070	3461480	4212470	4312090	6963370	5005580	2824250	4709960	3129710	7650880	4300540	5007300	2918520	2549190	6260720	5140730
DPP4	5935900	2365120	5149920	5861090	4165520	2894440	407973	2644670	3315280	4015160	2299340	2134110	1393770	2641440		2574030	1064710		3416720	2577440
DPP7		75578.5		88173.3	160640	64701.5	39717.8	51490.6	55560.7	81844.5			109637	99189.7	309788	225300		222019	144476	135930
DPP9	811890	812754	1016940	793217	820631	758376	801857	799568	549923	732299	648383	1444980	1021470	693509	2562950	883045	635347	3090870	790318	925935
DPYD	554169	464665	439551	1069360	786871	269094	351820	246788	291703	344445	387847	637578		304691		350325	300656		255641	295045
DPYSL2	16909400	12489200	19162000	9810340	12255500	17070000	11095100	9661690	5532600	12875700	11460000	19175900	18721700	7843120	33924100	12753200	11593500	23302100	26293800	13275000
DPYSL3	758426	97181.5	523233	262595	731855	191698		143711	82366	405111		273151		42633.7		354006	91291.8			173969
DRG1	166762	213900	155423	283345	105299	138551	161274	217234	135684	151787		173161		95729.7						136116
DRG2	419236	400857	327784	432057	203837	252892	340601	443601	288315	361980	164592	206778		333586		297696			182204	166419
DSC1	3163400	2197880	2370550	1251290	1707370	2206960	17462400	3654080	2752320	3483140	2028940	2636560	3384860	5477010	29251900	4028310		5265410	2650030	799712
DSG1	4954470	3333620	3794220	3092310	4069400	2956290	15052800	2948120	3250870	4616870	2686220	4678210	7524280	7325460	62218000	6491560	3245820	4798880	5295190	1396010
DSP	4659810	2468220	3158490	3282550	4466260	3935520	21158300	3392070	4517970	4301340	1995350	4550180	5324170	5743310	30530600	5077270	3347230	3745930	3584560	888446
DSTN	11707700	25234600	23942600	10662000	8689110	9797180	12120900	14594400	12056500	8800860	33558400	33171900	15404000	13467200	34233300	14923300	18555200	32283700	12644600	26175100
DTD1	5398730	5197710	12687300	4630180	2494320	12387700	3557400	4653400	6408940	8750050	3882750	10655300	30175700	14528700	316418000	10030800	7476380	210258000	22287200	7659530
DTNBP1				47723.2		35895.4	38635.3	54170.8	45435.1			43960.1
DTX3L							4045670
DTYMK	2110640	2182170	2830850	1546440	2632410	1289350	2448290	2334950	2260360	1838190	1998230	3458590	1427500	2969930	3703580	1863870	1887640	3060680	2561900	2750600
DUSP12		55970.2					21240.9	20802.9	11597.7			88227
DUSP22	189505	435040	823884	241701		433701	409080	424220	325950	336009	365610	416701	486866	487757		302028		694099	677918	449517
DUSP23	275593	383420	394692	523360	404195	239399	255385	230193	367392	272802	362780	991590	220662	413248		270061			432319	422142
DUSP28		56854	72042.1			87625		24355.2				236079		46082.9					110279	46108.4
DUSP3	7411790	8193240	6437560	8344730	5932660	4677360	9219350	8435140	9769120	6525330	9458050	8820600	2167440	11048200		6314460	7065790		8151120	6584020
DUT													38877.6					94881.4	71726	59420.3
DYNC1I1		96337.8					100714													191642
DYNC1I2	530706	769310	1378780	1603100	378303	1826890	641506	883853	226871	839354		1178830	3367270	1197450	1348370	1711240	334934	6445150	5649950	1983850
DYRK1A	184346	199702		201694	229752		251916	167431	112287			426074				129559			273316	212014
DYSF	9415530	7828810	7878960	27061300	6867910	33104400	1578030	11437300	2956430	7713510	4989060	5640580	14782700	2992870		6269350	5794570			5121110
EBAG9		67534.9	60587.7	93695.7	250830	150674	121296		120653		129209	269978							314647
ECE1	10653000	8456400	10540400	14535500	4956790	5682200	12295100	10017100	26426700	10419700	19939000	7072550	4888300	24500300	6153020	7791620	10862600	4557140	6414360	8573900
ECH1	502447	1141730	495721	873282	1436250	374930	357158	495487	344676	579051	189180	313764	326513	415512	611135	1309320	694278	1348280	354531	942000
ECHDC1	390733	471748	333888	974547	1916120		333664	532016	355876	289130		343257		386296		783903				259519
ECHS1				75944.3	100307		36684.4											41952.4		42867.2
ECM1	2146740	2095120	2800230	2379910	2914550	1241900	972202	2239490	1882680	2036300	3422680	2171960		1960560	2767210	2842040		889843	3274550	2867830
ECM2										581404								3119180	7653570
ECPAS	721840	705941	734310	765714	1195100	375582	673554	767547	683732	625570	322943	495284		722905		847980	392047	904392	468825	587206
EDC4	401801	246046	254597	242070	221019		310519	258805	284846					229354		241662		490380	387448
EDF1	865713	893033	1002310	1125690	762241	1255710	250044	703726	691313	714666		1597700	2353180	929047	14083800	973293		10574000	1873370	1271570
EDIL3	21493.1	18549.2		23482.1				27380.1
EDNRB		374308	650330	376532	421693	727239		278804				639058	981576			382287		1597320	319529	516365
EEA1	289148	286886	281839	525914	290366		463342	362018	400075		391664			419384		285648				268744
EEF1A1;EEF1A1P5	44917100	38088700	40932800	46106300	37432700	23156000	11718900	31995200	33821000	32254600	55909300	26367500	25225700	34889500	33454800	30830100	30780000	29647200	22773700	24052100
EEF1AKNMT							45734	27777.4
EEF1B2	8694510	10043300	12737300	7353070	5600850	10041500	11622200	6924640	6966490	11186700	10427600	9580320	12255500	7277040		7449420	22473000	9983060	17212700	8562820
EEF1D	15459300	7296710	19089000	5870020	5219500	9936850	4990050	4095230	4653820	13025500	9801110	5109240	10977400	4814540	13414300	6118700	17827800	21085600	23080900	7492590
EEF1E1	722732	1932370	1476450	1115640		4320470	650010	650802	379758	972083	559772	2007820	4744990	844812	5751920	964783		11383500	5957640	729692
EEF1G	16712600	16887000	18924900	11131200	12099300	14294000	16979000	13641300	10205000	16867600	14648700	13111200	13403900	12029900	9076700	15777300	21901000	13492500	26567700	16810500
EEF2	6566390	7782110	7953540	9173900	5869900	8458500	2206140	4986030	4372400	6189750	9351690	10389300	13031000	5544260	5082930	5520140	5753070	5798400	6000830	8062440
EEFSEC	315247	399421	281267	307570	552949		303496	342550	269514			591151	361925			324239				384256
EFEMP1	257539	271674	404981	395604	625670	316603		409365	150184	367541	325036					430695	424875		1064650	560921
EFHD2	3951160	3028240	5377320	7823360	2852230	22022300	904097	2879700	2025040	4061690	2379670	6915670	20205800	4102630	25529000	5164340	3077090	11395000	9484900	4070370
EFL1	104867	108905		103818			278573	130982	133792			88431.3		154878
EFNB1	15929200	28095800	25752600	20019300	10327900	15701900	6880790	13654200	14715100	16050000	13773400	36635300	36545800	21791800	35181900	17508500	17235600	65387100	25100500	26476700
EFR3A	2138010	2853190	1985340	3216600	2460790	1796390	4474270	2926220	1976830	2224380	2896440	1996170	1426000	2167960		2785440	1698720	834418	1319210	1956060
EGF	1070860	1285770	1504650	729378	847682	1190500	524281	609843	1704710	897442	1218490	2024710	1898770	2304750	3368950	1160600	1175110	6490320	2299510	2199690
EGFL7	61063.3	270342			57952.3		42460.1					248186							670356	227481
EHBP1	200123	384763	427303	226965	185598	620767	189442	186115	194483	234939	140542	778074	624201	331902		222050	378316	1871650	475764	314165
EHBP1L1	3689500	3459540	5162130	2831740	2653330	7796500	1058070	2647610	2695910	3512700	2668970	6598000	9939440	4873820	19884300	4515590	3194270	13939900	8471920	4127270
EHD1	55396900	61521200	55604400	57230700	44308000	41269900	72661400	69561400	82361800	64044400	75994200	78578100	25834000	78838400	29028600	53540200	97475700	20783000	52520900	56877300
EHD2	2673560	1672700	1158200	1495090	1385560	957185	449498	1878320	2151710	1454360		599160		2152400		1995340			499263	3597020
EHD3	25605000	36594100	29381600	26190200	20998700	28658200	41038600	39028700	51792000	31877800	42084400	62000500	21974500	56334800	17140100	27566100	51366000	16509800	34465100	36627300
EHD4	6215800	9876160	7215900	8985350	4565190	6399270	3663600	7120410	7460510	6866680	7620940	8385310	10384400	8556870	5598800	6420190	7983760	7716470	8241230	6569620
EHHADH							60555.9	43181.9										164592
EIF1AX;EIF1AY	959694	1080460	790977	1440490	781340	750288	1201580	1144370	1601620	757533	452086	938119		1663160	1318710	889885			911433	781538
EIF2A	509832	962718	1434360	630631	504420	2084790	555803	578325	440575	725400	1911860	718171	4595780	1321750	12864200	1301680	669240	8200640	2359370	1117330
EIF2AK2	311353	507063		702554	326413	365502	557392	386656	253619	403922		474662		298218						257944
EIF2B1	580296	596037	650111	260540	436083		811996	721858	947518	668873				845427		485832				500403
EIF2B2	624550	379593	440185	337436			416390	490452	560957	458744				456251
EIF2B3	532372	480599	587828	363607	647921	902859	549555	365364	308279	492603	262793	577993	860772	399257	487044	323926		978037	1017940	496957
EIF2B4	162497	75956.3	150106	103800	112062	49293.8	78964.4	91504	86999.7	109467		55082.1		120977		148180		237523	158172	89434.4
EIF2B5	838803	774270	824948	730271	860580	1158740	720960	810306	633011	572815		667398	4258810	1045850	21585700	1732640		11098100	2281280	556292
EIF2D	88579.8	173018	211942	121963	180149	148552	103516	83222.9		154702		147749	243675	117455		135619		740233	190779	159535
EIF2S1	5140870	4052260	4971260	5039900	6628820	3315540	6186680	5199090	6453010	5166980	3422510	4231370	5072310	6493430	9768870	5698230	3126340	9179670	8200460	3707420
EIF2S2	1804730	1527090	1507840	1738690	1984680	898921	2122760	1716740	1879390	1561830	1369030	1091490	1258660	1915160		2081510		1216470	2334200	904991
EIF2S3	3416450	2814170	3083520	3074030	4718520	1385080	4005140	3297720	3077200	2977760	1821040	2157310	2206790	2914160	2799510	3548100	1777410	2945160	2651800	2814280
EIF3A	1743500	1245710	2090070	1511710	1399070	3168050	1476110	1500090	1064590	2354220	2977740	1710140	2813100	1899180	2107860	2010680	1654500	6432250	9960010	2402000
EIF3B	1212270	1135660	1499190	1055750	885010	1551120	1297280	1262390	1112360	1218030	1814130	796178	2116210	1246410	6087970	1307120	1182870	4699580	3249250	1280310
EIF3C	798116	610752	818994	741183	669843	745075	729508	697564	407085	888433	1376210	590868	558519	514859		659151	428350	787950	1284830	997882
EIF3D	1000120	1114460	1515460	1405080	1174410	1949510	1335540	1054000	861948	770800	1534420	1125460	1417950	830758	1506300	988969	1290700	2124870	2392910	1726900
EIF3E	891318	1220540	1089120	1204400	494663	747022	1128810	883478	645330	863851	1773650	955648	1260840	939413		593659	665974	2487030	2175960	1607290
EIF3F	389654		222227	247369			397904	209040	509128		609153			406920			188096
EIF3G	1298690	1088850	1083600	1251550	1034680	849527	1017060	1048260	1560080	1105250	1806870	649649	867021	1143580		916709	978565	995984	795166	1401240
EIF3H	870077	687834	962286	1199090	773250	552610	815394	951754	732647	667609	1893500	424885		789175		355207		500434	384918	774521
EIF3I	1902030	1782320	1849430	2166940	1654850	2332270	2532800	2140970	1888580	1991720	4774320	1318730	2087830	1745890	1563780	1787560	2269400	3032730	4037220	3022210
EIF3J	4875210	2359890	4549690	2959040	4372570	2697300	2416070	3635530	3766360	4359110	1934100	3787020	6458140	4297540	24807300	6725260		20681400	13687300	2703150
EIF3K	1292420	1602780	1299800	1598850	1395140	1583680	2032080	1569420	870642	1530680	1423930	2671370		1004720		1260090	2681160		3130240	2177120
EIF3L	1438880	1053810	1036740	1597700	886523	694583	2542440	1340520	1401370	1180060	3250230	693744	688051	1387240		959112	621958		778074	841065
EIF3M							266742	110332	179341
EIF4A1	8083870	7634040	9378890	8982710	10284900	19477700	12677000	9997370	13990200	7502670	9879920	15037700	15809400	13658700		8792680	5376280	4403660	40904600	9043020
EIF4A2	2573160	2021850	1895130	1853750	3130050	2811050	3263890	3055500	3133550	2005750	1989880	3787050		3062170		2621350	3041790		6472850	3048370
EIF4A3				9467.88														132929
EIF4B	4756080	5083540	8184880	4367540	4306910	11594400	3871230	4649670	5224030	6997380	4871630	10165100	13480800	6805920	31283600	8360520	15883500	23886300	18197400	6744530
EIF4E	2923710	2871670	1950890	2583170	3300110	1103050	3525730	3310170	4987470	2415630	2369720	1294870	934370	3765540		2349040	1449380	502440	1046350	1857550
EIF4E2							277779
EIF4EBP2	151052	71278.5	381632	251991		423135		62775				249869	281337	276663	6105850	418017		795018	475681	84283.1
EIF4G1	1923890	3316690	2974750	2804840	3408970	4549550	2837880	2479720	2060970	2589710	2364470	3609620	4911650	2568210	4612200	3589860	2450660	7280150	6661940	2902180
EIF4G2	1112800	1939650	1429130	1421230	1432300	1522510	1778480	1465200	1543860	1214150	1349150	1531230	1615190	1475610	2380680	1486370	1247780	2171200	1638150	1653770
EIF4G3	268804	449250	351131	360930	414615	546972	320171	298155	269259	241172	221593	476390	517896	314951		401077	377706	1309400	757552	316444
EIF4H	3211830	3503170	4042510	3913920	2729220	4134620	2795950	3097690	4165660	3602560	2949470	5717130	5014850	5381440	11957100	3142670	2151610	9589030	3626250	3404300
EIF5	930952	959072	1141770	1053920	1237200	808652	1037960	935002	1332540	1180360	643801	1164600	879573	1379310		1141520		2107960	2584430	1006230
EIF5A	9564540	4327690	7856450	6641040	5401470	1661790	14356200	6358090	16470000	6239470	17143200	3236480	2054220	15198500		4594790	7313070		2401770	4258900
EIF5B	1081850	1365420	1387330	1111530	1236970	2063260	1177480	1156420	1194630	1299990	958921	1516370	2136730	1103370	3144410	1289610		2150320	2069570	1248540
EIF6	1613760	1772680	2044770	1813760	1485920	4470820	2224660	1682100	1914320	1611290	1007950	2724900	6588740	2067830	8153650	1456500	1398670	4206300	3365930	1353810
ELANE	2003120	1238830	1652920	14173200	4087210	388914000	1174810	2171420	585475	2311130	1156290	595864	234876000	1104140		3532460	3864830	430489		681287
ELAVL1	436320	1006630	745861	1008410	581870	1243500	1730970	887810	826401	653537	471679	996714	1646800	824384		772571		892806	1267460	952004
ELMO1	4066440	4071010	4921210	8272000	3621730	4130590	3923530	4788810	2755700	4064580	3844350	4753920	3396250	3289450	2878900	4045850	4525680	2666880	2519470	4301570
ELMO2	792613	716770	977174	2345200	318164	1316740	283239	634977	339825	544909	334968	1372570	1511480	342068		801060		601928	692410	550728
ELMOD2	47099.6	60174		68867.4				65917.8	74008.8					51006.8
ELOB	4408940	2850290	2991640	4639170	3986610	997962	6131800	3831180	4314750	3656960	4380210	1313380	779251	4890150		3645610	2265490		1260370	1339460
ELOC	1823630	1568570	1400550	2097580	1973710	911482	1945360	1988530	2645820	1989160	1327140	823857	1192310	2248360		2132310	1887660	209351	1427880	1314370
EMB	2008440	1033880	1705390	10131000	853752	1631580	120364	1501450		313714	2067370		2807370	491754			1319440		1076560	1422940
EMC1		909116	699827		2202580	785370	150682	90726.8		722256										1316550
EMD	752863	2353240	1842520	1338040	3999950	1522870	384312	924204	816431	1692160	788599	1075570	4192310	1199770	50130700	4515220	5199910	22387100	4421530	4581420
EML2	3039110	2792210	2656370	3113700	2578150	1822930	4435500	2651060	2569970	2784030	2375580	3107150	2389340	2310680	2574770	2560050	2152130	2076800	1447620	2423210
EML3	1498970	1252110	1342160	2059280	1096580	1285700	1733330	965659	483990	1026000		844865	1378650	654381	1205360	1551850	757895	2251080	1074480	1005790
ENAH	312092	379261		544842			196282	429398	926371					585480
ENDOD1	9306900	10341900	11336500	8473590	25686600	6970510	1791170	9401140	8784050	10232600	2759970	8450540	10290900	11340100	34587000	17851300	14565300	36578400	11310800	17144700
ENG	2229960	1295670	2610500	1695540	2221580	3012140	499498	1543600	2512090	2837100	1260220	2322200	892173	3069630		2576500	2481120		5272190	2775030
ENO1	118089000	132141000	152049000	155966000	153280000	175046000	135114000	134685000	106229000	130647000	86416800	168261000	145011000	118195000	70441500	143280000	161005000	91764200	198942000	155666000
ENO2	4926090	4883130	6852790	6729530	6123430	6222440	2894370	4611360	5794010	4695810	3294370	6269140	8037090	6402530	6134780	5340070	3784010	6264960	14787300	6059540
ENO3	2618770	4299650	3145080	2925800	2563670	1006270	6642940	7161910	1904630	3434640	3424840	1790930	1205030	2005340		4619310	2311930		944662	3749460
ENOPH1	474718	382876	546376	487565	530481	505933	622285	585644	698334	414909	195924	516581		554933		399615			828677	392997
ENOSF1							2113300
ENPP4	32911.4				31276.6		21960.4	25699.3	47585.1
ENSA	3181990	4099930	5678080	5175280	2627960	4883680	1377230	3108980	4433260	4130170	1985950	8077270	7232560	5222350	35019000	4161710	3015010	15679300	9273090	4094890
ENTPD1	1154290	932866	1316380	2833400	1065880	2803620	143075	1003790	681127	1072460	789086	1441380	2395780	798058		670416	1088910		1882780	1378710
EPB41	399748000	191788000	362608000	189637000	608024000	97722200	16234200	373162000	350018000	325095000	40843100	162992000	75001700	351069000	345738000	469730000	65063900	62652600	172457000	356891000
EPB41L1						133955						145943							33571.2	51243.2
EPB41L2	7845010	3082200	7999850	8239960	14898000	9433020	927657	2514730	2081390	5310240	2508130	11355600	9650610	3262920	7010250	9217430	3363210	6603670	8500410	7137620
EPB41L3	3492450	3090310	6096500	4385790	3009820	10838300	1215360	2939520	4396180	3478340	7314020	8046390	10873000	5376470	11106900	3998140	5541180	9697740	7997360	6554530
EPB42	200681000	111601000	178960000	94982200	280640000	14474800	5160340	227297000	198922000	164732000	18320800	35800700	14603700	215765000	62829200	236330000	15240000	20047600	24014100	150488000
EPDR1		214934	301245	290813	515230	193582						229158				251706		617792	350568	539510
EPHA1	43405			119778				35233.7
EPHB4	301221	230634	355454	352703	127167	184358	28552.5	191370	151681	198802		189067	194056	127602		162326	130877	235492	193862	248014
EPHX1	344547	258582	283517	446452	403599	337524	41661	569540	291383	234220		176526		361367		405724
EPHX2	709719	642454	627261	834786	289065		921509	728146	586662	523367	1081540	158467		595432		480730			144531	286638
EPM2AIP1				335087			312376
EPN1	2465150	1755460	1879050	1191430	1680830	865598	836207	1812580	1792360	2050770	935166	2073920		1516900	3125880	1673670		2358570	1579830	1635680
EPPK1							102486	108848
EPRS1	726929	678224	674815	993313	693916	737163	935503	765402	572211	561930	463450	684648	603903	584460		699484	547127	820860	579752	732900
EPS15	2046040	2262750	2130490	1805150	2281950	1949450	1494710	2070570	2086470	1917470	1244660	1966100	1674880	2521430	1638180	2214780	1443880	5175360	2743580	2282630
EPS8	1017580	425155	1163650	507717	226711	794868		329833	291268	1144200		767342	1954130	468042		792597		1844380	4491610	588997
ERAP1	801785	755893	891020	1091600	1389520	908932	378988	491520	598053	593924	381859	853080	961068	649871		664752		1569630	981407	1394520
ERAP2				84601.7				62868.4
ERBIN	9234110	10227300	11623500	11053600	7599130	5491860	7018220	9959490	10086700	8938270	12091300	11934600	7287030	10779600	10383300	9025860	7904880	9233800	7125500	8547940
ERC1	191937	232158	344593	214209	272040	307251	250110	219207	120518	276121	100724	313511	263699	83149.2		242099		357247	523008	182851
ERGIC1	199533	404583	176762	501139	337105		104886	426981	313673	151092				431348		171591				277796
ERLIN1	490944	899492	774370	2178970	707502	2465510	176532	580955	456249	505505	456594	451316	3374000	469553		781975		1048220	755242	894328
ERLIN2		105244		279538	150098	108067							120924	118860
ERMAP	10479100	6343630	9982120	5123960	9074300	2459930	648034	9398150	9617310	7519620	6983080	6786330	2577530	9514860	7431800	10157100	5458350	2320140	6323600	11947400
ERMP1															2598880			1630440
ERO1A		255848		1953400		1768110	76028	330703					954022					578686
ERP29	2708310	2553090	3064130	5481590	4510850	6046420	764928	2849160	2448520	2856550	876899	2656200	4894080	2598490	2460660	4732350	1928100	3010640	7439200	3271340
ERP44	3700200	3436280	4119220	9048390	7136140	3513840	935726	3370980	2567180	3555490	1808210	1618010	5085840	3097780	1485700	5539090	3591060	10218600	3447280	3654730
ESAM	15992600	19711600	26738600	11000700	16277700	18420200	4971160	12626200	32963300	16174700	30217500	33729400	19974900	47494200	13945100	18081200	20220100	48016200	52092200	24543600
ESD	6819040	6818240	7058720	4817460	6673530	7062930	9478320	8848530	6960220	5350140	5512380	7281120	4607850	9742470	5181820	7961270	5250160	4547040	8158760	7594460
ESYT1	1167220	2320310	1526120	2145300	2275050	1097090	1920820	1339800	894550	1077750	826704	823383	1229200	1048900	1566460	2018540	988240	4997130	1736100	2549710
ESYT2	1358660	2491350	1429940	4186140	3289750	1127390	1923380	1711990	634706	1498930		729646		1117770		1985220	1549280	1391170	1178090	1820910
ETF1	1744850	1941600	1726190	2164460	1934830	821476	2156780	2291540	1598190	1528440	1354630	1660400	407603	2003100		1935960	985324		1205200	1705420
ETFA	207601	725167	232987	527228	947239		143800	415401	208320	230469				260650		603994	261670	728641		734033
ETFB	230112	803130	326280	593850	1132690	292633	105139	307853	155992	339499	143950	252060	306914	233997		503687	656878	806651	282527	966018
ETHE1		696367	232227	529486	508322	167129	73391.7	190555	139526					133509		540834				449862
EVA1B	2614670	3577160	8115980		557235	4667630	336823	811677	807192	2155900	3524870	10391200	10252100	1667720	15548000	1538610		28896200	11115800	1973470
EVI2B	1853260	1950530	1678540	1583670	1591770	1812800	265144	1565610	1039930	1563350	1230340	2423560	505202	1087560		1516570	1068500		2514180	1608800
EVI5L		458491					445867	346828	289644			204752		398375				622840		192029
EVL	3686820	2898350	4859980	7725620	3423980	3991720	530034	3127250	1548970	3424710	2732880	5784330	6592980	2408840	15274700	3625080	1397180	4652080	3945880	3263770
EVPL						2609290							2423450
EWSR1				762683						772718							866382
EXOC1	1306090	1535270	1465670	1778330	1314350	1217640	1676750	1455420	1387440	1469360	1190920	1351020	1693110	1470190	1072640	1483500	1519240	2330970	1330850	1498060
EXOC4	2093750	2383360	3157580	2546520	2175240	3844740	2457370	1875740	2105710	2364470	1516500	2975800	4044270	2982150	13006600	2737800	3129820	13603900	4325120	2674680
EXOC8	2527360	2543400	2775000	2859610	2480760	4229330	2501280	2359550	3120880	2593460	1748030	4415070	4391050	3458180	3686890	2391850	4220880	4890210	4941000	3125440
EXOSC4							47071.5
EXTL2	4489740	8696620	2863880	294068	2047760			21436600	1292340	8110240	28610100			1606900		13534300
EZR	71774200	47429300	69313200	106028000	49703700	54958100	6641340	59791300	22435300	69350100	34683800	98935200	54831000	27597300	50934800	55854900	50916100	23937100	60948700	50553100
F11R	48402300	72201200	87603900	51124500	38062600	44225900	66278500	72888000	65271300	59840500	129449000	55619800	71850200	65903900	94417100	63289500	54573100	84089000	92143400	63062800
F2R		383538	677580	161877			99018.4	679218			629091	274397	244412					676527
F2RL3	6864760	7063490	22984300	8865780	4598080	10615500	5285170	7471810	10937500	7220430	17922500	21296100	30759800	14614700	121932000	26575800	7134090	174627000	23953100	8977940
F8A1	321435	888909	722244	1013720	506880	1410740	440528	421035	274387	654854			1974960	274537	3432490			7138460	2125380	484860
FABP1	134015	126717	132346	79479.9					158458					187023
FABP4	7001620	4522610	5214580	5642070	3677250	2834420	1533750	7014850	6254340	5856050	4034460	2033920	1741930	6698730		6134350	1754710	424584	2556040	2836250
FABP5	13405000	9565130	16237900	10112700	13315500	43168600	9337960	11911600	9906480	13471100	6374900	18866500	71624500	13818200	73617600	23318800	22617300	34717200	25664500	15126400
FADD	422135	315007	285552	495552	307266		429308	232952	323007		361772	307338		543014		241855			84390.9	327181
FAF1	732632	612633	750132	513001	459814		402088	625185	700895	530230	200074			793761		485813				714660
FAF2	32492	32117.8		98353.8	182567			61920.4										49317.6		35557.8
FAH	3498870	3460910	2761360	4105320	1975810	1209560	6110740	4157160	7747560	2971530	6552380	1699190	226960	6956360		3125270	1608370		1199550	1122060
FAM107B	1770180	1435810	1958060	2255720	1053570	3429250	582659	1395450	1242740	1821250	1622140	4954680	2650140	1968770	13153900	2388040	2961940	4533300	3224250	2022850
FAM114A2	1568220	1026940	1394210	768504	1347200	666674	466867	1373510	1264270	1188590	375673	1064040	705731	1302720	1916890	1444570		1358330	1149900	1122410
FAM120A	227298	457413	337775	343144	345048	484755	403916	219011	153019	258064		462330	454486	266511	569702	408416	317372	2360400	669959	397150
FAM120B				11736.4			21012.1													7877.9
FAM126A	827398	829249	731210	775328	521582	539611	516481	783517	965197	595379	968271	809019	650820	756892	1149100	580321	445624	943312	481452	723137
FAM126B	177186	217994	183136	211636	335457	129130	71882.5	220347	118929	134645	109958	285151		91193.1		112117	143618	93587.7	246054	216680
FAM162A		388035		315895	759935	238799	152805	374007		396868		321066		350399	1751650	531204	1244890	851187	516121	974064
FAM171A1						53031.8						102458							274444
FAM172A							47957.8
FAM177A1	836807	672881	781812	570980	317206	385696	388462	379581	1009020	632052	576148	1095770		1296870			641810		709041	914415
FAM234A	1454310	2231890	2118520	1948310	2337390	1079860	1158990	2387490	1572660	2120940	869090	1535860	2005310	2026880	3617980	2608700	850793	3982130	4106980	2285660
FAM234B	102746	61374.6	51868	120825			18527.1	32659.9	92594.8	82186.7	202672			89500.9						23123.4
FAM3C	193529	275764					117595			209054		737900	652047		1241990		329134		541763
FAM78A	742279	1052520	1729600	1099590	568488	1859980	911771	1037200	983032		1690070	3062440	3254550	1260120	3392180	1209880	1653120	3834360	5164920	2214970
FAM89A		268106				350356					379559	669613	347641			558675		785539	326312	345593
FAM89B	612560	722281	1046990	700709	578087	523179	382102	465564	1348470		794925	1477720		881354				840106	579470	649589
FAM91A1				141527			234005	100511
FAM98A	201444	277881	226373	176968	416630		676496	392722	288074		280152	428638		271034						137157
FAM98C	67169.1			49945.4			72309.7	29452.9	52057.2					39764.1
FARP1	1339430	742481	1448410	904784	1889490	1951290	158358	446088	365651	1357150	286459	2713230	4885640	1176270	5701800	3542090	1330150	7869160	2399760	1414570
FARSA	182165	545935	544184	462673	379713	1107660	345155	372442	395378	657891	297233	922283	1337320	482921	2075670	656034	261582	3289880	2502900	565069
FARSB	538791	917104	677155	889175	812250	616359	908811	703991	633624	612814	764617	771970	686772	753645		956590	550893	445506	727724	759121
FAS	1423930	1114490	1076820	2218790	1332890		452465	1503440	1377500	1296320	2379850			1587520		1463370				195078
FASN	4093120	3470790	3859600	3680380	7811810	2246840	3846920	4307560	2608120	3485990	3178470	2942750	1830340	2893890	2161150	6096250	1779980	1321630	2293480	2745940
FAT4		114005				367019						216890				230528		382925	303047	116111
FBLN1	13020400	7164990	26615300	4940430	9991450	5454190	863670	9088640	3499650	12264000	9030750	6715680	8298460	3475470	3958180	11710700	10927900	7237230	11009700	7179320
FBLN5	293726		317670	181195	304658					346645	246129					145166				129344
FBN1	2614260	733470	2044970	1092370	2484910	883346	63584.7	748854	66188.9	1515790	378715	522573	970444	145569		1127540	690681		1396020	208521
FBP1	620081	329687	845983	737844	388373	1445210		236785	111768	748214		507202	4609180	228994	6111000	662558		6269960	3664460	393549
FBXL20	320746	193171	360293	305775	106640		201777	302458	462240	254069	357718	96589.4		447335		125827				64264.5
FBXL8				75033.8			48919.7	48841.1				164690		59161.1
FBXO3				12604.1			7886.56
FBXO7	3654090	2366960	6576040	2629420	11507600	3022170	636829	4947770	6461900	4055220		7440780		5109030		7123990			8460210	11219400
FCGBP	41297900	4928710	28890600	8359540	16887400	2184050	525403	9437440	4414500	24555900	5749760	2720150	2127490	4549170		11583400	11091500	1129520	5012480	5109670
FCGRT	71072.4	38574.6	18679.3	175227			14243.4	57335.8	51988.3		74359.4			56299.6
FCHO2	716499	216236	354749	468087	620335		84793	487430	513651	488010		285538	213575	608492		558860		379507	461671	520284
FCHSD1		81446.3		288814		102894	22753.8	50391.2				55652.4	84629.9
FCN1	10487900	1684960	7576480	3816400	7018740	7864640	155679	3696000	860403	4814310	1987060	3464990	1430450	828969		3983290			2606470	5560910
FCN2	71383000	50112900	89465300	135041000	406476000	94633100	15356300	36297600	30200100	92570600	82150400	51145600	59854300	27224900	15030500	118488000	279590000	12874400	46806900	56870500
FCN3	755564000	860843000	911373000	608506000	1797380000	155091000	18739100	285636000	244956000	734435000	181478000	241963000	114976000	353464000	64193900	873320000	724520000	41687500	189866000	615887000
FCRL5					136644		3275.74									78749.7
FCSK	254533	393864		340202	479543		67443.9	420412	403188					412860		762860				352454
FDPS	4721500	5094540	4050540	5230860	4677620	4061600	6942100	6086330	6091930	3892260	3595720	4275980	3078220	4974200		4585860	2947610	1597600	3354940	5281050
FDXR		18284.8			110204											37602				52638.7
FEN1	84162.1		64326.3	44515.7			6435.32	42562.1	40564.2	70192.8	77702.7			45218.9						50835.9
FER	499861	976529	416480	772480			912136	430955	327676	272080	365131	444233								336837
FERMT1		263512					76035.5				223904	313852
FERMT2	701695	675681	618396	825495	470943	647821	698625	504727	959782	584488	545827	717626		882568		506684				200450
FERMT3	368002000	448661000	418242000	415687000	246106000	127479000	475512000	441020000	539105000	385420000	692684000	312464000	83795000	568072000	84053400	338681000	278354000	76922200	117682000	286689000
FES	423770	496493	694408	547806	413030	921836	465029	377423	386650	433929	358882	843932	547285	366041		362792	528571	291338	1053160	501256
FETUB	4349570	2492370	5421850	5021440	4654530	1574750	364914	2702590	1590360	4377970	3656320	2970650	1129780	1761370		4719540	1531010		5561000	3301040
FEZ2							104498
FGD3	2009480	2073510	1879480	2628990	1808810	2404850	1260160	1611770	1274140	1782870	1463320	1950950	1876260	1530770	1745570	1645620	1251940	3085610	1992590	2208720
FGD4	530287	880247	515536	809361	315323	419855	518151	533226	466439	385949		596630	294742	485041		330341		613971	301508	521780
FGD5	567342	544244	672246	589383	649179	851741	74878.7	346552	234358	450054	233140	956131	1037720	375869		769724	218777	1239420	1428150	702460
FGFR1OP2	193484	728001	352155	501062	865686	364719	553617	548064	346490			307262	559431	302211	1015240	613881	375387	1667520	615780	1150710
FGL2				185467						2226420							13749200
FGR	2509690	2411950	2382780	3430190	2239900	2478100	993794	2048920	2044370	2423300	2778150	1628600	2314320	1986020		2576350	1754460	2599760	995824	2498820
FH	2789240	1847880	2457140	1825270	3565760	749653	797122	2847560	3178560	2423320	661659	1325870	871671	2895250		3620120	1249510	1475860	1063880	1886970
FHIP2A	589272	898628	672039	660347	449684	339211	673597	660772	526077	506408	392091	846646		478101		625939				473767
FHL1	14388500	19887600	13030600	21697400	8387920	4751450	24723900	19011800	17784000	13454300	25227100	11439200	7600550	22293200	7505530	17972100	12238100	9804770	3359520	11771600
FHL2	1029960	906441	796322	392057			813130	499279	1097240	831377	612129	400732		1118090		420178	1955390			311389
FHL3	340341	468942	235376	466708	578269		1216340	884013	127803	407386				107930		720109
FHOD1	3904650	9186240	8124440	5186360	7162440	9075200	5810750	5620430	4536140	5936710	10223800	12593600	7317040	5335390	11679300	7481970	10689200	13283800	9552570	6293320
FIBP	673017	694523	680358	783915	679318		1121980	761750	723202	702268	585488	299922		878198		660460	384796			509102
FIS1	399733	263408	392715	498497	443230		339773	273592	661581		476435			692878		431483				220892
FKBP15	632198	471832	615888	1232650	428984	1560550	229819	199202	128415	594904		288764	2362810	321742	1749470	478878	364369	2463860	738216	556780
FKBP1A	43186700	27748300	43950000	37329000	26019500	62831300	24009800	27912900	48880000	36840800	17627500	44277700	59487100	51582500	160071000	39406700	28169100	117200000	48640800	34585300
FKBP1B	459004	802388	838411	472355	325748	521596	258662	378927	291754	497899	294524	836478	899790	581186		393719		1509240	919392	911894
FKBP2	503297	262908	349230	684696	724046	595912	151768	359331	310528	448788		394528	655749	408204		525278			889757	382298
FKBP3	1941140	2043910	2640460	2099880	1716980	2099540	2522670	2760350	2825540	2041710	1887950	4171020	1706810	2957680		1808780	2326100	2436930	3137380	2397050
FKBP4	819688	300848	715950	555746	917724	564978	568586	1095030	858659	464989		612919		659308		364710			975418	765188
FKBP5	339459	476206	606496	775802	700459		930930	572071	688656	407089	419557	416730	719970	930529	1609340	570764	503477	1415000	902356	794241
FKBP8		162533					148705								527381			898390	271387
FLAD1	80224	251498	204703	173846	283099		223120	214285	75508.7			171129		147103		242497		259148	254903	149191
FLG	2233920	1595240	1778640	2602320	5433430	2538840	7524010	2358260	2672290	2443980	1127170	1892220	2564680	5118980	7110110	4110090		1525000	2369220	864516
FLG2	4484210	2030580	2949110	3720450	7861920	1761410	9552580	2114470	5759390	3600640	3324750	4636890	4535550	9220860	58032800	5468060	2139340	4213810	4214640	1365320
FLNA	668270000	1179920000	1026010000	784028000	814652000	871285000	1130640000	1050810000	570358000	865879000	1623830000	1149460000	781821000	712043000	887769000	1059820000	975955000	792850000	559176000	826048000
FLNB	426189	319697	443381	601076	1141790	1601590	322132	368256	280946	323118	391500	978352	1204740	225802	486035	570626		351396	304067	534007
FLNC	8401680	17905700	11887400	5370890	13943400	8928190			9425540	10036100		7581020	11777900			15054400		18875700		17477100
FLOT1	47343600	28959400	47442900	39730600	61341400	37677000	7501850	48633000	65209600	40789400	16878200	30153800	31747700	71091300	47944200	61918300	15961300	20988000	47470100	58137200
FLOT2	47775200	26995900	45302100	38765600	66761300	20243500	8989600	40680500	53450900	32513200	14935800	23958300	16226900	58632500	15876300	48925500	10812800	8537000	36261800	61925700
FMNL1	7616740	5468830	8202430	13078400	7919640	8214110	1001200	6053430	2199750	6476260	4832880	8345770	8170740	2917580	5786470	5552880	6166600	5145370	4805340	6644270
FMNL3	210486	346898	500122	259659	239128	669383	47910.4	247876	149626	279292	110049	647127	644690	188125	599255	446544	137150	1166510	374749	430612
FMR1		103510					86426.3											264995
FN1	64604100	47715200	65957700	63608400	89077200	20859000	3925410	29482900	21652200	49656000	73069400	55420500	21072200	22920600	21988200	54100500	52849400	32365400	15258700	67346500
FN3K	5508750	6986210	7439430	4468870	6988100	6845740	3877770	7325100	10591700	5562780	3132490	7891810	5502920	8102280	4327950	6651550	4646530	8105520	6445450	9545100
FN3KRP	2606660	2049970	2212010	1941100	3036530	2654730	1573830	2646840	3437780	2188090	1494750	3452840	2121570	2425050	2064500	2520100	1786800	2933370	2297310	2894250
FNBP1	604310	475036	461984	1272390	574248	530819	124397	356145	208795	391465		757766	408984	149968		451107			299735	379249
FNBP1L	1293040	1773110	1535930	1506900	1353470	1273280	1553460	1362610	1695340	1390080	3252820	1663740	957180	1494830		1299820	1022390	1437390	2300310	1694770
FNTA	395233	358880	468766	484952	324395	353480	434186	374272	546410	348644	263880	413604	524113	487924	1112400	376987		807210	908343	383556
FNTB	260686	196919	240267	253938			286789	238677	228260					362432
FOCAD							142430	110918	33177.3
FOLR3				40177.7															35129.3	40525.4
FOXO1						337784							283678		4548910			2052960
FPR1	1767140	1610990	1942080	12721800	2179950	4724130	185252	1578500	726826	1989250	1274590	895363	2442400	1013680		1788420	2181700		1721660	943555
FRMD4B	1186950	2310800	3904230	1464930	2015030	3497390	1546390	1658110	1058700	1806290	2767670	4531740	4549270	1807150	7242200	2268780	3323960	13758700	3448190	2128340
FRMD8	1782520	1742790	1915410	1463180	1325470	2052220	869517	1373640	1307200	1128870	1061910	3560770	1860920	1399760	1448470	1306830	892061	2485360	1741570	1901020
FRYL	643744	792565	705078	1087920	463375	771411	980889	751562	359993	481769	551798	898823	703564	380477		580863		721866	560640	773738
FSCN1	1510760	895794	1475180	1828550	2939840	1795400	645443	1259770	1297370	1513720	803522	2682740	1092740	1270830		1834610	2085960		1153480	1497900
FUBP1		277339		304895		1061950	307270		290008			286660	582219	283996						310914
FUBP3		116761					178812											325597	230947
FUCA1		241414					45294.1	385078
FURIN		52208.8		46637.1				37254.5										33691.3	43557.4
FXR1		231235		206834			346207											758875
FXR2							383845
FYB1	50686000	72326100	97304400	55221500	32693600	58622800	24385900	34834500	32771900	47491600	52827700	116495000	64624600	39871800	145922000	43287100	68168500	94151300	41383000	77504200
FYCO1	280768	370104	245162	296432	271396	463905	402826	206780	166177	270407		258104	442914				383324	1331030	552672	263045
FYN	18567000	23974800	25075400	22614600	19754600	15093000	20336700	22906800	24611200	23510600	32026800	26340300	16558300	23562500	17033000	19714000	24982300	23092400	11144600	28778500
FZD6		110605	188332		204601	414945		54688.8				262239	588005			235204	358866	2595700	870368	229473
G3BP1	379509	366126	415714	328326	210927	432488	323266	319950	309786	209045	159427	793978	273239	337589		315670		235171	693810	432190
G3BP2	487500	774657	938330	779530	651116	1470990	741740	563660	658511			587342	1466690	888594		945626		1821710	1028010	971359
G6PD	7216970	11899300	10263800	15839800	19225000	13914000	17621800	13152300	13142100	9054510	15590500	10849000	14098500	12915200	14967800	15919300	9017460	20769000	10417900	13311700
GAB1																		732698	1935050
GAB3							49154.1		112436		63199.9	68146.3		66042.9
GABARAP						368576	175236	723316	251337	304461
GABARAPL2	3390050	2660240	2539800	3309770	3413940		2268410	3621760	6435990	3474580	7130120	1799930		7072310		3537330	1105320		1664280	2514160
GAK	747312	748537	599792	663782	444703	349170	541370	538181	353131	645571		460336	521730	380270	805139	513753		853840	488239	603311
GALE		222188		293321			329281	273499	141247								335890		248571
GALK1	1348100	2790630	2413280	2269280	2176940	3653640	1442600	1845610	980540	1927810	1028230	5513330	848724	1623080	2747560	1829330	1774670	2978390	6728360	2025000
GALK2	304661	392572	387337	472404		288915	468564	369667	300614	309639		278727	440422	476507					379194	283306
GALNT1	76295.1	159442		436212			116592	133924				29647		138649		85122				148620
GALNT2	528094	709472	437170	2065200	834233	1018920	319539		398948			1036070	790559	230218	885221	1248990		1774630	494907	1030890
GALNT7				789917				218039
GALT	607122	615747	943194	793224	695963	905901	580429	749695	697706	663868	447505	1313670	1193280	719774		796922		2285420	1543950	1016890
GAMT							708882	304938	471848			643317		404227
GAN	203120	439096	441761	248283	145905	856204	731857	302496	247448	390051		573376	829585	456476	2341080	401212	298066	2759670	2646440	474514
GANAB	4993770	3640650	4447430	6324950	10258800	5141190	1694840	4122640	3836860	4330820	3353920	2941170	2742100	3635970	3524430	6832370	4197870	4051880	4239070	4742030
GAPDH	420946000	283482000	423594000	290519000	323186000	337112000	407452000	420243000	500321000	402451000	290694000	385894000	389982000	500109000	244099000	374690000	350495000	234368000	526187000	265709000
GAPVD1	6111020	3172920	5894410	2966620	9240630	3380830	1649050	4181200	3401890	4662430	1815030	3901600	2316930	3584280	9290630	7051590	2289930	3805410	6218580	5480980
GARS1	2134850	3535350	2936760	2671820	2931950	4028560	4035210	2704530	2442290	2091450	2586360	4383850	3676150	2265860		2467720	2581670	1500590	4804550	3637200
GART	1317210	1486970	1312020	1688230	1524460	754466	2207440	1492080	1270650	1275890	1268430	974497	931266	1241970		1212290	1000270	809224	926404	973581
GAS2L1	350287	1229270	1366650	804655	848109	2077280	657811	486096	535858	573924	421119	2206510	3745920	1289510	22231100	1779270	1190880	22355100	2540640	1362240
GAS7	2719900	1374850	2228720	8308510	1634000	5101170	120228	1506910	248703	1739140		608298	3548020	358966		1606730			351158	1484460
GATD1		169688		169315			214823	175732	186730					135949
GATD3A;GATD3B		1565130		1155590	3091090	2066230	353528	519398	364322		431565	881125	5319970		39653200	3555610	3013190	20346600	3551240	3221530
GBA	92628.1			177007			291525		67043.6			68946.6					563964
GBE1	1459060	1343370	1404680	1432960	1769150	2071660	2259950	1672840	1543580	1531480	1563760	1808850	1500830	1323320		1355940	1381300		950692	1554790
GBF1	641933	576261		499477			840282	701660	252518					394382						469957
GBP1	569735	383542	572307	707701	469869	480341	224031	486364	313968	333886		536147	519631	245974		521522		367143	442888	425270
GBP2	363781	377392			259736	533606	190741	289252	170966			222088				264729				230836
GBP5			136306									421828							657354	536327
GCA	1045030	807979	991306	2777100	742430	2749260	2548080	1245660	1016920	685820	509075	724370	3862020	1226590		1110770			576375	524872
GCLC	2893870	879615	2322090	1097180	2461290	532867	307729	1484550	1571820	1527860	463127	1291150		1675270		1662900	512300		1204380	1727930
GCLM	5498260	4426380	4768860	3643720	5349490	3719390	2364580	3445140	5290710	4448710	4253100	4373990	3913910	5242130	2192400	4383610	6938140	3435970	4392540	5307090
GCN1	212282	293576	222500	215471	250104	464576	142570	155067	132971	190154		260156	373538	183959	1414100			1412270	183785
GCSAML	4274810	7353140	12622400	5820100	4431020	16482800	4597050	6187030	4957150	6122530	9899240	21312000	16846200	6058410	51871800	8279960	9765060	35381200	14939900	11536800
GDI1	11036600	13756800	18070100	12797700	11689700	22211500	13467000	13858700	10739200	14495200	9756080	20043700	33817600	19366300	43931100	15600000	11066500	82995000	39014000	16977900
GDI2	26990200	19051700	28097400	24560900	24725800	34288600	22428400	22968700	28478500	24954100	17030300	34131900	32537800	30940600	24919100	24994000	26971400	17598400	30329300	25611200
GDPD3							237694
GEMIN5	35336.6	25767.8					66162.8
GET3	3005810	1937700	2697830	1429490	4043960	1566600	1776490	2865830	3855820	2648420	1238520	3216010	1454000	3796660		4527420		1281430	6800160	2592390
GET4			182639				99906.6		104709	130734				122639				379440	262774	126879
GFPT1	231133	323091	214411	313118	218073	143322	257661	249298	179834	193066	207142			179797						174457
GFUS	7070870	4121320	5882580	7238270	11422700	3262690	2277970	5716830	6892040	6161850	2325440	5563100	8856420	6755080	12953900	9968610	2863760	5445600	9638320	4095670
GGA1	236298	323437	493851	238146	341515	1177180	196742	412157	211933	452236		1061930	675836	228650		417714		234075	1682180	734070
GGA3	201773	473304	392633	285605	317172	381484	373299	323430	109962	262071		388904	428150	318976		334146			521891	522843
GGACT		573858	418004	402708	846580	865415	1075170	575976	457348			868118	713903	529387		830912			564521	393112
GGCT	1672620	949449	1312320	2251590	753079	446831	2179140	1238390	2151800	1445520	1457590	877953	475175	2455390	3270570	1024940			548715	466124
GGH	1036190	769458	719098	862096	1516730	435719	952249	908455	802855	700650	589340	313848		937725		1191160				846629
GGPS1	165877	298916	199215	190682		286768	184282	468048	152158	212193		541507				299139			479367	189586
GGT1	9542590	4041350	7776170	5609720	5636660	4382210	5061310	5248760	5597190	10086900	7313860	6835440	4335290	5786080	3995700	5643700	12432500	3399790	21547900	4989350
GGT5		33626.6		114861				59882.1
GHDC	17034.3	89330.8	56914.5	84019.5	88658.1		30466.1	31267.8						25656.5				507830		65618.4
GIGYF2		134172	155122	85260.1			110632						338136					458324	472193	88359.3
GIMAP1-GIMAP5	641040	645369	861640	1054160	583354		18001.8	335020	136014	542018		834911	290740	142405		728695		381276	340692	680300
GIMAP4	2002930	1279810	2229070	2284870	1902160	2667400	225345	1579660	620335	1498200	970883	2899850	2134500	692247	738107	1364870	1131660	996765	1216090	1834500
GIMAP7	197872	151517	258192	255705		295115		65967.5		179712		358861	214010		896433	271767		312200	170274	211529
GIMAP8	251626	201021	290514	365804	259095	250080	41803.9	181908	86438.9	152279		283127	254734			197154			134804	275106
GIPC1	1437520	1269230	1946120	2300400	1188660	2558260	400751	1324510	1629230	962656	1142890	4250660	2352020	1685290	1777340	1175650	739519	1215830	1281670	1767290
GIT1	2002090	2102730	2228020	2210960	2389200	2743470	2352470	1866870	996537	2192340	1413420	2116410	1674200	1103380	1570230	2313610	2650410	3175730	2760170	2390610
GIT2	1018650	539687	829807	1128110	849147	847801	528569	452168	394529	1099710	302850	855534	1367230			611655		2306500	1440880	931633
GK	898273	1129610	903445	952741	918625	498426	1521410	1080010	1051050	1094040	752223	879513		1066990		890944	1007070	183576	590045	1079610
GLA																				81715.4
GLB1		36624.3		147917			29275.8		41271		168590
GLCCI1			10359	7715.37		35922.6	13606.8					17265.7	27088.5	15033	96379.5			112208
GLIPR2	60684600	39666500	72406700	119003000	59115300	134544000	8658770	51341800	45445600	57983900	26617700	73977300	128610000	44660500	99840200	61562600	45050000	83169900	76407900	59420300
GLMN	66995.8	39174.9	90857.5	29256.8	108966	196971	25437	53393.3	26027.5	52452.1		95097.2		46966					477175	50163.5
GLO1	4124240	2818300	4040520	4317270	5096360	2955390	4494670	4236690	5185090	4798030	3350060	4604470	3231830	4952740		4251220			5883790	3519960
GLRX	2504140	431056	1741910	1349900	469831	3400560	208199	270976	717802	753169		2473400	3065250	1472300	4333660	937511		495898	2136380	1041720
GLRX3	1643070	876983	1123950	1489740	1262210		2067150	1643780	2184770	1326860	1816750	1006270		2351190		907656	1140100		1234230	239153
GLTP	626608	385540	572391	816402	413623	375836	980158	749031	885058	447402	1408780	412062		962756		426883				403575
GLUD1	247616	658854	250678	605831	974253	205379	127908	276814	243502	169117		166334		153962		420463				501025
GLUL	2051400	5135730	2942990	2690280	4710690	7271700	920014	1648450	1372500	2911890	11876200	2582120	5708540	1499920	3789590	3252770	9049820	2560760	4941450	2484950
GMDS	1135380	1216190	1658970	2921560	877110	1622020	991971	1657090	1060020	1508580	877991	2595400	2104290	1326470	1867200	1911820	901865	1436730	2404520	1664660
GMFB	1122790	1237570	1212130	1357350	915985	2697810	699538	750434	1080300	819556	585050	3109850	484185	1207380		515922	1044540		2465960	1618590
GMFG	24134200	42254600	32229900	39029200	18524100	23580000	13298700	23317900	22917100	23353300	16088600	43762300	21990300	25700800	23598000	26573500	19397300	15502600	13283700	28191500
GMIP	747606	791284	1411320	2852240	543834	2738260	685313	720728	376094	853919	314801	1289650	3409030	768525	8840220	1118930	868719	4983550	2268900	785090
GMPPA	1666930	1623400	1896300	2104610	3334460	975750	1720860	1528540	1628920	1882830	1028220	1490340	1147270	1789480		2351980	2470680	794242	1591780	1639090
GMPPB	2520230	2259580	4500070	2909390	4474150	5217660	3375200	2345100	2426040	3863300	2422410	4061770	6632300	4109810	14455300	5432320	4542420	14570600	9087840	3736360
GMPR	8266830	5249270	6785060	4942790	4360140	2463540	8388210	9187720	7400690	7280580	6027090	3372620	2474900	8396180	3301490	7394950	2386860	3277270	6019460	4574700
GMPR2	2681610	1226430	2043060	1544920	1568840	1460120	1664830	2730290	2033410	2227390	1086220	1574460	1463710	1846160	2163460	1665250	1211470	1574200	2503670	2202180
GMPS	472429	571056	391882	671669	697628	436554	617519	585874	531672	349263	402467	429878		422735		548898	490552			362262
GNA11	2461290	1496860	1680910	2246880	1847120	921994	567077	1543850	1660200	1938300	1080650	943181	978457	1523800		1864850	1485280		783707	1384300
GNA12	662286	493616	484907	826278	474607		514522	807381	646026	537104	454226	713249		567563						437567
GNA13	35791700	37471800	38283400	41495900	40165800	30242500	52117200	44840600	46904100	40480400	47282100	48763500	26252900	45823300	27319800	36084900	49090900	27426100	27279500	43168700
GNA14						731011	248169		258167			2080080	211666					211380	696638
GNA15	446737	592850	454469	1102330	424158	181420	365778	685225	299784	576160	622904	253219		415056		371556				360904
GNAI1	2412080	5764220	3612540	5419460	5326730	3265500	3713300	4772460	4526450	3137110	4229900	3239810	2412200	5414410		3702220	2600990		1498520	3555050
GNAI2	230940000	191372000	247091000	375797000	198519000	152831000	175956000	221899000	150340000	198232000	255263000	195642000	180159000	167096000	82288000	198610000	270781000	85661800	147334000	195979000
GNAI3	17507300	11209800	17128100	37270600	12979200	6653110	5020700	13871500	9715590	12623000	18002500	6186890	6269920	10714800		12343000	6890680	4090860	2712120	11177500
GNAO1	205470	121367	156950	434857				222985
GNAQ	45044100	66100800	59417500	64998600	40079500	42156100	64431800	58956600	62760500	51853400	73293300	54592500	32597700	69125200	31588700	55273000	45909000	43053500	46072900	52316800
GNAS	18314300	11542100	23271500	19303400	16408400	21714200	4983980	12867800	11513000	16469900	10729300	16934800	20701000	13695700	16723600	14864900	28592000	17630300	22998900	18460100
GNAZ	13808100	16251500	15242800	16120500	9449190	8123050	26048400	16919500	22102800	14068600	21650900	14868100	7686470	24992600	8522110	12033200	15989500	7218770	10938700	15593100
GNB1	182699000	113661000	191342000	212757000	122036000	69139800	141472000	182964000	145898000	154904000	170415000	71634800	44701400	174475000	36889900	146878000	107589000	29390700	65809600	126844000
GNB2	51136700	45797000	69790100	90871100	43819900	68521400	37513800	45316900	28820800	48592400	34787400	54794100	46444800	27877100	40407500	48131500	44866800	33355900	43220100	54894800
GNB4	17697800	9519310	14765500	17290300	10286600	10129600	21206300	22600800	18439300	16980800	23615700	7415920	5824730	18138900		13383400	10123900	5688170	8430870	11738500
GNB5	959271	634716	772460	781650		427624	1645420	1116700	1615130	693614	1745350	565540		1662280		804745	794801		446973	628451
GNE		61529.6					74718.7	64658.9
GNG10	706391	308335	667446	1610120		1292380	127336	153260	168290	529530		463993	1392340	1047120	1343020	474418	317755	696453	664591	611220
GNG11	19962500	30894300	27883500	20406800	21561900	14934800	28165200	27704800	44259300	30977900	30233200	62898500	17697600	43126800	17655600	21554500	46195400	26135100	52177400	38936100
GNG12	1904320	1026800	1651320	1879700	2971760	1633480	99147.3	688627	692967	1674330	943957	1541220	1334600	1123980	655312	1722530	2157240	653753	2384720	1276050
GNG2	1303510	1227360	2264770	8399300	939471	7229760		687673	873457	2033290	1047180	5535220	5743530	1590160	11743600	1941230	2881410	4782370	3389360	1294320
GNG5	20408500	17592800	16942300	53612100	20884400	10574500	11612400	11687100	22998400	22404200	19589000	25712900	12705500	22371100	17396500	17210400	46770400	10925600	20485200	12925400
GNG7	1419480	739220	696451	3135000	974596			606499	1044470	1133660	552042	1876680		1073830	1719510	664150	875903	843454	970522	511376
GNL1	201924	421675	604996	360112	395215	528523	298262	363815	210641		130951	906298	876957	344974	806919	769311		1141460	708737	332939
GNPAT		222769					109455													145017
GNPDA1	776341	486883	704955	1095810	1456580		115598	794296	1078930	494805	203944	192659		1065760		971298				410426
GNPDA2	149695	230831	592994	185068	128964		175969	152414	237464		416915			326023
GNPTG	753862	261427	395585	610510	251896	218776		680557		641928		169726	302359		632107	296839		689072	3242390
GNS				59384.1	82145.3	20572.6	19274.9
GOLGA2		94083.4	76502.5	80734		61489.1	134254	83157								91768.5		198352	73736.6	93092
GOLGA3	392290	334832		330656	424105	336480	474400	231298					363696	230627		401700		383244	321620	353805
GOLGA7	1625230	1488660	1465120	2395100	1311520	622700	1219100	1512970	1993900	1684190	1679600	1051190	472916	1928020		1155470	1147280		932872	1275420
GOLGA8N;GOLGA8Q	5445						5315.09		7093.42					14889.1						19121.8
GOLGB1		333591					323354													347350
GOLM1	351015		210695														137581
GOLPH3	324305	305316	279656	381382			213440	256031	159470			158834	266279	294302						80695.2
GOLPH3L	268496	570174	122279	603433			814450	773488	632861	404056	586391	517207		644018		607768	632556
GOLT1B		310090		428355				156037										1706600
GORASP2	709121	601703	563471	955237	583206	192274	522291	515379	1022510	796455	384702	396044	312924	793234		582996		469536	269325	473942
GOSR1							84937.6												115413
GOT1	4798490	3068780	4086640	3908280	3796650	3491220	2125680	4384320	5788400	4239070	1707070	3029230	4370250	5424410		4934740	2008210	1541100	5244090	3966470
GOT2	27001100	32741000	22902700	36655200	36833000	7175360	5566150	41483400	16782000	27806200		14292500	5434000	15841100		47503100	22797800	8799250	5124640	14344200
GP1BA	228333000	292012000	234337000	233720000	162060000	110832000	453494000	431528000	399548000	278074000	668419000	159858000	124182000	434869000	144140000	316557000	198875000	150350000	143426000	180307000
GP1BB	356261000	679113000	1161140000	300330000	355144000	1393760000	328705000	505366000	233706000	647035000	1127040000	1893720000	2562700000	1362670000	14738900000	1093140000	629720000	2821950000	1061640000	577035000
GP2			1396990			2156520										4376300			5407450	2886350
GP5	45177600	48731800	41502900	36894000	22940500	13021900	78280900	87468300	105520000	47302300	133769000	36249100	14413900	87397400	16866200	51562000	37279800	10741400	12939200	31840000
GP6	11026100	16374000	16401200	8089590	11315500	5180010	11444900	13851400	16907900	15701500	16972500	36949100	5932900	14394500	5170770	13259800	23845700	12190800	7954120	16457800
GP9	208357000	355018000	336212000	169051000	233479000	290536000	445399000	456164000	298771000	271870000	370621000	545799000	128129000	273850000		317945000	243713000	23709000	277583000	240347000
GPA33	273246	193822	331326	400613	225214	200700	29355.4	205538	168837	249240	172099	311641	216787	85049.6	562602	239555		163021	346185	297255
GPCPD1	246842	485015	344085	299614			560945	308085	334153			514304	323742	318279				345772		309550
GPD1L	831604	614904	377935	1062800	845390		988825	798749	689657	662990	757116	647202		622624	1683150	632412	451652	707345	924479	268917
GPD2	429845	1806070	776151	1469110	3272250	773754	374904	609169	541452	581786	407131	446180	648149	545889	732790	1462200	668438	1861520	216829	2205860
GPHN	609846	281880	651434	320643	868879	189210	212230	328414	358551	389146		348039	285835	378783	3212690	592536		1028640	696311	717686
GPI	18483300	16678100	18443400	34229300	20660000	21086200	18988400	21511800	20501500	19024400	17919500	13833500	21960600	22655700	10116400	21166800	17010100	11496400	15564200	17576300
GPLD1	4211990	3204200	3526300	4758440	4102390	812354	635935	3830620	3934320	3361420	5306010	1763700	868813	3717800	746684	4293000	1551620		1483090	2775860
GPM6A	835787	299697	609366	445405	1409610			674823	629298	802219				751062		636858
GPN1	6274.6	8266.96		12257.9			2150.5	9732.83	12182.3			7170.14		6026.1						2264.74
GPR15		186222	288032	218441				259735		228056	72937.4	583080
GPR68	281235		291512	414817								249962	177014			335986
GPR84								18684.2
GPRIN3	755334	855193	1303770	2226590	676131	1247980	83941.2	662216	174178	805082	365213	1859140	1227960	327553	477431	713354	466142	823728	789808	944008
GPS1	3426790	1939570	3165080	1827270	4346280	1508110	1874490	2652520	3810550	3291970	1573510	2094320	1953900	4185040	4243530	3392000	1152410	3211240	2769940	3002780
GPSM3	1663380	1310050	2479660	2617780	801026	1479550	1261350	884116	2571450	1969290	10866800	1859170	1965620	2455320	14022700	1741320		3540070	2102900	831134
GPX1	18274900	19802900	15887700	15667300	26625200	4985220	28977300	20595900	12675500	17454700	17913700	9397870	5446100	15253900		22266900	15090400	5635290	6349840	12346200
GPX3	604534	316883	387732	457858	1178880		207813	807515	1064630	625306	818379			897055		528709				206089
GPX4	1998010	1696400	1951670	1969350	1985150	1708630	3169330	2182410	2217730	1716990	2296200	2101040	1741880	2288600		1730140	1252340	2043780	1624520	1591650
GRAP2	3691160	4035750	4890060	4424430	3643300	7287180	5098740	4187720	4584020	4819790	5072260	9659660	5330920	5224230	3555920	5172800	6882160	5148870	10395100	3915620
GRB10	186772	718877	1024230	435175	313863	950759	269916	285419	413487	317662	625272	932223	1407550	1056740	6256020	732111		7584050	1067870	673536
GRB2	25174800	23530700	30945100	26062600	17335300	28560500	26212900	26494200	33581500	26425300	29510200	31268200	23568300	41516100	46518100	25574700	19716600	36575500	40107200	21751300
GRHPR	3875720	4439930	3969810	3730680	2942050	2227950	4265160	4797550	4434360	2647840	2312130	3738200	2650420	4771020	6858990	4391330	2139650	2942280	2937310	2157560
GRIPAP1	1188440	2059050	2718690	1663180	1388670	1549980	2431760	1346990	1061870	1375750	5060970	1648500	1629270	1127100		1457790	1238100	2552230	2363470	1393910
GRK2	1553680	1338590	1647890	2026010	1805460	1626120	1482890	1471980	1072640	1392720	754918	2730990	1454900	1111770		1330640	882649	935519	1495460	1653160
GRK3		53044.3		45233			49569.5	43383.6				88435.8
GRK5	794118	867551	961990	889104	1035180	729485	671420	931772	781824	820984	980254	1506360	479524	806295		659779	695640	595186	514041	1386280
GRK6	6747970	5972400	7266100	9877980	6593340	6390170	2898540	5816040	4184530	5509530	5556200	8260770	4253060	4058820	4382180	5396790	6020580	3605430	3147600	6781230
GSAP		115162		51341.5			248985
GSDMA	1771930	326373	962194	578429	1020880	684769	1166880	304302	889753	1382080		956438	1415840	1804370	23946700	1457110	1140820	3666340	1173910	128315
GSDMD	1062390	1952230	1681180	1750550	1194630	2152940	990497	1210270	1111470	1380340	1291510	4420750	2204560	1391550		1372130	1575550	869113	2766580	1775080
GSK3A	238063	289978	573575	347712	218979	776340	227836	261912	195180	391926	225769	309650	1401850	432097	7073900	632014		2007800	750636	366185
GSK3B	1363260	2654120	1826240	1931410	1915880	1142320	3926530	2138320	1220040	1531710	2021870	2423010	1698360	1550210		2677520	1770080	5579460	1778090	1658690
GSN	150705000	208660000	244841000	193037000	160752000	258678000	240824000	196773000	179868000	215984000	248342000	257065000	223713000	197327000	263900000	205133000	263731000	236514000	220883000	222688000
GSPT1	4840980	4362380	4536990	4508120	7332290	3646220	9106110	5776470	6024230	4909750	6448840	4876470	2361380	5381980		4529030	4468270	2023850	3150620	4254000
GSPT2	290346		170544				407733	101794	547717					515873
GSR	13076700	12836200	12936300	11260800	12519400	9130940	12573900	12668200	11117300	10654900	8716360	8708120	8663790	12614600	8485300	12766100	7876920	5849920	9557420	12255100
GSS	5953230	5159190	6656400	6381350	6026820	7782250	3917070	5827400	7317180	5653150	20001600	9091540	6813440	7196880	4436470	6593300	3629350	4938040	11660200	7902100
GSTK1	210312	790510	421811	374360	843804		384782	302607	173439	201520				327461		518205		372909		866440
GSTM1	2550590	2278820	1671080	3385330	3223320		4881890	3065390	2860530	2149880	2771370	2165150		2532130		3014820	1998240		2492210	876899
GSTM2	156725			153776	255561		259804	173450	93875.6		302696	106569		210258
GSTM3	2800080		1708540	4054420	3530660		3784700	1144790	1982680	2558820	2346850			2196880		2791870	2458090	1446690		1483990
GSTM4			620911		498968		556873			448483		1121940		393088				4249150	1228820
GSTM5	763606	712516	442365	1248430	1142070		2389740	1073170	968652	920247	2132820	545446		1105410		722573
GSTO1	42750600	31657500	35976100	31822100	23300200	26084000	55294400	39924200	52364100	33922400	53677500	34183400	29663000	50723800	20991200	39375500	28825500	43075600	37247500	24669900
GSTP1	29273200	27303600	30009100	37794100	34428000	16651100	37845000	30740800	31859100	22979500	23359600	21641200	10606200	33696900		32175600	14859800	8180570	20127800	23462300
GSTT1	642055	636141		432815			456498	700471	191535	628864	354120	829244				388500	437032		452685	165798
GSTT2;GSTT2B	66794.1	65024.7					72704.1	92889.6				106483
GTDC1		208812				238151	89354.6	156297				330772	218909						230634	148164
GTPBP1	667967	1205060	777640	947928	732380	1039010	586173	805516	560164	722258	885941	903064		711583		797052				683462
GTPBP2	2952150	4306600	2851630	3314480	3375150	2280670	5396690	3562950	3049410	2846210	3747820	3593470	1880410	3174250		3713300	3099770	2257090	2323530	3621580
GUCD1	597268	143102	189628	440464			31806.6	351496	397820	434443				298902
GUCY1A1	1442750	1635170	1311300	1311330	1662890	692366	3414480	1854800	1465840	1359310	2291950	1054910	726858	1588540		1679400	1000160	896774	632689	782239
GUCY1B1	1863250	2410670	1774070	2356130	2404280	790442	4451330	2684530	2282920	2001070	3283230	1360720		2371720		1995230	2379580			1499530
GUK1	570011	572771	737683	759654	509562	488845	510814	447114	808859	469194		1247410	593638	757957		525609	337672	876907	1749390	714220
GUSB		255738	367498			1308450	56475.2	217535	116782	178576	158731	204141	2582530	123312		224238			402761	351271
GYG1	2981220	2415750	3314970	8077020	4807990	5655410	1816700	1845470	1700580	2531280	1959050	2032320	9887940	1901860	3854350	4124040		9360340	4784520	2003880
GYPA	5179420	3919130	3974700	2756770	7779860	210597	65334.9	9165560	5077030	5785690				5389400		8075400				932397
GYPC	47179200	41514800	39458600	37621300	44741100	6261940	1665670	52343800	42310400	35123100	11956400	11078700	11794700	75542500		72055500	7332740		8813740	31375700
GYS1	4965550	1650790	3952870	12875000	17664900	2862230	1144040	1751080	737800	3075070		1224000	2409470	507516		7991430		1398210	1267060	862090
H1-0	908862	398079	972285	2187410	682951	10978600	177850	384906		1324310	1825340	323021	11399600	428260		826692	2068140	3294470	5953830	795384
H1-10						3359460							2313250
H1-2	2581720	3674070	3399120	3617250	1993120	76184700	644506	1009810	484501	4717050	1507360	2406220	67813500	1335280	1922660	1710460	14196300	5119980	9767030	1768110
H1-3		347201	385129	499535		12633100							10036100						1592130
H1-4	515941	909180	906402	534818	278898	50291800		124299		745049		450180	38984400	585414	2033700	290471	4687110	4593140	5288600	391255
H1-5	5487650	2578030	2666790	5512520	1619590	95689900	974134	2303300	2097530	4511910	3228640	1720300	73531800	1302130	7305230	1163560	15643600	5716940	8850380	1612620
H2AC11;H2AC12;H2AC14;H2AC18;H2AJ	7909760	3011760	7354330	12474600	2342800	6696870	460961	2608020	1063950	3783300	2346740	986561	3505130	1397910		1615460	923500	889511	3749730	1511470
H2AC4;H2AW	2325870	476212	1431580	2601820	855939	5357820		487629	242297	594106			8966770			258675	281833		226854	234657
H2AX	48892500	20509400	55154400	115040000	16771600	500152000	3553220	12461500	15352600	35278500	26138100	35451200	609634000	18415000	46198100	22111500	23294100	249576000	170041000	24052200
H2AZ1;H2AZ2	402504			436980
H2BC11	1669370		2356870	1728590		21567100				1416990		1249110	12135700	914486	4539700	1329260		4549960	4173590	882869
H2BC14	55776300	32635400	86007000	118094000	28876100	1039760000	6488420	19937500	16908200	65846900	49499300	37305000	982854000	30888400	100616000	36771000	54304300	210978000	240518000	36529700
H2BC15						3027560				110766			1281640	94007.1	512041	291020		344187	326501
H2BC18						6944010							6647850	201944				2135170	620780
H3-4	34439900	16597500	50865000	72250900	14013200	570883000	9077740	13735600	9391720	43606000	36155100	15642100	569685000	14042000	47829900	23748200	59189000	120439000	130851000	22367700
H3C1;H3C15						5701570							2289680						1718620
H4C1	54509500	31491800	72759100	104753000	26450000	421861000	8624750	17729200	15010300	47541000	65556700	23415600	385912000	26845100	73010700	33471700	44885800	140554000	136765000	26609600
H6PD				317250		262840
HABP2	3037140	1752480	2797980	2053620	979267	966810	626629	4044920	2053560	3061860	6248990	839739	1020620	1702880		1723560		823552	2857040	2845820
HACD3	184046	181981	217932	126226	300988		33456.4	173387	196619					57472.3				89386.9		491857
HADH	531663	1867060	823897	1553980	2111720	370494	414753	776466	520769	751073		298169	639338	594465	1084350	1444370	1195030	3379970	516679	1993780
HADHA		982491	464802	890499	1644750	289614	291181	447967	349042		324387			242233		763286		379519		714770
HADHB	475364	1194420	536516	990332	1683900	629781	249178	486034	438842	660935	266753		331737	305851	840430	1325880	1432660	2696990		1057060
HAGH	3741500	1919050	5049400	2980330	2605170	6438520	949438	1972580	4692050	3698420	1385990	6023560	9645760	7258330	14802300	3463690	1527240	7484930	10027900	3284620
HAL	108647			102591	138381		142920		227255			200134		183706
HARS1	2505890	3679980	2516140	3730410	2636330	1935460	2990980	3217720	2739410	2726910	2214710	2773740	1561050	3257530		3023210	1387660	1642720	1929280	2777250
HBG1	3319760000	1238710000	3131020000	2779160000	3061680000	1254560000	174036000	1811440000	7106060000	2561400000	1155470000	573450000	702331000	7304330000	440018000	1365210000	1043740000	376826000	1259650000	813111000
HBG2	1941880	610606	1482970	3355370	1166310			668754	14754600	1818470	1116190			11514800		667272
HBM	131866		70046.8						79892.6	42546.6				75818.7
HBQ1	1158510	134787	790434	459452	522455	72542.4		262873	908530	438333				759952		307068				174977
HBS1L	846933	929958	1173590	1054730	971998	736264	665816	940784	679984	672929	691448	1571890	955295	792361		722287		673642	917456	636143
HBZ	2404940000	258493000	1866210000	789364000	695335000	200441000	46341000	509546000	1714230000	960320000	285207000	154433000	197624000	2083950000	873642000	613056000	11514900	106699000	117831000	216994000
HCK	1511890	1126360	1021370	2558270	1013780	763952	168503	1267300	918330	915874	639995	577859	534291	923074		640459			262003	1334510
HCLS1	14870700	16711000	21649800	19610500	11748400	24086100	4104390	11595200	6281650	16147400	16102100	40981700	22836100	9312840	27744500	13290500	13048100	26045400	30515500	11572900
HDGF	1055470	1284470	1056820	1897070	911329	2466790	980295	938747	1192150	820073	1246260	1620960	1366130	1202560	3387620	1233590		2497950	1207490	901170
HDHD2	1872360	1603760	1759010	1530680	2168530	536000	2954770	2229370	2196080	1572700	1402100	596553		2127130		2210140	1167500			876001
HDHD3		84645.4		35365.2
HEATR5A		119429					110910
HEATR5B	60050.8	98822.3	52857.1	95693.6	55274.6		111724	46081.9	28149.2									153059		32585
HEATR6																		458773
HEBP1	3683580	1622090	2704710	3625020	2135720	1500540	956038	1337540	3158530	2703650	1598500	1851870	1359980	3065620		1744940	2047610	938495	640103	1995220
HEBP2	421429	329985	346179	866462	384079	339319	1118450	356263	1191400	411543	330686	190983		1475770		313220			211783	114474
HECTD1							146638
HECTD3	2074140	1240750	1649710	1310940	2212800	1443210	2054030	1320280	753043	1701560	600038	1427210	1348130	888306	1218310	1844720	1678380	2017640	1480840	1420900
HECTD4	164544		68379		118464		43517.2	50002.2												82299.6
HEG1	17128900	8696560	17967400	13587300	22763300	13813700	1265400	8825640	7348170	17570400	5627260	30721600	15385400	9121640	7810160	20576300	20824700	15904300	20105700	22012600
HERC4	446075	605153		670946		421390	625417	580033	363253	547720	457694	494152				233308				262506
HEXB							29714.1		30963.7
HEXIM1	108489	255498	135979	84843.7	101832	83645.4	130668	96811.4	86916.2			126620	102025	114018		89799.4		392189	97752.5	145819
HFE												385388
HGD							605228	153019	151611		276284
HGFAC	3972650	1922540	3117350	2691480	5388030	613279	324071	1952430	1299820	2849920	3137600	1054260	620027	1464370		2986200	1382770	397360	879773	2216380
HGH1		24285.8	29791.1	38012.1	41177.8		18501.1	49023.2				32098.5
HGS	5170450	3031970	4981120	3088490	4282160	2187700	1926300	4115310	3480250	3705140	2380080	5756670	1979380	4110630		4080340	1676040	1717790	3723770	4427700
HIBCH		806218	484541	695139	938026	553820	49861.3	362678		143998		391752	649834		1311000	530666	843647	3828810	2177430	1047450
HIDE1	561297	466236	556910	3570720	580877	1021910		604818	140404			221769	1278240			481754		209815	162124	215407
HIF1AN	328180	342583	446280	377827		397092	538009	435553	341931	281937	630494	1439420	266983	607668		444897		372692	1475370	534156
HIKESHI							540824	462944	527107					411711
HINT1	22920600	11078900	13273400	15089200	12578500	22682600	22222800	12292900	16822900	12428100	10920400	22594800	7766500	13330600	4844150	11405900	11302600	4928660	17173200	9399740
HINT2		637940	319046	453198	878608		41615.2	137993										1445290		756049
HINT3		484396	461466	1260840			370577	468970	376916		303442	268980	297167	469358	636491	700643		340679	270717	321348
HIP1R	71571.3	43470.1										210010			811274	109670		300107	293681	58105.3
HK1	2426970	3292370	2549660	3537920	4807270	3177800	7331530	3441630	1968770	2585400	2064210	2516900	2795660	2260820	3934610	4335080	2768310	5658400	1712490	3305230
HK3	598263	410624	547805	3922460	574887	1976870	122367	521850	267645	513771	139735		2295000	211564		550817	362702		124916	302137
HLA-A	297626000	108964000	382691000	272378000	139179000	324389000	172579000	142105000	174809000	264760000	265969000	336792000	276041000	167402000	152136000	192104000	178061000	331020000	239019000	168893000
HLA-B	339100000	201908000	386235000	405214000	104486000	134785000	171582000	250905000	184759000	330498000	134099000	194895000	204368000	171198000	43770800	193842000	190411000	74067600	121931000	399165000
HLA-C	8892670	42889800	20889400	20901900	14727400	42341800	9132370	14437400	5904840	18678400	16070900	66131300	47660600	13341000	46469900	14447700	22996800	11750000	81814100	27866600
HLA-DPA1	922845		617152	1150570			219952	610270	1403190	394000	1744670			1508150
HLA-DPB1	13261200	3611050	9063030	7530770	8309740	3729830	1086440	6066760	2552780	9484260	5482340	8892090	3795240	3216240		7599300	2692730	5566920	5729970	3494730
HLA-DQA1	45370.2			23006.3				17008.7
HLA-DQB1	3302460	1432940	3052650	3569540	4502300	1299950		1937350	585350	3976410	3068710	3713690	840894	327178		2113660			2471930	1206090
HLA-DRA	4880080	2089930	5527640	3318290	4401380	8796440	664044	2951250	2324240	4691480	5167230	11346300	1205920	3181290		2540850	5670990		7479230	7178080
HLA-DRB1	4096980	1976530	3957920	1694040	9339410			2192820		2287680	6904750	9322750		130241		2851830	7319960		3580170	10538600
HLA-DRB3	1196140	722493	858574	2106930	1114720	750909	425799	1516890	790352	735294	883960	781221		652079		1295540			502951
HLA-DRB4	11771800	3868380	5708980	6617290	3305030	5338120	1404190	5885870	4021340	7577490	11344700	2121870	4445970	3241150		3861110	3430980	1162130	5550520	2904880
HLA-DRB5	11710700	6964800	8077860	7203260	5406380	19725000	1877840	8197230	5911670	7257470	7669890	11414900	10954700	6004320		7266220	7073980	6601650	7043130	4930590
HLA-E	1071990	1253090	1203460	2999810	510580	1505440	237668	779358	715670	941314	926189	1209080	771098	960590	1120270	808037		3352090	1498940	929004
HLA-F	576985	459446	560948	768167	490708	542272	118048	506343	366630	350737	252650	480147	207664	310046		383780		180876	365781	630330
HLA-H	1890870	1418680	3267780	2192020	2106840		6939470	2892600	2797110	4551670	5263340	1164120		2502790		785076	26914000			13314200
HM13		55089.6	48602.3	167681			45811.8	57738.9	47438.9
HMBS	1129790	712022	1218480	958135	1363650	421937	200565	669732	1776330	1218600	785752	552370	328042	1621420		842375	1874370		1566410	873003
HMCN2	127054	173539	521134	251875	733934	188288		62647.2		253520	970886					205586	520379
HMGCL	181541	1117990	709264	743062	1310090	1087790	323348	339083	258678			237224	1660910	377082	7782780	1746340	1892160	13511200	840076	695923
HMGN2				306331		1417810							578049
HNRNPA1		306850	836391	570741	448944	8666660	260804	178572		591872		1372090	7675750	459397		432001	605125	2450240	1891520	575449
HNRNPA2B1	690507	620906	645444	960401		2531120	544161	697172	717425	621550		620015	1778550	662178		593367		871563	721932	617589
HNRNPA3	214293		484445	227293	222085	818661	393586	86918.9	125599			339025	999445	261623		237328		1691880	967155	276359
HNRNPCL1;HNRNPCL4	1532000			815675		2939410		830151		1295690			3597730	939990		1191400		1098180		568669
HNRNPD	511370	453505	495550	1334260	727748	1439380	256456	494136	397141	432412		602026	2207960	311627		600811			220395
HNRNPDL	166866	243582	186023	342060			166483	246297	189419	179680	340855			235866		173159				131372
HNRNPF	770669	599394	561147	686865	783497	510263	682741	684425	740582	589659	408374	535219	403579	601010		521078	410940		406082	471347
HNRNPH1	642558	1087840	846068	1267590		1358720	762280	669896	526386	688687	771018	961603	848464	731287		871924			699437	594644
HNRNPH2							36895.5
HNRNPH3		190828	196975	229232			141358	133596	154957			206028	265193	102890		160228		569368	305306	175517
HNRNPK	3467380	3203370	3258770	4746860	3186460	4349230	3872300	3006900	4066790	2985410	3048870	3955890	4665450	4000830	5833970	3868670	3305370	8445480	4327890	3160020
HNRNPL				97931.3		68751.7	47845.8
HNRNPM		280988	473709	420990		1692660						259804	1579040		1123960			673932	568395
HNRNPR	36024.3	20931				188395	36301.2	33765.1
HNRNPU				918818		4637090
HOMER2	324137	469072	281092	351532	217482		538751	397161	546283	276886	523895	644654		456279		274913	624010	678344	1523770	489683
HOOK3	569783	1025280	1210170	879216	893569	2029490	863010	844064	726762	895421	556046	1123280	1633280	875679	1261140	862420	839672	2276100	3463730	1180090
HPCAL1	6083440	4875840	5677920	4320340	3187440	5510650	12159300	5637030	7900430	5328310	7208440	7668990	5165390	8506740	5864770	4064360	5506340	10926700	10237700	5465430
HPRT1	10677500	4919960	8550750	7430740	4021520	2463470	7468590	9721960	13523900	7853410	5886500	3844310	2546350	12116600		6799180	3518900	2310940	3671050	4297780
HPS1		315429		462954			488748	295342			245337							367876
HPS4	54826.6	163287	79249.4	113283	82794.2	105385	39956.6	52862.7	35283.5			196920							144987	123683
HPSE	1159810	2218560	2107100	1260990	2561500	788354	1411650	1660800	1102990	2530840	2058560	1416950	1458260	1124440	3537450	2283830	6546690	8646400	2710820	4232470
HRAS	1198000	1468260	1807470	1620600	1544640	1956230	757488	1298720	1188730	1253930		3080050	2187150	1438950	1239160	1344920	1392010	2034650	2245750	1781590
HRG	27087600	16508800	24778200	20186800	35298900	20843000	10017500	28728800	20807000	22178900	50553200	11660200	10634300	19947000	9269920	26586100	18844100	5368500	17570000	20089000
HRH1												188690							315324
HRNR	27486400	13057200	16414500	14735000	26333300	11393100	96603200	19667000	30038800	26041600	11042300	22163400	22489700	46481300	214674000	33094700	19430800	19439300	30857600	9586520
HS1BP3	450785	809609	658232	591760	499155	787315	481871	539906	330675	591307	434073	1034090	729270	410731		559832	884755	633256	764137	749415
HSD17B10		898365	411143	735944	1273770	344443	312058	396465	284696	340350			304260	274950		592283	476696			781612
HSD17B11		215360		1610920			58779.8		132275		362400
HSD17B12	1562380	1686100	1373890	3518270	2961190		642584	2086630	2183980	1051250	559084			1780750		1169340		635718		1220730
HSD17B4	1180390	4263010	1869330	3405520	4180800	1359970	4356450	2966980	1377060	2322980	2595350	1122900	1406620	1695050		3428240	3825190	1319820	1381920	2788150
HSP90AA1	77171300	33984700	56751000	44158400	71600900	19288800	59997500	68274100	67465400	57331700	34794400	19834500	11905500	61704100	17990300	55377400	27698700	12095200	26752100	38681800
HSP90AB1	12676400	12157800	12639600	15873300	17197400	10819900	12593300	15543800	12328600	12588800	10293000	10466000	9612010	12931700	9436680	16381100	14038200	7810300	16321300	11466800
HSP90B1	8709920	9668030	9310160	14063800	19793700	7401000	4638980	9102680	7276290	10358500	7329000	5829420	6969810	7367540	6692910	12114100	15365700	13584900	10529700	11522700
HSPA12B	216211	108512	203819	173179	142750			133521	83044.4	134186	85374.7			49903.2						77833.8
HSPA14				202540			198911		142351
HSPA1A;HSPA1B	28854500	31519200	27795800	39330700	29608500	23515700	23537500	47984900	30662800	39218800	19020700	17556200	23162700	30264600	14367800	38005200	43801400	12834300	30118700	27174700
HSPA2	564951	444581	522495	1000610	1619010	314304	302040	566648	367169	651996		282230		360825		897714			228589	382995
HSPA4	8978020	4712940	7025790	4804680	8521360	2154590	5144200	8783450	9640800	7175230	2840550	2809460	2634690	8319710	4508130	7491800	2870820	2647920	4265170	6937590
HSPA4L	109134	215712	98263.4	112446			269910	171644	140311	195517		177024	270819	196006	529123	84135.7		330806	398802	217202
HSPA5	18658800	18799300	18467200	28330700	36852100	18318400	9857940	19070500	15721300	19997600	12562200	12673400	16040700	17140600	20310900	27123300	26275400	36884800	30270500	20707300
HSPA7	28124700	14976600	19988500	32940900	17060700	3351820	45679500	28413200	45491500	25513700	80286000	1872640	2642060	38924200	2976530	24327200	10874200	3071860	1966100	7424970
HSPA8	188972000	174550000	185850000	163434000	210581000	119162000	144403000	175243000	174506000	195644000	119079000	104916000	128294000	176412000	64661900	186452000	311881000	84312300	163391000	170374000
HSPA9	589110	2626520	1283680	1996210	3295520	2702820	469197	998784	757262	1321920	406466	852556	2962660	796383	4692070	2423580	2543940	8998700	1808580	3640670
HSPB1	52758000	69480400	132434000	65643700	44290100	87840000	17106000	32497600	37287700	60097200	45680500	92366500	237686000	80598800	691952000	90858900	51848700	607443000	201431000	73428400
HSPB11							58937.6	36170.3
HSPBP1	305897	148900		181139			70703.6	354007	215406	151238				147637
HSPD1	1491880	6518500	3085250	4466180	9408690	3875840	1516490	2284100	1524030	2795340	1402840	2140850	5365360	1914570	14484900	6236250	10365900	21759200	5006950	7200730
HSPE1	635770	2461610	1126430	1586770	3382120	1506330	680383	870435	870976	1159630	683231	419329	1528680	680422	976521	1672740	2078510	4740100	943588	2578850
HSPG2	494930	185567	598746	374694	1351270	280209		181264	224883	283967	219477	332270	211399	178362		543206	375172	288692	265922	384319
HSPH1	951150	1085560	1002280	1162340	1611740	679725	1065800	1129400	1005880	924061	1030800	988450	643488	1154400		1112380	710697	598706	967169	960274
HTATIP2	375583	864677	335440	810044	818463	719657	1406260	573476	775678	598116	532045	514691	600823	999648		490969	635401	840808		576562
HTRA1	74621.3		51164.3		33504.5			19667.7	41358
HTT	643794	834786	628333	880516	901564	518434	903278	766254	438209	591751	728495	625110		389977		845518	687478	740238		835906
HUWE1	3410490	1706470	2937740	1777380	4026620	2027730	1204900	1778030	1347840	2445630	1143350	2485280	2762630	1587510	6161140	3151160	1397990	5509480	3189320	2549520
HVCN1	375402	640597	605866	1405170	259692	1639890		523700	112400	388418		300769	2644540	168462	304335	476406		1727080	1356670	224785
HYAL2	385137		142215		435189			200898	246711	411684		558525								476469
HYI	59196800	27050400	47705600	21645100	37462500	6585320	7374350	66125300	87609600	47620100	63515700	9570180	3157780	77428900		54158700	9887990	412967	7616420	27648100
HYOU1	979169	1208910	973577	1515910	2024580	830850	461733	1058090	968338	1095630	724997	509977	751149	977692		1573820	1099630	1360060	1379320	959740
IAH1	369280	596622	337502	934544	449112	392507	382590	500920	686645	499173	221414	178303		836977		527534	469781	239497		530124
IARS1	340884	372998	336701	499003	210732		339120	252305	103680	269120				147232		171358				246547
ICAM1	4306300	3397250	4289350	4715450	2759300	3219020	472903	3310400	2785630	3971100	2288140	2607210	2945440	2847000		3901650	2940720	1159010	3302530	3680370
ICAM2	66264000	108793000	101341000	81655100	80200000	89617400	91412500	91749700	132305000	83177800	165643000	175183000	95152500	134695000	181579000	103331000	140910000	147068000	126759000	58342300
ICAM3	19359900	14015300	24567700	112784000	13429500	51678000	1806570	16858700	6436380	17407800	12689500	16324700	87934600	8883370	30145300	18673800	13167800	21021300	27387100	8407180
ICAM4	2734470	1180570	1898650	789386	2147320			2501980	4548930	1662740		1026720		3900690	7645120	1952950				1760750
ICAM5	57870.1	70728.3	109067	62091.6			36113.9		48161.2			55974.7		143922	921080			426107	178347
IDE	1224110	655479	985877	651903	1685890		493191	1063130	1304210	789921				1424810		939609				498071
IDH1	5245530	5385740	5007210	6835780	5711580	2876930	10154100	6971960	7177790	5260520	6106980	3434500	3126410	7320370	4336700	6182590	3731440	2671150	3479300	3709130
IDH2	2127950	5312690	3559830	5165880	14097900	2766700	2370470	3250810	1914640	3608470	3242140	1397840	1999630	2351190	1989840	6575300	8717650	3470480	1417330	8063540
IDH3A		692307		322744	683280		259755	217041								348629		205416		496582
IFI16				209864		235067							120821
IFI35	904510	734767	670560	9261290	770884	707564	1146610	980780	1023540	1491460	884589	506037		971372		685432	2338800		1629510	518300
IFIT5		73902.4					78630.5	62388.9	40659.5			87905.7							57238.9	29773.6
IFITM1;IFITM2;IFITM3	48938.8	19145.8		79018.6			21627.2		51211.1		31370.6
IFNGR1	298968	344448	471095	381991	575462	299364	233095	304898	507451	518019	436799	488401	487255	549950		459389	685649	424696	772681	472230
IFT27				37114.2		44048		15188.1	23594.3			48981							75221.8	28686.9
IGBP1P2	320377	85180.1			244416		220908	313018	478021	135654		249163	103031	364202		146791		106640	137441	398412
IGF1R	907447	755989	753914	1466450	513429	531854	647161	840220	899985	751232	547786	962490	469332	852832		550618			423286	851972
IGF2BP2	307139	532419	439332	489165	406872	607351	512686	375347	293323	347523	278187	289866	495698	304934		432887	592969	1085850	601226	515553
IGF2R	127440	138491	210860	1124210		692240		217540	108633	257693	350230	242103	195473	121020		284134			359827	187534
IGFALS	2838620	2119170	3224230	3072960	2368720	1271300	283771	2536060	2938570	2289760	3796380	1457650	1240020	3657000		2727890			1914560	2817260
IGFBP3	2175640	1100600	3470870	1796290	2819700	7567260	504465	2078670	1390930	2530860	2927090	3568540	6546020	2182020		1900480	925220	694689	7647840	4712880
IGFBP4	343867	260474	157314	319088	340512		67404.9	112838		141499	556016			241857						212116
IGFBP5												349419							1042880	502060
IKBKB	363907	629765	479363	801868	562335		667382	685927	354428		426472	461879		241023		416761	801057			410289
IKBKG	395255	618790	646305	877444	507647	1247500	472360	543569	384552	310353	370332	1256330	430974	452633		476397		804337	1172360	634606
IL10RB	88491.2			343147			132613	156401						115544
IL16	3601830	2380820	4240620	5031950	2552710	4500240	279408	1958350	319122	2198150	1638780	7870800	6589180	1135150	12629800	2805810	510009	7264430	5037630	3159600
IL17RA	1141150	2134880	2057860	1782660	1162870	2726660	701959	1217210	1144220	1271640	1197680	4246150	2721050	1831540	4464300	1562560	1200810	4550910	1268840	2299950
IL18	916188	1433450	1788920	1890860	596607	2357110	1227770	1236690	723489	1369400	729404	2704360	3434200	1125290		961317	2184410		2582180	2215130
IL18R1	634157	520421	647107	4692930	592968	1203180	44737.2	414204	206884	545196		669904	838848	318173		448365	535439			460625
IL1RAP	333888	535581	387898	993610	647024		1668470	754418	349229		496818	211054		371643		949748				386595
IL1RN						310440	145703
IL21R	165370	186226	317077	345933		235682	170684	246856	247049			608630	206579	143573				1044920	385627	349514
IL2RG		81087.3	100572	137661				57083.4				72946.6		35107.5
IL36G							834213
IL6ST	1182170	1780320	2527710	1571780	1118840	2745680	804981	1172290	2082490	1440120	1665510	4160720	1657050	2385580		1253840	2943600	6176640	2699860	2277850
IL7R	302290	196728	487179	513890	300228			177603				342333				350536
ILF3	2924320			2048760		1940520		1206710												1225780
ILK	148204000	212163000	213586000	161229000	122348000	103793000	233719000	197626000	198512000	183656000	272699000	266864000	105907000	210354000	98023000	152149000	272748000	105423000	88136600	217330000
IMPA1	3465000	3153960	4089000	2892500	2240300	3577980	2441300	3153340	2426990	2696800	1904110	4990840	5789410	3155640	2752500	3195470	1869930	3106970	5381570	3213280
IMPA2		73185.4		99004.8			159535	96424.2	60799.2			87234.7		155553
IMPACT	42323.7	58568.4	39371.1	64368.1			49565.8	30502	27703.6					41043.6						38108.2
IMPDH1	1513300	687039	1234700	8730020	685017	3011000		327994		735673	688759		2904190	262866		487297				199912
IMPDH2	3040120	3850700	3031900	14245000	1997070	9333780	984889	1463700	683663	2123830	2501290	836998	7166280	1010670		1386460	1216020	818557	1399160	860964
IMUP	1690050	2044400	3488880	1352330	2111850	1289410	1320980	1573690	4819920	1289910	1479180	10282300	4633020	5000480	18346500	5612000		6485940	4828760	3891300
INAFM2																			913244
INF2	9814550	13802800	13559200	11579800	7739910	7137590	11299700	8656480	13148100	9977340	15119600	15984100	10737800	13120300	20956800	9888860	14963300	24030100	7848340	12873200
INHBE	508635	392882	466522	401753	1305530	317510	107112	155993	228245	483645	260446	537092	190010	235473		378141	585123	369589	2961260	276415
INPP1				58030.6	42399.4		37832.8		18377					50434.5
INPP4A				141141			158755	104904	133625
INPP4B	468799	639800	790153	342055	490714	864966	923019	641198	622499	494450	512437	1326710	634058	595134	595327	648563	481951	2060980	968273	818744
INPP5A	3003120	3398520	3166210	3663410	2102370	1952080	5167720	3898280	5483950	3184920	4850470	2528660	1811800	5183000	1589080	2973800	3007180	1696040	1384210	3346530
INPP5B	969030	1143750	1142070	1003850	1423260	964637	1210660	1084560	1198270	1144560	937795	1370560	1082010	1258520	1870660	1062270	1641950	2913630	1122160	953430
INPP5D	1513490	1525290	1969760	2222990	1288830	1766110	929742	1374960	881096	1314090	3638690	2829410	1796480	1124760	2048400	1516160	1238580	1776690	1445920	1355610
INPPL1	796044	2217780	3012000	1049040	818587	4495060	973279	1097810	724250	1351790	3314490	5163230	3669920	1727650	6150800	2135850	2037670	8212020	3241100	1676260
INSR	224336	183451	264038	170311	184832	246895	104836	158274	142162	191719	133213	236893	388072	158914		219462	279657	371617	556212	333013
IPO11					38705.9			21269.6	49928.8
IPO13	116598						157843	169865	104202
IPO5	1722060	890498	1115250	1121900	2289510		2065270	1415940	2268710	1237570	798170			1886570		1376170				583548
IPO7	3337150	2210350	3169410	2199810	5839450	1710530	3367200	3397940	2834470	2748040	1647460	3321030	1378290	2461380		4223030	1166990		3981380	3021110
IPO9	1127400	809740	1133610	768835	1147140	604547	504328	977306	738475	804220	511427	1057050	629461	832625		1311930		809806	1499840	933990
IQGAP1	9030470	6582660	8312640	13078400	8375030	7696430	1290460	7452920	2744010	6995160	5022960	9863810	6853320	3267480	2458130	7166340	4504970	2226340	3367860	6180240
IQGAP2	7051040	11489600	8839150	11892500	10305500	8278300	15962700	10827800	8096270	7776520	11569600	11784900	8076980	9411680	7205880	10141400	8597850	7903200	10034200	8933030
IRAG1	146255	454363	359013	279478	747545	191260	234308	265651	182045	288366		305964	236576	223613	488530	428915	486386	4964770	691965	1006730
IRAG2		182152													5944090	244690		8936050		212207
IRAK1		37815.6				26520.1	28205												25834.7
IRAK3				44037.9			98989.9
IRAK4	1225260	1804040	1248860	1371230	1136400	1098390	1567570	1264000	1285550	1144000	1235070	1575200	1132760	1383470		1203160	980815	762212	872291	1233070
IREB2				136389			185259	112803
IRF3	396806	525184	532031	794485		177672	874384	642793	490225	443227	663661	347010		454844		505354			1311970	286899
IRGQ	817833	872599	931131	845109	561835	623650	839876	941760	965306	805125	464344	1182720	870747	992153		695124	558540	610786	3109420	833529
IRS1		135331										161744			1560370			283335
IRS2	654859	1541410	2122550	1077290	889583	1392390	670370	699555	601572	761077	1078630	4107720	2780690	705817	6601240	841373	1002540	6799320	2252360	1707230
ISG15	533511	400525		670781	234663	664479	144146	421051	522610	558572	280254	636205	513061	329515		409716			543965	350864
ISG20	126127	52855.8		121671	98784.5			90738	86883.4			83659.8		89532						52451
ISOC1	3532990	4398280	5486660	4083550	4181750	3646760	4224590	4035140	4210720	2944710	4836530	11678100	7095600	5152250	3810160	4785850		9108200	11676900	4407410
IST1	5924230	3415130	4631250	4889740	3928740	2872220	3216550	4874220	4448970	4084530	3981070	4686700	3175020	5316950		4474400	4610810	2494450	5343810	4738500
ISYNA1	604900	994209	1144180	701663	1430710	1375930	850901	915115	419333	809982	684386	1045340	1258780	473780		892126	815623	1256280	1316520	1050870
ITCH	5228540	4688510	7232220	3663110	3552010	3874170	3226500	3303260	3871800	4427820	3607990	7089180	3355060	4128300		3390130	2393900	4346370	3599230	7522330
ITFG1		211364			97351.7		70896.6		139158			119761		147324
ITGA1	1867970	911870	1773780	1114580	864428	1061420	274640	1022930	830366	1454570	398468	1338210	813614	1012530		1089180	1340300	436690	1564820	1949080
ITGA2	31081900	26783700	37634300	24607000	8067240	15506800	41123600	28463300	47512800	25314200	53697000	12174300	15837300	49756600	17649100	24600700	16188300	23808800	17444200	35717900
ITGA2B	835079000	874210000	1248500000	713216000	453779000	470184000	1526350000	981898000	1586580000	992357000	3069900000	651156000	538203000	1757380000	769054000	895438000	1278010000	543147000	594532000	847656000
ITGA3	927641	570112	903396	855619	652353	725631	82976.2	655585	361767	761730		911602	1108090	287982	385413	702938	1166170	820642	1071660	777664
ITGA4	6614710	5068670	5220520	11683800	4239610	1864920	565931	5053520	3414190	5428180	7071600	2791400	2325950	3532010	1830000	4658640	2815060	2276860	2055650	3435840
ITGA5	11580800	10321200	11980300	16950800	5667090	4508080	8593480	10572000	14105700	10993400	16679300	7215990	6584250	16660800	11332900	11306100	9459010	9562930	7762750	9839330
ITGA6	98019600	79364700	117192000	79544600	47465000	68749300	97166000	103689000	154191000	94247100	152440000	125944000	53734000	144841000	41216600	95326900	109634000	69634900	95462100	103596000
ITGA9	420206	331272	516980	713882	589945	350363	38834.4	408679	324780	408486		667922	98596.9	172491		466103			46293.5	542950
ITGAL	17025200	7358180	13443500	28327400	9462170	10307500	1442550	8713870	6628560	12620800	8337330	6762110	6179480	5960820	2289990	9003970	5815470	1871040	3650250	7883820
ITGAM	10423600	8547690	9230390	48493000	17264300	28347400	1434240	18122000	3438960	10287800	7208320	5184000	32405900	3942870		16252100	3617000	1973600	8007970	5326480
ITGAV	1676260	1701060	1635060	1448720	1261770	1183840	2216740	2397490	3752120	1704770	3148480	1649510	670609	3620500		1585730	1869130	650727	1579440	1624790
ITGAX	1147970	869898	785896	5437490	1192350	629830	102259	1306320	517995	756434	786415	441200	587709	644876		1088670			451465	472776
ITGB1	134936000	114898000	227931000	132130000	75428600	132097000	145011000	125914000	208559000	153875000	191397000	178314000	157022000	253741000	241267000	164977000	175265000	319522000	179258000	162859000
ITGB1BP1	3006940	2441830	3759180	3694620	2159590	3132570	759295	1901740	2100460	2400750	1668110	3305130	5600310	3174880	24064300	4588630	1323850	15483800	3661560	3010470
ITGB1BP2							48023.5
ITGB2	19058900	13234300	19579500	60176600	16738400	23087400	2282840	18216300	8025660	18552800	13287900	12330400	21413900	9814050	16943100	18873200	12380300	10433300	11365200	9834100
ITGB3	771152000	830689000	1090780000	704308000	485960000	388466000	1067090000	876092000	1171810000	862988000	2514580000	593656000	454340000	1379350000	547755000	893587000	1255860000	555101000	558887000	968779000
ITGB4		38834.5	74850.9	49934.1		104808						110821							92120.5	82315.5
ITGB7	3539700	1638250	3147770	3738530	1662590	988675	217802	1563890	884450	2587040	1026160	2365520	1726770	992172	5544940	1617170	928026	2916860	1683270	1743250
ITLN1				653901	687556	129580		166392	95408.9		142240			166774		764558
ITM2B	816463	389375	700557		430904	260782	36231.8	204892	300756	254519	261281	837268							1337710	429582
ITPA	873924	1075870	983010	772239	813664	1944800	424664	567205	643218	374848	343898	1779340	1793430	879858		400871		2804490	1347810	374930
ITPKB	310056	837203	987785	440279	501232	1696960	372194	360185	340202	452736	490673	1910650	1769320	624453	4375900	820570	555954	6620720	863842	759964
ITPR1	134389	494445	284108	496360	968022		123190	196650		280113				136576		382838	209373	364165		658024
ITPR2		31679.9		29944.3	46162.5															29074.9
ITPRID2		257525					247226	106007										474074
ITSN1	1192040	391498	866615	317413	484356		315450	662938	551028	597172		743167		590271		312227		329979	443293	763532
ITSN2	439997	467693	498656	410306	682705	639456	490147	494377	440023	413988	413587	528889	678808	401376		672391		1168430	879346	527557
IVD		802454	309165	441956	1296720		82960.2	353222	210084	289466	173074	259594				691813	353101	2285800		1192650
IVL	704118		557265			1494880				405045			1634080	370463					514462	513284
JAG1	219281	121670	312515	380063	685430	81864.1	45938.5	180552		215500		271259		88239		347836			224137	92486.5
JAGN1	316230	565515	434770	822568	1224100	110502	92928.1	274948	228155				124213	191162	1903900	673882	338979	741150		674897
JAK1	3725840	4306190	4144320	7660660	4405690	2396250	2405760	3287660	2356090	3676500	4079090	4788310	2225940	2421030	2934600	3737270	3531040	2916500	1664390	3624980
JAK2	1546080	1608690	1845270	1624740	1551670	1544970	1941910	1490650	1301980	1386120	1832380	3078130	1266040	1203790		1283800	1813460	1472410	822551	1507720
JAK3	519228	726187	539379	905524	498962	571547	857126	561656	406196		859175	460566	603237	358992	1174380	670178	413371	429891	488064	582042
JAM2	709990	448571	590631	514913		281246	200705	460281	486255	539458	296737	194316		766925		385392				231987
JAM3	20098200	24804600	30539800	29717500	11297800	17325100	46175000	26923300	37331100	28141700	47160600	20070100	29872300	36163300	28660700	18805500	38050000	45706100	23721500	27510000
JCAD	111409	140401						93958.6				164570	140953		583350			1930400	165638
JMJD6							160297
JPT1	735760	520046	827015	838311	589720	1446020	76111.6	511032	568955	793425	489830	1627260	2344880	980348	8109220	713236		4067290	2785310	900350
JPT2	1013970	1597990	1869340	1380510	792873	2340670	382814	778160	794925	908801	984786	3254360	3210240	1309270	3453100	1008110	901326	5519170	2906680	1283300
JUP	2903070	1761790	2188210	2410800	2285620	2656360	16855300	2189950	2967500	2525620	1727780	3886330	3928450	3904790	27703500	2870530	2132440	2340750	2618480	803488
KALRN	3622710	5449880	6325680	5416520	3054830	6729310	6479270	4219290	9916790	4434380	6274390	8024310	8058240	10578200	13882200	5753250	4292720	16035800	6679910	5299140
KANK2		235891	238067	182973	131396	506891	98916.1	109616	97426.5			218327	513863	239628	460336			1697110	363622	309299
KARS1	300772	333687	542956	260134	330315	566497	164279	145221	191058	344548		742236	1525200	300917	992491	249790	133395	2127160	1119110	520586
KATNAL1	138574	125619		167206			118996	176167	130336					113729					437020
KATNB1	315239	734544	463136	471288	296400		386092	317291	379549			805563		260393					304790	357467
KAZN		631845	341614	351949			469285	327991	162751			193761		251891				564914		276882
KCMF1	1978170	903642	2047200	1107280	3435770	466179	465091	871289	980458	2646900	418872	1106230	1756150	1084860	14755400	2408050		3056000	4380450	2476310
KCNA3	263952	205387	229218	91645	404572		157621	202478	289180	139677	250640	119283		244458		216699				199563
KCNAB2	753774	246790	666432	485462	484742	299543	529510	433432	514539	307674	446886	406547		496419	693706	344279		473540		523340
KCNN4	378353	258348	416968	217042	420141	140091	12952.9	370753	214869	239700		195953		291170	583791	644124			200912	518006
KCTD10							532144									722081				522488
KCTD12	12811900	2076210	21880700	10130800	26080200	11729800	854701	3279740	5622800	10783700	526099	8494840	13813500	6414700	2517300	12908900	14243100	23313500	12385000	57013400
KEL	8181740	3733410	7136820	3349890	12506800	1419380	368819	7981370	10300600	6118410	2854060	3997910	1241690	9413300	4605020	8597480	2425760	1467640	3389670	7618350
KHDRBS1				288525		1116800				226902			994095	113318				414733	132387
KHSRP				60641.2		228384	14606						151465							15437.3
KIAA0040	3149090	2081140	3600190	5461370	2470410	5529770		2548600	598886	2545010	1872600	3573930	3766490			3199500	1381940		2691920	2114910
KIAA0513	3684130	7040210	4833870	5013660	4652240	5100140	6318030	5613090	5478200	4534820	4823750	7536520	5094830	5701230	5408680	5197030	5034420	10140200	6951130	5546780
KIAA0930	53531.9	38073.3		47425.1	78200.5		44514.5	27107.5						34426.8
KIAA1191						144033						490677	722569		4407100			2710780
KIAA2013				679288			142642
KIDINS220				22690.5		10767.6	10984.5												11989.5
KIF13A							71158.7
KIF13B	509847	875842	757148	678732	528693	1040080	1008050	632382	488411	583747	601502	957099	710946	533314	1562450	676192	479419	1594360	760852	616890
KIF2A	10978800	24924200	18538800	15076500	17161900	17476100	25557600	23159700	19188300	16165300	29807400	23606900	19117500	22572500	20750000	22782900	25457900	27338000	13992500	16716300
KIFBP	107011	126235		92296.5			159013	127275
KLHL18				23813.6			5249.1	23895.5	40562					27514.4						11779.7
KLHL42		385522					829956
KLK10						1377790	188904					192233	2442310
KLK13						1667480
KLK5							267065
KLK7							1029230	245245	82130.3
KLRB1	75211			124699				20374.3	44500.9
KNG1	88304900	69582200	95177500	56960700	105078000	32151300	16556000	116460000	74866500	75645600	143747000	33422300	40444600	69495800	36483500	98517700	46274800	19240200	53991900	110019000
KPNA1	1867380	2203970	2982730	1965210	3712510	4391340	1812480	2025970	1900090	2879690	1365700	2936150	9192620	3950980	31117800	5524910	2487470	23936500	19763800	2976300
KPNA3	868406	1275910	1672090	1193400	2130010	2634900	959132	991856	1081940	1643620	1324190	2137200	5343560	3292890	43932300	2875560	1981000	14854400	4598090	1419350
KPNA4	2371900	1203590	2669510	1269860	3772000	4588300	1218110	1648630	2521500	1928380	647364	2935740	5672570	3690970	20875100	4136800	4143640	12011700	10902800	2493280
KPNA6	872635	494584	571903	659925	1896570	610373	846119	671942	842942	211374		1038670		964120		735014			2964990	463458
KPNB1	12515600	8598780	11593400	11613600	24206600	8962120	9739120	13124100	11661400	12327500	7246860	10218300	7375530	12086800	6958870	17351200	11982900	8174020	19275100	15214300
KPRP	3048370	1025560	1954990	2627210	3487110	1530320	7409960	1067680	4438770	2277970	3178290	2540000	1979160	3467520	9206130	1730840	3484400	2346290	1405300	759873
KRAS	32563300	27650100	45762100	37432500	32336800	43227700	31029900	31054600	31388400	36584400	25256100	48358200	65531300	44431700	148158000	48347900	33868700	64268600	76725600	31600100
KRIT1	2060920	1780050	2244270	2215380	1748880	1535870	673482	1394490	1140230	1915720	1204480	3979150	772214	1302430	1126170	2040820	1262190	1124080	1407470	1865720
KRT1	628062000	398743000	409381000	402717000	599241000	166830000	2098390000	697036000	894661000	570003000	294330000	547988000	353104000	994354000	3126250000	750497000	257111000	249555000	209560000	131593000
KRT10	730366000	285671000	489532000	455391000	890672000	200702000	1086900000	445059000	760755000	536664000	218063000	691793000	473755000	946585000	3757670000	666092000	239878000	293309000	186310000	136951000
KRT13	1846720	6184660	1445530			6401300	1313390	1298830	2717480	1037030	5372820		7502450	4232440	6350520	1281700				842474
KRT14	28978300	17940600	17251900	19899400	24996100	17478700	132207000	36015900	29649500	25648000	9225930	25514600	22615400	35288800	172976000	32679200	7880190	14809700	14440300	3382030
KRT15						3431820							5346030
KRT16	23963600	16920200	15645300	40556900	24354000	28815600	110326000	28701700	26405300	22452700	8475400	21836300	28783300	31063900	234716000	29526500	7485770	10628800	13311700	3736140
KRT17	4987790	1576060	3449460	8699850	4524000	18185100	7455820	2824880	7718620	4177090	3291440	2532640	21089500	7152380	118406000	3552510		2283920	5259380	1647830
KRT18				58702400		27451100							28392000					27975900	18576300
KRT19	1547690	3025000				38347800							32777900	1580880
KRT2	232809000	104835000	163311000	136622000	268205000	51829100	387455000	138297000	304365000	195399000	107037000	265392000	193755000	391417000	1733400000	243729000	133657000	158645000	126803000	54295000
KRT31									516232		2975970			398983					3652190
KRT33B									444108		2577280			1102970					2971570
KRT36											863218
KRT4	2641020	2046580	1722480	3145310	3240470	8952030	5602880	2598560	3557310	2120850	11501800	2359300	8025170	7903390	14518200	3051470	1964680	1837850		1804650
KRT76	3083520	2346260	1797640	1434350	1326730	16640800	3717930	1500910	1579980	1842420		1838590	10219300	1986410		1683740
KRT77	4727160	1287110	3445060	3978770	6170640	1751850	610624	1284270	5022760	2910030	2147510	6709090	4747220	8160430	22241900	4854840	997863	3020310	3651580	1030500
KRT8				217390		411514	1538000						429525	268160						154791
KRT80	2205970	1382280	1666770	1448870	3074170	1626650	5715030	1573410	1866350	2596650	1451850	1915700	3101820	3814910	29667600	3102080	1597770	5099890	3058510	888829
KRT82											306142
KRT84				458054			635669	332212	415441		357209	854449		389992
KRT85			221527	719629		2641920			371461		939810		2300850	281093	490042				379158
KRT86									193118		4971510			369335					2283140
KSR1	595209	1263840	1209580	911290	903973	1274130	980355	927083	645422	824535	745784	2074930	1221180	855305		929698	993341	1547990	1141740	1117470
KTN1		385235		369570	454908	361463	648860	326949			474729					439671		814679	358851	476311
KYAT3	114923	274446	182561	277996	56801.3	184256	118878	198068	74167.6			323816		92747.9
L3HYPDH	148527	163242	143566	347055	213334	115440	306310	262801	184806	271464	127439	62649.5		154013		163375
LACTB2	40643.6	55612.4		38763.8			79034.1	36426.3	50782.8					64319
LAMA4							15561.3											823194	69321.1
LAMB2	28703.8	41465.7	29618.5		27544.2			33346.2		16763.7								43506.8	29446.4
LAMC1	85132.2	126136	61724	100316	111497		39795.5	144673		67397.6						186030			61423.2	76761.2
LAMP1	6669970	6795450	6855580	6002830	6909720	4037330	5065890	4132360	7088700	6174740	9505320	2420890	5866060	8681620	4490160	4890850	7756510	7157070	5122280	6078680
LAMP2	714621	296138	649534	855705	477650	66902.1	416352	383556	753856	600505	2004810			1073350		515517				90977
LAMTOR1	3415170	4165920	4572900	2483910	1898650	6753130	1086620	1831360	3246340	4281720	2984650	5356380	5746550	4399110	1985350	3858140	6539140	5170970	12589800	4670800
LAMTOR2							10691.2		20019.4
LAMTOR3	1298960	242017	981041	356932	719974		1339790	764172	2020260	860750	1299950			1787140			774276
LAMTOR4	2538280	2066790	3198260	1257060		3199210	1553910	1670910	3049410	2395950	2390320	2833600	5071530	3629230	24829400	4536900	1162490	15861500	6237940	2441750
LAMTOR5	2021830	1658070	1707090	1881580	1050060	1005920	2629420	1319350	4012190	2546940	2612000	1163930		2848290		797796	4148390		1546010	946909
LANCL1	3147260	2522530	2869540	3368090	2835960	311569	1740860	2945440	2700770	2700500	1566340	993300		2989770		3183520	1530550	603018	286216	2488350
LAP3	4717710	4012120	5040240	3969950	5619050	6050960	4548500	4229420	4216380	5070780	3299580	5994210	4931400	4130740	3693030	4784000	5144080	3385520	10367400	4892820
LARP1	275518	192904	158080	315376		385919	205093	207371	204219	239157		314605	558731	295895	1279620	224138		1602820	681398	246862
LARS1	741829	758176	554960	925320	253766		886122	538393	380599	468755	607291			495849					456305	427499
LASP1	32526300	37929200	44336500	30700600	32984400	42509500	18307700	21639700	25313500	30032000	36563500	74942500	57271300	30562400	88025500	28583300	47662600	124628000	60664100	37301100
LAT	14379100	14137600	19862900	15359400	8607570	12730900	8686450	12850500	19370300	12387100	19646100	22494900	15147800	19523700	13897100	11516600	11730800	10050400	9210140	13077800
LAT2	1980020	3056540	3743240	3142520	2419530	3793300	967196	2708300	2358570	2606510	2075740	6545420	3636420	2988000	3289460	2519720	2784610	4179780	7918280	3356560
LBP	10003300	6584780	10270600	9255420	11001000	1843500	841129	10706500	5934370	12961700	6554140	1299390		5959490		12279200	7174370	2025030	6725550	6045120
LBR		758366		3366470		2437240	347828	763541	176295		464990		2852510					206445		178920
LCAT	960794	846372	1024840	1078190	781068	150987	106529	1330670	1186680	1172990	1476770	179323		1217500		940256				1135080
LCK	7155060	4094120	6524900	7324350	6179970	3904900	834232	5024440	2028220	6597530	4238350	4946840	1396650	2066700		5737210	4597160	934575	1480920	6011210
LCLAT1	48151.6				109566			49036.7												41443.1
LCMT1		186426	147823	227446			114098	114926	112929		86769.4			115458		116386				135275
LCN1	2481150	1796100	2855140	1277730	1547930	9461380	175657	769021	1377800	2013090	1027570	3225660	16371300	2336870	15517300	4708210	1523880	1805920	2521010	1074800
LCN2	1776500	1536040	859019	5146460	480385	4128210	140238	2596540	457437	1188800	1130480	293744	748413	521693		1757930				239234
LCP1	22630300	14720800	20774400	64611700	16114400	23699600	3173450	17015300	8622990	19686800	13122500	16766400	30214000	9394400	6733580	19817400	7139980	8510560	10559600	11706900
LCP2	5594240	7386170	8062040	6470150	4535210	9699260	5111000	6212340	6540590	6977060	7696060	13948500	9595110	8192990	7625610	5837250	7741170	9492120	13846700	8333110
LDHA	40974200	39146600	35916900	45442000	27441800	22607300	81072100	50970800	50135300	43417700	56199000	19328300	24054800	49107700	24316000	44868400	32752300	24651400	25509400	37333500
LDHB	137937000	125996000	138607000	139449000	140964000	58673500	169061000	160233000	157943000	143688000	117879000	99723600	60380500	170502000	56893000	159252000	82483200	78364900	107666000	122893000
LDLR		48647.5						41130.2	30402.3
LDLRAP1	916792	2163630	1543290	1334330	1092580	1217810	1769150	1106150	1653270	1342260	1435440	2507550	2086850	1943400	1854090	1141730	2047570	3406000	2779120	1826290
LETM1		131176		172441	167742			39726.6					48929.6		162410	116972		773298		146359
LGALS1	5800770	3711070	4448490	4115680	3458730	1616190	2453070	3512050	4125840	4523730	3711480	1940580	1866170	4069870	1569270	2971140	2331780	1556370	1196110	2325170
LGALS12	262263	261047	196076	298733			574486	268693	346718
LGALS3	17439500	2834360	11369700	10986800	8810940	4563120	3503340	3839540	9258910	9266610	2784470	3681960	4187760	8733860	2498400	5249330	6405980		3110080	3698730
LGALS3BP	257315000	37569800	166396000	81257100	196987000	12775300	2748070	58171300	46414800	143666000	81574200	32550000	13678900	43597400	8936140	98087700	25866500	9848310	41221700	35041700
LGALS7	882673	426079	574764	705056	571005	1276750	1114280	557828	793211	511800	311044	1759780	1090220	738978	9228040	667774			673245	85381.1
LGALS8	731788	603830	603917	669409	645521	520040	778860	523774	1364580	647373	816870	396467		1219930		393895	1212540		363334	584508
LGALS9	18524100	3141620	13083400	11913300	3525120	2606480	143234	1490980	7666460	10221200	3953610	5471510	1711250	7998250	10162900	2640440	2480260	3842060	3246580	2640190
LGALSL	10978400	10949900	11913500	15323400	3828180	10338600	14487200	9516470	19369200	9663760	19680900	9065930	18379800	21478300	20048800	9354060	6266260	21848200	7278210	6784350
LHFPL2	11364400	7455050	10730500	4671860	4186730	3946110	7531140	6619400	15808800	7978690	18531900	13313000	1772870	17814500		6011590	11176300		9208380	9448780
LHFPL6		70710.9	69084.7				46310.1	115475			651674									103634
LHPP	840688	727208	927510	870886	431775	1173120	717749	731833	381439	814169	417827	653506	875466	528829		835012			513848	1129740
LIMA1	1073380	2236950	1486480	1807260	1558870	3462220	1686830	1454870	1133150	1128440	1155890	2051420	3256140	1558760	5864830	1747990	2024540	10618700	2096890	1861840
LIMD1	540887	1378390	2644520	839872	663644	2263920	402328	583954	712791	952845	1662780	4656030	4308330	1542090	14315200	1365990	1364620	12086900	2939020	1224800
LIMD2	443963	597849	612655	883405	616572	395785	276956	469321	215139	518874		970099	500497	402112		407624		297014	255693	502562
LIME1	1221760	1272880	2054630	3147890	1336520	1756840	138236	910991	429627	622204	379383	3146340	2276870	412569	807562	1317600	1076470	373903	1369050	1346320
LIMK1		117394	82726				103976
LIMS1	76961000	130048000	179708000	87490300	50300700	56080900	131280000	128559000	92106600	95064700	287294000	110695000	108466000	99877800	350376000	122878000	90350900	188991000	72070200	132076000
LIN7C	2710140	1511010	2384770	2171120	2459270	1806170	767625	2071050	1922470	2107400	1513260	2528100	835972	1455800		2159330	869405		3688160	2225910
LIPH		322736					635882	219551	607362		664570			605318
LIX1L	496169	496674	757402	411496	902536	886354	224258	398558	269134			1319340	880842	306076		595068		1581170	1171850	1235250
LLGL1	509060	294907	726530	463770	391178	738582	119651	249380	201442	399861	165570	681118	323525	129054	375179	421461	248313	777691	188401	436262
LLGL2	83824	54659.1	124985	106689		188826	33583.7	63989.5	34666			476686		40214.6						112005
LMAN1	2843520	2165930	3211930	7249220	4235300	5043960	686444	1839250	1575110	2689950	1284350	2259280	5060280	1480130	2795020	3022500	2580550	4215040	5600760	3913580
LMAN2	1175980	919354	1137660	3738870	2294290	553009	416495	1704230	1642530	878113	1288640			1603150		1336560				1262450
LMBRD2		152667	125626	168236	118383	74195.9					238932	67415.9	138617	157677		137158	140000	89489.9	699900
LMNA	886335	1539390	1421970	946169	879927	6802590	1445600	961950	753878	1153080	646048	1194060	8935180	1233050	3076820	994435	1035850	3876960	3948540	1278670
LMNB1	922180	509673	1509440	3634500		5783270		707705		1001980	982642		4778060					701260
LMNB2						1225870							1376220
LNPEP	814109	672294	819333	1188210	504576	561550	353658	746125	947879	780615	1190090	643552	653176	1192230	683179	679304		1190890	1378750	743556
LNPK	144456	694378	451214	366507				260457		317032		573147	1351580	401830	4588030	1300230		7800490	2156770	642350
LORICRIN	179267	79593	144099	92045.3			444550		89143.4	153531	351968	138652		390489	285584	192639		179815	155674
LOXL3							181438	259315												232901
LPAL2	902276	2326910	1485060	3535750	19528800	8234890		7827880		4411790	2311830	14462200	4134750			8489670	5653050	1203700	534004	1681310
LPCAT2				1533800
LPCAT3		133612					31363.7	84538.5	48809.9		228876			124860						105270
LPGAT1				490751
LPIN2	1426070	591178	1258280	803041	2321060	506381	156861	1092320	658072	785199		886172		712739		1383750		427135	1584430	1245370
LPL		82579.2	262342	460363	699811		42880.1	91771.1										1329170		275896
LPO						535428
LPP	1259150	2372390	1817060	2036860	1040260	1577360	1551220	1255960	1353140	1175350	2399150	2329650	1122280	1459970	2632480	1205480	1035450	2157160	1557710	1291380
LPXN		450629		1859480				312259			654723					569809				292047
LRBA	2965800	4048000	2730890	3367780	4948230	2726360	4340910	3036820	2403320	3021460	3292160	2525860	2853230	3055000	2458990	3775530	4330280	4963250	1504810	2432110
LRCH1		254222	135741	238385		398910	165276	125134				329329	642577					1788580	436235
LRCH3	586734	829760	784738	1201820	837990	466307	319558	537634	186917	567886		1491850	641361	313529		515503	470294	944398	236923	438460
LRCH4	1445370	2081020	2886520	3725840	2400030	4859240	733155	1329710	581544	1337970	1116530	5360240	6351550	931373	3625050	2646950	1386090	7109120	5425770	2552890
LRG1	27680800	14101200	19318400	20610000	23826300	6784180	1776580	22801900	16184400	23919900	28695700	6000910	7638220	17944500	8558770	24395600	5074180	5283310	6323030	14411800
LRMDA		109452		100736			73170.2	54207.1	67012.2			283951						359432		101435
LRP1	349103	336584	256074	310056	451940	137425	77461.5	361863	458889	446435	728208	289243		353852		197305	1344570		417724	290349
LRP10	58105.6	264673	125829	149676		233877	56961.2	85219.1	353372	245328	716678	28203.5	85626.8	397477					2111640	127255
LRRC40	191167	289289	222774	292999	228350	280080	123235	208325	168134	195839	141996	290773	206238	191137		190440		285509	166409	245957
LRRC47	1636790	2326730	2738960	2206610	2157590	3575200	1873860	1708790	1388580	2054810	1909160	5987890	3424840	1798470	3693980	2243780	2233840	4836130	5665620	2261210
LRRC8D	180981	545825		479474			610330	413190	256336						3117310			5517260	1743540	802896
LRRN4	107990	15316.3	67077.9					30586
LRSAM1		50684.8		54441.9			23089.6	37448.6	27345.9			40637		30991.7					51376.4
LSM1	510318	130333	206108			109511	888111	255943	797403		386762	136879	126119					141277	122802	118566
LSM12		279341	668400	259660		867411	120308	100908	86039.9	153028	71941.8	516664	1482190	312431	8628500	464935		3650380	1652920	325403
LSM14A		23368.3				33979.6			14478.7				47454.9					85541.6
LSM2	478811	736960	448764	817532	250620		457859	434575	316045		201454	431809		323935					628612	163665
LSM3	658085	1215410	1141300	1380820	600799	2030520	618146	753745	765405	768687	614896	2021210	1939370	973894	976781	902773	622656	1544060	3019000	797230
LSM4		1507480	116484				187797	38438.3						181586
LSM6	288806	157546	142579	425208	219257		445039	205347	349900	295063		152025		311075		195258
LSM7	430539	208401		675648			299978	262875	307675		344588	75680.2		253189		185963				123845
LSM8				385251			211079							219724
LSP1	25171900	25689100	33639500	51216700	24053100	40703000	3905930	22987400	6296270	25833800	23710800	38516100	50875100	10460800	62702700	30595400	23487200	48208700	30327500	17107100
LSR	3062230	2504230	6154270	2794540	1714930	4422420	638030	2405570	2645640	3428460	1802000	6879180	4886330	3413880	8339080	3048950	3692480	6942120	7804640	5650080
LSS	144128	60053.3		224052	408767		44986.7									117717				114753
LST1	1382010	5941100	6072440	1803520	2535880	2535100	1081320	4637460	2770950	2628990	6212810	3952790	8440250	3623980		4428380	4976310	6355200	4622820	3873240
LTA4H	4384180	2904980	3239810	10150700	3077100	5272560	1659610	3624380	2670270	3120480	2921880	2178940	3280160	2909300		3544690	1873990		1254690	3065230
LTB4R	3082210	3127970	7523420	12911700	2468050	19656500	510306	2590340	4264530	3553130	4097790	4555500	22549900	4111440	15321200	8516220	3238620	25316800	18999600	5027930
LTBP1	20770100	17437600	18263800	10704300	10377400	9099470	5053200	7864610	9441580	17935400	13072200	12741400	14259600	11718800	9760780	12507800	34228800	44652800	18645300	14099600
LTF	4681780	3917970	3623080	16031400	12820400	159237000	1462050	8012270	2010160	6602910	5222350	5065720	107425000	2080100	7028400	9657790	13997400	3043490	2041070	2000410
LUM	10020900	5336110	10913900	8349640	8182840	5517400	853372	9211840	8832180	7865440	15178800	3769950	7243500	9976060	15793000	10917700	4846200	7707330	10649200	8369280
LURAP1L	618343	1011450	1659080	244928		1438710	964404	657051	1378870	1122000		3256020	2113290	1942830	5444150	1041630	3822070	8741120	5286830	1348040
LUZP1		473926		258086		291333					427031	1026950	907933					1916320	369824	419400
LXN	7913700	3797550	6394360	6749270	7307020	3174230	4599580	7044990	9574990	6567960	3104790	7780630	2823920	11061200		5837770	4198940	2684610	5067890	5210370
LY6D						800876	944427
LY6G6C							595815
LY6G6F	23389000	14852300	24687500	12588900	17064900	7884410	12023200	13726100	31757700	19430300	43966700	24768100	4155450	29371400		12615800	25140500	4174040	12609200	31298000
LY75	1830510	1249110	1656370	4506340	1192660	1669820	770983	1320020	1116950	1194860	2064120	1387710	1845270	1091390		1001560			1799050	1014080
LYN	51638800	64738500	58007900	59289700	57728500	23118300	59206800	61008300	60738300	52361100	62468600	47642100	32659000	70556800	29937200	54848700	52291100	32016900	31352500	52897200
LYPD2	240443	392217	322091	298380		4007660			127756	337140		551786	5276430			181845			468247	339103
LYPLA1	4644500	4194900	4154600	6282540	3518270	1771920	4203270	3678280	4373270	3959980	3798000	2542700	2130330	5231040	3299510	5152160	1760240	3146700	1554140	2215350
LYPLA2	1976360	1247590	1522270	2224600	1274190	471976	1101540	1350390	1504090	893129	2307920	920377	432452	1562830		1194920	516276		413648	652099
LYPLAL1	855829	734772	1579620	784764	893768	1231480	439825	742117	1325790	1163760	1424490	950849		1431900	8794300	868180		6905310	1855500	971945
LYSMD2	69273.5			80615		15299.9		51599.1	15791.8			17136.5			32501.8			18270.1
LYST				68347.9			106092	77360
LYVE1	258903							240049	282413					347867
LYZ	7560020	6541970	8400860	29075500	22242800	333668000	5747160	8996140	4389050	8990500	7739560	5787360	290208000	5021210	22196600	12317100	11150800	4209550	4153520	6154370
LZIC	1178230	787042	987332	1951530	979763		1536020	1199840	2411630	903369	1683710	750155		2385470		826400				811103
M6PR	1489920	2625710	1357400	2359880	2081040	1282070	1643410	2251580	2013370	2125100	2038430		1105890	1625850	2092770	2094620	990071	1738140		1320950
MACF1	346626	794470	564507	783763	1319970	701844	1248250	609505	286511	547993		494376	835383	674561	1715750	1035910	786618	1978580	1223130	808738
MACROH2A1	513165	233576	496765	1184180	198060	6638550	62051.8	200717	103982	395172	460095	387293	8736630	258078		159537		1230390	1538700	179475
MADD	458612	482739	397285	335842	326798	430538	446405	345561	359928	322907	285015	286164	385686	470499	2611830	345730		1112270	273854	548011
MAEA							104122	88411.3
MAGED2	1832920	3217420	3601250	2483180	2629690	3892590	3151120	2152900	1890000	2555730	3369400	4557150	7092160	2923270	11718000	3469570	3045970	21981200	8377490	3109240
MAGOHB		49556.4		102799		197981	20934.8					53620.1
MAGT1	563803	1396330	1124790	2009790	3372690	943876	432372	574507	586139	566047	508301					2080240	596324	1688550		1543860
MAN1A1	850975	694408	1029930	1182510	1202080	622353	448127	858701	623857	834195	1032070	311069	481774	522949	2754110	997156	326134	1490630	1358550	860853
MAN2A1	199056	142200		259313	156687		95847.8	125858	101897		96716.9			101084			203274
MAN2C1	1214160	1387410	1662020	1228870	1258970		1367720	1852610	1309030	1323200	1394360	773643		1356740		1350810	2237760	1260780	1077880	2141840
MANF	1175070	442647	470561	880228	787268	457314	600110	618222	610650	473123			480294	627398	1137670	484120		654264	655650
MAOB	260273	1305540	594344	1015090	2642700	356167	100969	409276	328483	547618	363435	275043	441303	483289	378256	980622	2621030	1487100	261486	1743660
MAP1A	296601	501186	451696	369933	231176	507734	197302	375871	235888	230640	317016	354087	590539	278549		278136	246737	1887580	844960	583038
MAP1B		21048.8		30752.8			70032.1	18970.9												26307.4
MAP1S	460953	469972	486527	799314	409449	362149	501889	495056	320216	374004	240647	462309	546530	429877	383136	443944		860096	259045	260163
MAP2K1	1042100	870536	795396	1551550	781178		1290470	1157340	1147190	889784	1024060	986840		1129050		883018	1287350			1340910
MAP2K2	2740230	2470560	2538410	3268570	2700340	2433690	2850710	2945240	2537180	2674650	1892530	3225820	2045830	2929360		2948510	3526420	2172280	2973820	3210280
MAP2K3	2389060	3136450	2282380	2863910	3050840	1627130	3913020	2118650	2114090	2507950	3069160	1898080	1145070	2365140		2383580	2308350	1703040	971429	2062100
MAP2K4	1026530	1722740	1734070	1118350	1003830	1745570	704851	1334920	1096650	948003	1413450	3915670	998820	1152820	1003180	1141190			2491260	1187760
[truncated: 1,960 more rows]
