# Supplementary material for: Plasma extracellular vesicle proteomics nominates candidate biomarkers of 177Lu-PSMA-617 outcomes in metastatic prostate cancer patients
Source: Cell Rep Med. 2026 Apr 20;7(5):102764. doi: 10.1016/j.xcrm.2026.102764 (PMC13198300; doi:10.1016/j.xcrm.2026.102764)
Supplement: Table S4. Whole-proteome survival analysis (PFS and OS) [file mmc5.xlsx]

## Sheet: Sheet1
Supplemental Table 4: Whole-proteome survival analysis (PFS and OS)
Protein	PFS_HR	PFS_95CI	PFS p-value	PFS q-value	OS_HR	OS_95CI	OS p-value	OS q-value
A1BG	0.878118	(0.573,1.345)	0.550415	0.997363	0.77051	(0.464,1.28)	0.3141	0.84168
A2M	0.598649	(0.388,0.924)	0.0205646	0.672737	0.525607	(0.316,0.875)	0.013433	0.366978
A2ML1	0.765813	(0.422,1.39)	0.380155	0.997363	0.43181	(0.173,1.078)	0.0720718	0.605924
AACS	1.33007	(0.848,2.087)	0.214745	0.981739	1.4107	(0.822,2.422)	0.211985	0.778903
AAGAB	0.899214	(0.584,1.385)	0.629675	0.997363	0.951398	(0.576,1.571)	0.845681	0.972526
AAK1	0.965523	(0.634,1.472)	0.870364	0.999143	0.994461	(0.603,1.639)	0.982617	0.997572
AAMDC	1.13041	(0.689,1.854)	0.627258	0.997363	1.34551	(0.772,2.345)	0.295133	0.830933
AARS1	0.834179	(0.544,1.279)	0.405348	0.997363	0.804351	(0.487,1.328)	0.394819	0.874148
AARS2	1.2115	(0.748,1.963)	0.436003	0.997363	1.55438	(0.899,2.687)	0.114202	0.678471
AASDHPPT	1.09824	(0.719,1.678)	0.664629	0.998187	1.16553	(0.705,1.927)	0.550365	0.910138
AASS	0.961042	(0.557,1.659)	0.886501	0.999143	0.922863	(0.479,1.778)	0.810396	0.96164
ABAT	0.975695	(0.572,1.663)	0.927975	0.999143	1.2527	(0.675,2.326)	0.475563	0.89305
ABCA1	0.893246	(0.585,1.363)	0.60085	0.997363	0.764379	(0.464,1.26)	0.291695	0.830207
ABCA3	0.879779	(0.569,1.36)	0.564329	0.997363	0.81356	(0.484,1.367)	0.435754	0.884907
ABCA8	1.00165	(0.496,2.025)	0.996332	0.999143	2.01354	(0.954,4.248)	0.0661107	0.597973
ABCB1	0.931309	(0.61,1.421)	0.741224	0.999143	0.566394	(0.337,0.951)	0.0315542	0.480897
ABCB10	1.13306	(0.682,1.881)	0.629149	0.997363	2.18605	(1.117,4.276)	0.0223473	0.423052
ABCB11	1.01501	(0.647,1.592)	0.9483	0.999143	1.43901	(0.862,2.404)	0.164359	0.739182
ABCB4	1.07253	(0.694,1.658)	0.75283	0.999143	1.15462	(0.692,1.926)	0.581654	0.915448
ABCB6	0.791301	(0.517,1.21)	0.280141	0.981739	0.693752	(0.418,1.15)	0.156317	0.733192
ABCB7	0.770287	(0.505,1.176)	0.226502	0.981739	1.07006	(0.641,1.785)	0.795356	0.96164
ABCC1	0.840292	(0.544,1.297)	0.432422	0.997363	0.692583	(0.417,1.151)	0.156721	0.733746
ABCC4	0.89952	(0.585,1.384)	0.63004	0.997363	0.81411	(0.492,1.348)	0.424085	0.882895
ABCD1	1.03692	(0.659,1.632)	0.875534	0.999143	1.3528	(0.779,2.349)	0.28318	0.828916
ABCD3	0.859459	(0.547,1.35)	0.510902	0.997363	1.08517	(0.642,1.835)	0.760498	0.95737
ABCE1	1.04428	(0.684,1.595)	0.84115	0.999143	0.899677	(0.544,1.488)	0.680411	0.940711
ABCF1	1.1758	(0.769,1.797)	0.454124	0.997363	1.35939	(0.827,2.235)	0.226138	0.782775
ABCF2	1.08376	(0.636,1.845)	0.767089	0.999143	1.30166	(0.686,2.469)	0.419625	0.882753
ABCF3	0.865861	(0.542,1.383)	0.546554	0.997363	0.996148	(0.574,1.727)	0.989036	0.999104
ABHD10	1.20937	(0.735,1.99)	0.454293	0.997363	1.83798	(0.991,3.408)	0.0533186	0.570682
ABHD11	0.831347	(0.544,1.27)	0.392468	0.997363	1.21122	(0.729,2.012)	0.459045	0.888333
ABHD12	0.900061	(0.587,1.379)	0.62859	0.997363	1.10618	(0.656,1.865)	0.704989	0.943981
ABHD13	1.30226	(0.76,2.231)	0.336321	0.997363	1.29175	(0.682,2.446)	0.432094	0.884629
ABHD14B	1.37306	(0.899,2.098)	0.142673	0.93056	1.37843	(0.829,2.291)	0.215605	0.778903
ABHD16A	0.859462	(0.563,1.313)	0.483482	0.997363	0.958907	(0.578,1.59)	0.870863	0.975631
ABHD17A	0.983	(0.589,1.64)	0.947667	0.999143	1.21945	(0.66,2.253)	0.526482	0.9036
ABHD17B	0.953716	(0.624,1.457)	0.826485	0.999143	0.989022	(0.602,1.625)	0.965264	0.994471
ABHD4	0.783939	(0.493,1.246)	0.302954	0.991623	0.956384	(0.552,1.657)	0.873647	0.975631
ABHD5	1.19444	(0.777,1.835)	0.417345	0.997363	1.38235	(0.841,2.272)	0.201534	0.772998
ABI1	0.91025	(0.591,1.401)	0.668991	0.998187	0.611226	(0.364,1.026)	0.0624913	0.58554
ABI2	1.20454	(0.79,1.836)	0.387067	0.997363	0.797404	(0.484,1.313)	0.373443	0.865528
ABI3	0.807206	(0.529,1.232)	0.320581	0.997363	0.690341	(0.417,1.142)	0.14915	0.723374
ABI3BP	0.79715	(0.51,1.247)	0.320374	0.997363	0.81057	(0.487,1.349)	0.418868	0.882753
ABL1	1.00987	(0.662,1.54)	0.963611	0.999143	1.2066	(0.734,1.983)	0.458569	0.888119
ABL2	1.18969	(0.767,1.846)	0.438662	0.997363	1.48268	(0.898,2.449)	0.12401	0.691762
ABLIM1	0.738133	(0.481,1.133)	0.16502	0.957296	0.761808	(0.461,1.26)	0.289311	0.828916
ABLIM3	0.836083	(0.548,1.275)	0.405942	0.997363	0.956861	(0.58,1.579)	0.862992	0.975631
ABR	1.02118	(0.669,1.559)	0.922655	0.999143	0.860894	(0.523,1.417)	0.555517	0.910138
ABRACL	1.09578	(0.666,1.802)	0.718599	0.999143	1.22622	(0.675,2.228)	0.503261	0.901789
ABRAXAS2	0.951051	(0.621,1.456)	0.817293	0.999143	0.808642	(0.488,1.341)	0.41018	0.880851
ACAA1	0.569443	(0.372,0.871)	0.00938231	0.520241	0.648006	(0.391,1.075)	0.0929391	0.660259
ACAA2	0.849653	(0.553,1.305)	0.456689	0.997363	1.13789	(0.685,1.89)	0.617625	0.928539
ACACA	0.895512	(0.586,1.369)	0.610058	0.997363	1.21468	(0.737,2.003)	0.445932	0.885023
ACAD8	0.885577	(0.559,1.403)	0.604833	0.997363	1.12464	(0.652,1.94)	0.672804	0.938838
ACAD9	0.799274	(0.523,1.222)	0.301353	0.991623	1.27282	(0.764,2.119)	0.353699	0.860132
ACADM	0.890382	(0.579,1.369)	0.596594	0.997363	1.33751	(0.797,2.245)	0.271258	0.825604
ACADS	0.71959	(0.47,1.101)	0.129585	0.925373	0.921533	(0.552,1.539)	0.754899	0.95618
ACADSB	0.777019	(0.509,1.186)	0.242544	0.981739	1.14694	(0.692,1.9)	0.594488	0.918909
ACADVL	0.782455	(0.51,1.201)	0.261444	0.981739	0.861199	(0.512,1.449)	0.573642	0.913522
ACAN	1.14116	(0.749,1.74)	0.539337	0.997363	1.00093	(0.609,1.646)	0.997082	0.999104
ACAP2	0.819527	(0.536,1.253)	0.357815	0.997363	0.873375	(0.528,1.445)	0.598075	0.921883
ACAT1	0.891103	(0.583,1.362)	0.594061	0.997363	1.31152	(0.783,2.198)	0.303202	0.834324
ACAT2	1.01345	(0.664,1.547)	0.950621	0.999143	1.22681	(0.746,2.017)	0.420148	0.882753
ACBD3	0.831619	(0.543,1.273)	0.395877	0.997363	1.05536	(0.643,1.733)	0.831373	0.968898
ACBD6	1.59154	(0.891,2.843)	0.116394	0.925373	1.79989	(0.972,3.333)	0.0614986	0.58482
ACE	1.07674	(0.706,1.643)	0.73164	0.999143	0.862196	(0.522,1.424)	0.562225	0.911386
ACLY	0.770871	(0.501,1.186)	0.236738	0.981739	0.771119	(0.467,1.275)	0.310759	0.837856
ACO1	0.971963	(0.637,1.484)	0.895156	0.999143	0.885435	(0.537,1.461)	0.634058	0.930435
ACO2	0.991127	(0.645,1.523)	0.967546	0.999143	1.24548	(0.744,2.085)	0.403855	0.880184
ACOT1	0.780106	(0.51,1.194)	0.253103	0.981739	0.891199	(0.529,1.503)	0.665587	0.937859
ACOT11	1.63184	(0.396,6.729)	0.498089	0.997363	1.2778	(0.31,5.271)	0.734567	0.95079
ACOT13	0.878529	(0.56,1.379)	0.573338	0.997363	0.913145	(0.538,1.55)	0.73652	0.951495
ACOT7	1.28155	(0.839,1.957)	0.250664	0.981739	0.929173	(0.559,1.545)	0.777024	0.959187
ACOT8	0.933852	(0.55,1.585)	0.7999	0.999143	1.04549	(0.566,1.931)	0.886968	0.975631
ACOT9	0.605075	(0.396,0.926)	0.0205461	0.672737	0.689387	(0.414,1.148)	0.153119	0.727494
ACOX1	0.907681	(0.593,1.39)	0.6561	0.998187	1.11414	(0.666,1.865)	0.680862	0.940711
ACOX3	1.29909	(0.803,2.1)	0.285792	0.983171	1.04956	(0.584,1.886)	0.871514	0.975631
ACP1	1.02307	(0.667,1.569)	0.916796	0.999143	1.36476	(0.827,2.253)	0.224007	0.782775
ACP2	1.16661	(0.757,1.797)	0.484581	0.997363	1.26231	(0.763,2.088)	0.364189	0.861327
ACP3	1.47103	(0.941,2.3)	0.0905051	0.876056	2.54076	(1.534,4.209)	0.000293442	0.0284362
ACP6	0.615521	(0.248,1.53)	0.296131	0.990875	0.771573	(0.279,2.134)	0.617416	0.928539
ACSF2	1.08856	(0.676,1.752)	0.726711	0.999143	1.33482	(0.759,2.346)	0.315542	0.84168
ACSF3	0.833155	(0.533,1.302)	0.423156	0.997363	1.15296	(0.683,1.947)	0.594535	0.918909
ACSL1	0.896555	(0.584,1.376)	0.617542	0.997363	0.975846	(0.589,1.617)	0.92442	0.986713
ACSL3	0.914697	(0.596,1.404)	0.683414	0.999143	0.837769	(0.503,1.394)	0.495757	0.900906
ACSL4	1.08676	(0.712,1.659)	0.699802	0.999143	0.842756	(0.511,1.389)	0.502257	0.901789
ACSL6	0.817574	(0.535,1.249)	0.351801	0.997363	0.723014	(0.433,1.209)	0.21605	0.778903
ACSS1	0.760728	(0.497,1.164)	0.207985	0.977038	0.955157	(0.571,1.598)	0.861367	0.974874
ACSS2	1.19094	(0.778,1.824)	0.421831	0.997363	0.820845	(0.498,1.354)	0.439309	0.884907
ACTA1	1.04562	(0.686,1.594)	0.835757	0.999143	1.00829	(0.612,1.661)	0.974137	0.995709
ACTB	0.863622	(0.564,1.323)	0.500612	0.997363	0.858584	(0.517,1.426)	0.55604	0.910367
ACTBL2	1.18166	(0.774,1.804)	0.439262	0.997363	1.26789	(0.763,2.108)	0.360152	0.861327
ACTG1	0.684354	(0.39,1.201)	0.185968	0.973484	0.580886	(0.276,1.225)	0.153515	0.727785
ACTL6A	1.26076	(0.826,1.925)	0.283449	0.983131	1.70194	(1.028,2.817)	0.0385672	0.518141
ACTN1	0.843856	(0.55,1.294)	0.436473	0.997363	0.90031	(0.543,1.493)	0.683979	0.940711
ACTN2	1.17904	(0.77,1.805)	0.448225	0.997363	1.02474	(0.617,1.701)	0.924652	0.986713
ACTN4	0.912471	(0.595,1.399)	0.674636	0.998187	1.07861	(0.65,1.791)	0.769884	0.95737
ACTR10	0.714944	(0.465,1.099)	0.126083	0.925373	0.828861	(0.504,1.364)	0.46036	0.888333
ACTR1A	0.913938	(0.595,1.404)	0.680945	0.999143	0.963954	(0.587,1.583)	0.884672	0.975631
ACTR1B	0.824096	(0.538,1.262)	0.374024	0.997363	0.817705	(0.496,1.349)	0.430697	0.884629
ACTR2	1.13058	(0.741,1.725)	0.569281	0.997363	1.03444	(0.63,1.699)	0.893658	0.977689
ACTR3	1.21134	(0.795,1.847)	0.372929	0.997363	1.17897	(0.712,1.954)	0.522839	0.9036
ACVR1	0.793374	(0.512,1.23)	0.300882	0.991623	0.621131	(0.365,1.056)	0.078813	0.624666
ACY1	0.917962	(0.602,1.399)	0.690557	0.999143	1.37656	(0.828,2.289)	0.218226	0.780675
ACYP1	1.28165	(0.804,2.044)	0.297209	0.991212	1.67753	(0.936,3.006)	0.0820877	0.630816
ACYP2	1.19921	(0.786,1.829)	0.398728	0.997363	1.45208	(0.879,2.399)	0.145252	0.719396
ADA	1.2334	(0.807,1.886)	0.332747	0.997363	1.22009	(0.738,2.017)	0.438091	0.884907
ADAM10	0.933986	(0.605,1.442)	0.757967	0.999143	0.814079	(0.485,1.366)	0.436072	0.884907
ADAM15	1.01835	(0.666,1.557)	0.933066	0.999143	0.75872	(0.458,1.256)	0.283098	0.828916
ADAM17	0.96327	(0.631,1.471)	0.862393	0.999143	0.628442	(0.374,1.056)	0.0795527	0.625314
ADAM22	1.77091	(1.13,2.776)	0.0127032	0.591454	1.54145	(0.921,2.58)	0.0997478	0.664388
ADAM9	1.14561	(0.751,1.747)	0.527822	0.997363	1.04864	(0.635,1.732)	0.852758	0.973492
ADAMDEC1	0.820874	(0.537,1.254)	0.361095	0.997363	0.803131	(0.487,1.324)	0.390361	0.8727
ADAMTS13	1.04461	(0.685,1.594)	0.839489	0.999143	1.04732	(0.635,1.727)	0.856181	0.973492
ADAMTSL2	1.00628	(0.608,1.665)	0.980546	0.999143	1.35551	(0.765,2.402)	0.297381	0.833706
ADCY6	1.01551	(0.665,1.55)	0.943178	0.999143	0.754296	(0.451,1.261)	0.282462	0.828916
ADCY7	1.16072	(0.7,1.925)	0.563622	0.997363	1.3395	(0.737,2.435)	0.337626	0.850972
ADCY9	2.02131	(1.298,3.147)	0.00184063	0.248562	1.92088	(1.163,3.172)	0.0107636	0.333023
ADD1	0.92835	(0.608,1.417)	0.730274	0.999143	0.860272	(0.519,1.427)	0.560138	0.911386
ADD2	0.981799	(0.639,1.508)	0.933177	0.999143	0.933345	(0.561,1.553)	0.790716	0.960996
ADD3	0.688007	(0.448,1.055)	0.0867852	0.876056	0.534198	(0.32,0.893)	0.016659	0.379295
ADGRE2	1.19168	(0.781,1.818)	0.41554	0.997363	1.03797	(0.629,1.713)	0.884108	0.975631
ADGRE5	1.02227	(0.666,1.568)	0.919669	0.999143	0.850871	(0.505,1.432)	0.543331	0.907801
ADGRG1	0.83901	(0.55,1.279)	0.414783	0.997363	0.605929	(0.365,1.007)	0.0530693	0.570682
ADGRG2	0.763489	(0.331,1.758)	0.526111	0.997363	0.878046	(0.317,2.43)	0.802242	0.96164
ADGRG6	1.29197	(0.795,2.101)	0.301656	0.991623	1.34418	(0.761,2.375)	0.308421	0.836829
ADGRL2	0.98712	(0.587,1.66)	0.961016	0.999143	0.930391	(0.517,1.673)	0.809642	0.96164
ADH1A	0.929573	(0.593,1.456)	0.74985	0.999143	0.741378	(0.437,1.258)	0.267626	0.823079
ADH1B	1.01105	(0.662,1.543)	0.959403	0.999143	0.838497	(0.51,1.379)	0.487991	0.895716
ADH1C	0.905774	(0.479,1.714)	0.761028	0.999143	0.904034	(0.41,1.991)	0.802269	0.96164
ADH4	1.0701	(0.695,1.648)	0.758531	0.999143	0.880255	(0.53,1.463)	0.622801	0.928562
ADH5	0.78881	(0.515,1.208)	0.275568	0.981739	0.707325	(0.429,1.167)	0.174948	0.750135
ADI1	1.17445	(0.717,1.924)	0.523248	0.997363	1.48695	(0.837,2.642)	0.176205	0.750135
ADIPOQ	0.843465	(0.549,1.297)	0.438095	0.997363	0.831084	(0.506,1.365)	0.464878	0.889703
ADIPOR1	0.893666	(0.563,1.418)	0.633181	0.997363	0.977846	(0.579,1.652)	0.933296	0.987833
ADIRF	1.19708	(0.774,1.851)	0.418627	0.997363	1.78943	(1.067,3)	0.0273184	0.461653
ADK	0.936779	(0.613,1.431)	0.762496	0.999143	0.914774	(0.557,1.503)	0.725144	0.949184
ADO	1.24446	(0.809,1.914)	0.319321	0.997363	1.42446	(0.849,2.389)	0.179819	0.758035
ADPGK	0.85537	(0.555,1.319)	0.479814	0.997363	1.22418	(0.731,2.049)	0.441489	0.884907
ADPRH	1.23519	(0.809,1.886)	0.32791	0.997363	0.968657	(0.582,1.612)	0.902448	0.979086
ADPRS	1.324	(0.866,2.023)	0.19465	0.973484	1.60757	(0.957,2.702)	0.0730611	0.610114
ADRA2A	1.77421	(1.159,2.716)	0.00832311	0.520241	1.93532	(1.15,3.258)	0.0129669	0.363925
ADRB2	0.979033	(0.639,1.501)	0.922517	0.999143	0.986382	(0.596,1.632)	0.957415	0.99247
ADRM1	0.875156	(0.574,1.335)	0.535876	0.997363	0.666056	(0.403,1.101)	0.113168	0.678427
ADSL	1.00113	(0.656,1.527)	0.995818	0.999143	0.958153	(0.579,1.587)	0.868056	0.975631
ADSS2	1.14843	(0.753,1.752)	0.520512	0.997363	1.10291	(0.665,1.831)	0.704735	0.943981
AFAP1	0.99055	(0.639,1.535)	0.966135	0.999143	1.22495	(0.729,2.058)	0.443244	0.884907
AFAP1L2	1.11808	(0.732,1.708)	0.605717	0.997363	1.17937	(0.712,1.953)	0.521677	0.9036
AFDN	1.10114	(0.722,1.68)	0.654851	0.998187	1.17722	(0.717,1.932)	0.518524	0.9036
AFG3L2	0.927307	(0.602,1.427)	0.731653	0.999143	1.10284	(0.665,1.828)	0.704217	0.943981
AFM	0.880402	(0.574,1.349)	0.55878	0.997363	0.62618	(0.376,1.042)	0.0716693	0.605924
AFTPH	1.25909	(0.791,2.005)	0.331962	0.997363	1.49099	(0.86,2.584)	0.154525	0.728111
AGAP3	1.7875	(0.842,3.795)	0.130473	0.925373	1.69281	(0.721,3.975)	0.226753	0.782775
AGFG1	1.14497	(0.751,1.746)	0.529564	0.997363	0.991374	(0.603,1.629)	0.972715	0.995709
AGFG2	1.06696	(0.696,1.637)	0.766564	0.999143	0.98352	(0.599,1.614)	0.947593	0.990581
AGK	0.853648	(0.533,1.366)	0.509698	0.997363	0.778777	(0.457,1.327)	0.35814	0.860503
AGL	0.914696	(0.6,1.395)	0.67901	0.998187	0.872214	(0.528,1.442)	0.593853	0.918909
AGO1	1.79162	(1.149,2.793)	0.0100606	0.54496	1.41617	(0.862,2.328)	0.169904	0.746938
AGO2	0.913674	(0.598,1.397)	0.676819	0.998187	0.889409	(0.535,1.477)	0.650831	0.933793
AGPAT1	1.45043	(0.863,2.437)	0.159985	0.951016	1.9665	(1.002,3.859)	0.0492519	0.562651
AGPAT2	0.871976	(0.527,1.442)	0.593291	0.997363	0.953625	(0.515,1.766)	0.879905	0.975631
AGPAT3	0.848884	(0.556,1.297)	0.448663	0.997363	0.821408	(0.493,1.368)	0.449827	0.886757
AGPAT4	1.00291	(0.64,1.572)	0.98989	0.999143	1.11132	(0.652,1.894)	0.698142	0.943981
AGPAT5	0.998725	(0.635,1.572)	0.995602	0.999143	1.40412	(0.811,2.432)	0.226035	0.782775
AGPS	0.904163	(0.592,1.382)	0.64164	0.998187	1.18066	(0.706,1.974)	0.526527	0.9036
AGR2	2.73284	(1.308,5.709)	0.00747312	0.492973	4.1299	(1.944,8.774)	0.00022521	0.0226799
AGR3	1.33644	(0.873,2.046)	0.181983	0.967563	1.36867	(0.828,2.262)	0.220922	0.781219
AGRN	1.03739	(0.677,1.591)	0.86634	0.999143	1.20675	(0.732,1.99)	0.461506	0.888333
AGT	1.02005	(0.669,1.556)	0.926581	0.999143	0.982288	(0.598,1.615)	0.943829	0.990581
AGTPBP1	1.02302	(0.592,1.768)	0.935026	0.999143	1.3477	(0.681,2.666)	0.391338	0.8727
AGTRAP	1.20576	(0.766,1.898)	0.418721	0.997363	1.26134	(0.754,2.109)	0.376219	0.865885
AHCY	0.970703	(0.633,1.487)	0.891387	0.999143	0.913716	(0.551,1.516)	0.726862	0.949727
AHCYL1	1.04256	(0.679,1.6)	0.848851	0.999143	0.816139	(0.492,1.353)	0.430902	0.884629
AHCYL2	0.861053	(0.554,1.338)	0.506	0.997363	0.729369	(0.438,1.215)	0.22577	0.782775
AHNAK	0.997085	(0.654,1.52)	0.989172	0.999143	0.737973	(0.447,1.218)	0.234789	0.790025
AHNAK2	1.05233	(0.622,1.781)	0.849271	0.999143	1.58868	(0.892,2.83)	0.116117	0.678875
AHSA1	1.08168	(0.707,1.654)	0.717082	0.999143	1.12893	(0.685,1.86)	0.634035	0.930435
AHSG	0.839525	(0.548,1.285)	0.420886	0.997363	0.687285	(0.415,1.138)	0.144855	0.718814
AHSP	1.8863	(1.186,3)	0.00733528	0.492973	1.74314	(1.032,2.943)	0.0376215	0.515263
AIDA	1.20433	(0.789,1.837)	0.38832	0.997363	1.00384	(0.61,1.652)	0.987972	0.999104
AIF1	1.00835	(0.657,1.547)	0.969623	0.999143	0.955083	(0.577,1.581)	0.85825	0.973492
AIF1L	0.838153	(0.535,1.314)	0.44142	0.997363	0.845808	(0.503,1.423)	0.528127	0.9036
AIFM1	0.892684	(0.581,1.372)	0.604828	0.997363	1.11662	(0.665,1.876)	0.67677	0.939492
AIMP1	1.12583	(0.738,1.716)	0.58173	0.997363	1.21687	(0.73,2.028)	0.451371	0.886984
AIMP2	1.10525	(0.656,1.863)	0.707109	0.999143	1.22694	(0.693,2.173)	0.483149	0.894367
AIP	1.01827	(0.662,1.567)	0.934404	0.999143	1.22028	(0.743,2.003)	0.431218	0.884629
AK1	1.57003	(1.025,2.404)	0.0380515	0.780746	1.63298	(0.982,2.715)	0.0586278	0.581293
AK2	0.822145	(0.538,1.256)	0.365172	0.997363	1.27839	(0.773,2.114)	0.338534	0.85127
AK3	0.875547	(0.572,1.339)	0.540058	0.997363	1.10717	(0.661,1.855)	0.698949	0.943981
AKAP10	1.02872	(0.673,1.573)	0.895973	0.999143	0.946532	(0.575,1.559)	0.829102	0.968538
AKAP12	1.29188	(0.846,1.972)	0.235499	0.981739	1.32418	(0.806,2.175)	0.26729	0.823079
AKAP13	1.09156	(0.702,1.696)	0.696979	0.999143	0.972811	(0.576,1.643)	0.917881	0.985089
AKAP2	0.900085	(0.59,1.373)	0.625311	0.997363	0.840799	(0.511,1.383)	0.494903	0.900895
AKAP7	0.844814	(0.554,1.289)	0.434403	0.997363	0.953967	(0.577,1.576)	0.854023	0.973492
AKR1A1	0.953921	(0.623,1.462)	0.828506	0.999143	1.38774	(0.838,2.298)	0.202775	0.772998
AKR1B1	1.08821	(0.714,1.659)	0.69444	0.999143	1.04382	(0.631,1.727)	0.867352	0.975631
AKR1C1	0.923487	(0.604,1.411)	0.713057	0.999143	0.848356	(0.513,1.403)	0.521985	0.9036
AKR1E2	1.42722	(0.887,2.297)	0.142795	0.93056	1.34939	(0.763,2.386)	0.302692	0.834324
AKR7A2	0.9975	(0.654,1.521)	0.990724	0.999143	1.16873	(0.707,1.933)	0.543431	0.907801
AKT1	0.941864	(0.616,1.44)	0.782047	0.999143	1.09538	(0.662,1.813)	0.722926	0.949154
AKT1S1	0.907929	(0.576,1.432)	0.677651	0.998187	0.854929	(0.501,1.458)	0.564815	0.911943
AKT2	0.672426	(0.438,1.032)	0.0693142	0.87041	0.599398	(0.362,0.992)	0.0464068	0.55519
AKT3	0.97112	(0.607,1.554)	0.902826	0.999143	0.84301	(0.492,1.445)	0.534663	0.90441
ALAD	0.775501	(0.504,1.193)	0.247382	0.981739	0.814942	(0.49,1.354)	0.429566	0.884629
ALB	0.703266	(0.46,1.076)	0.104928	0.921216	0.704013	(0.424,1.168)	0.17397	0.750135
ALCAM	1.20167	(0.788,1.833)	0.393878	0.997363	1.05438	(0.641,1.735)	0.834998	0.969601
ALDH16A1	1.0189	(0.665,1.56)	0.931348	0.999143	1.27371	(0.773,2.098)	0.34218	0.853692
ALDH18A1	0.843283	(0.547,1.301)	0.441022	0.997363	1.06765	(0.636,1.793)	0.804492	0.96164
ALDH1A1	0.994535	(0.647,1.528)	0.980036	0.999143	0.89544	(0.536,1.495)	0.672656	0.938838
ALDH1A2	1.26386	(0.828,1.929)	0.277838	0.981739	1.20455	(0.729,1.99)	0.467291	0.889703
ALDH1A3	2.98747	(1.362,6.551)	0.00629429	0.480265	5.41915	(2.253,13.034)	0.000160504	0.0188408
ALDH1B1	1.02328	(0.597,1.754)	0.933301	0.999143	1.15263	(0.622,2.135)	0.651508	0.933793
ALDH1L1	1.25443	(0.657,2.397)	0.492513	0.997363	1.91148	(0.964,3.791)	0.0637174	0.587527
ALDH1L2	1.06995	(0.464,2.468)	0.87401	0.999143	1.50886	(0.598,3.807)	0.383694	0.869663
ALDH2	1.59153	(0.636,3.982)	0.320701	0.997363	2.00503	(0.714,5.628)	0.186494	0.765041
ALDH3A2	0.865143	(0.554,1.352)	0.524884	0.997363	1.2468	(0.724,2.148)	0.42674	0.884629
ALDH3B1	1.16118	(0.76,1.775)	0.490126	0.997363	1.00287	(0.61,1.65)	0.990992	0.999104
ALDH4A1	0.898915	(0.586,1.379)	0.625326	0.997363	1.08661	(0.654,1.804)	0.748184	0.955982
ALDH5A1	0.965755	(0.613,1.521)	0.880482	0.999143	1.22695	(0.719,2.095)	0.45368	0.887096
ALDH6A1	0.843023	(0.552,1.288)	0.429922	0.997363	1.12117	(0.679,1.853)	0.655337	0.934484
ALDH7A1	0.923844	(0.606,1.408)	0.712629	0.999143	1.28906	(0.785,2.118)	0.3161	0.84168
ALDH9A1	0.856336	(0.561,1.307)	0.472569	0.997363	0.847104	(0.512,1.401)	0.517789	0.9036
ALDOA	0.990014	(0.648,1.513)	0.962987	0.999143	1.03288	(0.629,1.695)	0.89819	0.979086
ALDOC	0.75858	(0.491,1.171)	0.212475	0.981739	0.900603	(0.549,1.477)	0.678278	0.939492
ALG1	1.10897	(0.693,1.776)	0.666796	0.998187	1.33783	(0.757,2.366)	0.316985	0.84168
ALG10	0.732211	(0.418,1.281)	0.274857	0.981739	0.795037	(0.414,1.528)	0.491437	0.898548
ALG11	0.959548	(0.609,1.511)	0.858562	0.999143	1.15396	(0.669,1.989)	0.606331	0.926119
ALG2	0.867121	(0.562,1.338)	0.519744	0.997363	1.09453	(0.651,1.841)	0.733393	0.950721
ALG5	0.798297	(0.517,1.233)	0.309578	0.996983	0.898903	(0.539,1.5)	0.683458	0.940711
ALG9	0.773443	(0.501,1.194)	0.246185	0.981739	0.744387	(0.435,1.274)	0.281716	0.828916
ALOX12	0.85888	(0.563,1.309)	0.479312	0.997363	0.748631	(0.454,1.234)	0.255923	0.814893
ALOX5	1.26521	(0.698,2.292)	0.437817	0.997363	1.56562	(0.831,2.95)	0.165434	0.740775
ALOXE3	0.884552	(0.453,1.726)	0.719116	0.999143	0.915397	(0.393,2.131)	0.837502	0.970318
ALPL	1.25401	(0.822,1.914)	0.293972	0.989396	1.16665	(0.711,1.913)	0.541356	0.90626
ALS2	1.02501	(0.632,1.662)	0.920168	0.999143	0.943638	(0.541,1.645)	0.837947	0.970319
ALYREF	0.960453	(0.611,1.511)	0.861359	0.999143	1.19264	(0.702,2.026)	0.514707	0.9036
AMACR	1.91081	(0.595,6.139)	0.276838	0.981739	1.92134	(0.598,6.175)	0.272985	0.82668
AMBP	1.17502	(0.769,1.797)	0.45654	0.997363	0.987038	(0.601,1.62)	0.958852	0.992835
AMDHD2	0.68364	(0.447,1.045)	0.0789529	0.876056	0.567967	(0.341,0.945)	0.0293668	0.47251
AMIGO2	1.35674	(0.863,2.134)	0.186825	0.973484	1.07258	(0.639,1.8)	0.79075	0.960996
AMOTL1	0.70719	(0.398,1.257)	0.238048	0.981739	0.555534	(0.273,1.132)	0.105416	0.664388
AMPD2	0.870464	(0.567,1.336)	0.525312	0.997363	0.603979	(0.359,1.015)	0.0569724	0.578426
AMPD3	0.8359	(0.546,1.279)	0.408623	0.997363	0.876333	(0.532,1.443)	0.603889	0.926119
AMT	1.02288	(0.666,1.571)	0.917714	0.999143	1.21155	(0.73,2.011)	0.45781	0.887957
AMY1A	1.24032	(0.744,2.069)	0.409379	0.997363	1.12946	(0.636,2.006)	0.677976	0.939492
AMZ2	1.1667	(0.706,1.929)	0.5477	0.997363	1.12442	(0.635,1.991)	0.687478	0.94157
ANAPC1	1.0333	(0.678,1.575)	0.878878	0.999143	1.05994	(0.644,1.744)	0.818742	0.964463
ANAPC10	1.29883	(0.715,2.359)	0.39052	0.997363	1.32351	(0.67,2.615)	0.419794	0.882753
ANAPC4	0.882493	(0.575,1.354)	0.566754	0.997363	1.12972	(0.686,1.859)	0.631349	0.929575
ANG	0.845127	(0.551,1.297)	0.441196	0.997363	0.823038	(0.499,1.356)	0.444903	0.885023
ANGPTL2	1.19629	(0.78,1.836)	0.41206	0.997363	1.22024	(0.742,2.006)	0.432362	0.884629
ANGPTL3	1.04111	(0.653,1.66)	0.865627	0.999143	1.01759	(0.585,1.77)	0.950782	0.990622
ANGPTL4	1.23103	(0.563,2.689)	0.602151	0.997363	2.01241	(0.861,4.701)	0.1062	0.664388
ANK1	0.981799	(0.639,1.508)	0.933177	0.999143	0.933345	(0.561,1.553)	0.790716	0.960996
ANK3	1.21564	(0.761,1.943)	0.414254	0.997363	1.34742	(0.78,2.326)	0.284461	0.828916
ANKFY1	0.844705	(0.553,1.291)	0.43522	0.997363	0.783145	(0.47,1.304)	0.347139	0.856636
ANKH	1.37974	(0.896,2.126)	0.144386	0.93056	1.65954	(0.997,2.763)	0.0514102	0.569061
ANKHD1	1.95516	(1.211,3.156)	0.00607444	0.480265	1.9705	(1.166,3.331)	0.0113265	0.34193
ANKIB1	1.3169	(0.861,2.014)	0.203948	0.976613	1.32568	(0.804,2.186)	0.269062	0.824034
ANKLE2	1.19091	(0.749,1.893)	0.460209	0.997363	1.09971	(0.64,1.889)	0.730629	0.950243
ANKMY2	0.736403	(0.48,1.129)	0.160549	0.951016	0.774684	(0.47,1.278)	0.317194	0.84168
ANKRD13A	0.778858	(0.51,1.19)	0.248154	0.981739	0.652812	(0.39,1.094)	0.105471	0.664388
ANKRD13D	1.55874	(1.014,2.396)	0.0430295	0.786475	1.43938	(0.872,2.375)	0.153903	0.727785
ANKRD27	1.06666	(0.688,1.654)	0.772985	0.999143	1.27491	(0.753,2.158)	0.365556	0.862108
ANKRD28	0.812329	(0.532,1.24)	0.335428	0.997363	0.827981	(0.5,1.372)	0.463935	0.889093
ANKRD44	0.913545	(0.583,1.431)	0.693101	0.999143	0.637924	(0.379,1.074)	0.0910315	0.658825
ANKS1A	0.87083	(0.566,1.341)	0.529774	0.997363	0.946048	(0.564,1.588)	0.833713	0.969187
ANLN	2.12176	(1.053,4.276)	0.0353851	0.779106	3.15452	(1.539,6.467)	0.00170981	0.120296
ANO10	0.813532	(0.53,1.248)	0.344644	0.997363	0.977157	(0.584,1.636)	0.929995	0.987362
ANO6	0.935589	(0.609,1.437)	0.761122	0.999143	0.806659	(0.484,1.344)	0.409595	0.880851
ANP32A	0.807021	(0.529,1.231)	0.319952	0.997363	0.788747	(0.479,1.3)	0.351846	0.858148
ANP32B	0.851195	(0.556,1.303)	0.45834	0.997363	1.02181	(0.619,1.687)	0.932747	0.987833
ANP32E	2.06042	(1.128,3.763)	0.018662	0.661102	2.57549	(1.356,4.891)	0.00383896	0.195217
ANPEP	1.28559	(0.842,1.962)	0.244152	0.981739	1.17513	(0.712,1.94)	0.528035	0.9036
ANTXR1	0.952779	(0.59,1.539)	0.843166	0.999143	0.663394	(0.364,1.209)	0.180201	0.758035
ANTXR2	1.0827	(0.71,1.652)	0.712405	0.999143	0.929549	(0.565,1.53)	0.773843	0.958098
ANXA1	1.22008	(0.799,1.864)	0.357442	0.997363	0.974434	(0.588,1.615)	0.919949	0.985089
ANXA11	1.68058	(1.095,2.579)	0.0175146	0.64716	1.85979	(1.114,3.105)	0.017636	0.385087
ANXA13	1.27956	(0.402,4.076)	0.676687	0.998187	1.77435	(0.554,5.687)	0.334576	0.849123
ANXA2	0.967779	(0.635,1.476)	0.879128	0.999143	0.759851	(0.461,1.252)	0.281071	0.828916
ANXA3	1.08798	(0.71,1.666)	0.6982	0.999143	0.920243	(0.561,1.511)	0.742477	0.954743
ANXA4	1.37306	(0.896,2.103)	0.145122	0.930912	1.48703	(0.895,2.47)	0.125354	0.691762
ANXA5	1.32165	(0.864,2.022)	0.198692	0.974456	1.50458	(0.909,2.49)	0.112065	0.67702
ANXA6	0.977965	(0.64,1.494)	0.917883	0.999143	0.873203	(0.531,1.436)	0.593379	0.918909
ANXA7	1.42238	(0.93,2.176)	0.104437	0.920047	1.74598	(1.04,2.931)	0.0349875	0.503356
ANXA8	0.997229	(0.511,1.947)	0.993514	0.999143	0.737342	(0.291,1.867)	0.520375	0.9036
AP1B1	0.738974	(0.483,1.131)	0.163726	0.953397	0.756968	(0.458,1.252)	0.278051	0.828916
AP1G1	1.01876	(0.668,1.553)	0.931134	0.999143	0.955869	(0.579,1.577)	0.859727	0.973915
AP1G2	0.929672	(0.608,1.422)	0.736512	0.999143	0.952041	(0.578,1.567)	0.846794	0.972526
AP1M1	0.558368	(0.364,0.856)	0.00758273	0.492973	0.630691	(0.38,1.046)	0.0742861	0.614385
AP1M2	1.36634	(0.798,2.339)	0.255048	0.981739	1.55688	(0.854,2.839)	0.14865	0.723374
AP1S1	1.18137	(0.771,1.811)	0.444303	0.997363	1.22841	(0.743,2.032)	0.423151	0.882753
AP1S2	0.929293	(0.61,1.417)	0.733207	0.999143	1.07569	(0.652,1.773)	0.774865	0.958098
AP2A1	0.783609	(0.513,1.196)	0.258669	0.981739	0.80157	(0.485,1.325)	0.388617	0.8727
AP2A2	0.699512	(0.455,1.076)	0.103689	0.919129	0.694725	(0.419,1.152)	0.158123	0.734952
AP2B1	0.822257	(0.536,1.262)	0.370385	0.997363	0.738464	(0.447,1.22)	0.236914	0.793199
AP2M1	0.675195	(0.441,1.034)	0.0707712	0.875858	0.67015	(0.403,1.115)	0.12334	0.690057
AP2S1	0.742492	(0.486,1.135)	0.168944	0.960901	0.650145	(0.389,1.088)	0.100948	0.664388
AP3B1	0.694525	(0.455,1.061)	0.0917307	0.881321	0.636846	(0.384,1.057)	0.0807211	0.625314
AP3D1	0.903886	(0.592,1.38)	0.639621	0.998187	0.909918	(0.551,1.503)	0.712192	0.947376
AP3M1	0.828771	(0.544,1.264)	0.382724	0.997363	0.756937	(0.457,1.254)	0.279278	0.828916
AP3S1	1.23006	(0.801,1.89)	0.344694	0.997363	1.7721	(1.058,2.967)	0.0295449	0.47251
AP4B1	0.675416	(0.408,1.119)	0.127745	0.925373	0.761235	(0.43,1.348)	0.349488	0.858148
AP4E1	0.931557	(0.559,1.553)	0.785776	0.999143	1.11474	(0.608,2.042)	0.725089	0.949184
AP4M1	1.17806	(0.746,1.861)	0.482442	0.997363	1.30784	(0.756,2.262)	0.336821	0.849663
AP4S1	0.864996	(0.523,1.43)	0.571822	0.997363	1.05662	(0.596,1.873)	0.850493	0.973492
APAF1	0.933821	(0.607,1.436)	0.755171	0.999143	0.74471	(0.449,1.235)	0.253439	0.811004
APBB1IP	1.24865	(0.818,1.905)	0.303065	0.991623	0.988037	(0.6,1.627)	0.962258	0.994203
APCS	1.31693	(0.861,2.014)	0.203783	0.976613	1.13708	(0.692,1.867)	0.611737	0.927629
APEH	0.827233	(0.541,1.264)	0.380511	0.997363	0.770674	(0.466,1.275)	0.310282	0.837622
APEX1	1.43943	(0.923,2.246)	0.108512	0.925373	1.41498	(0.848,2.361)	0.18386	0.7597
API5	3.25388	(1.547,6.843)	0.00186656	0.248562	5.29783	(2.466,11.38)	1.92077e-05	0.00394603
APIP	1.09676	(0.715,1.681)	0.671716	0.998187	0.952149	(0.572,1.584)	0.850165	0.973492
APLP1	1.30861	(0.672,2.548)	0.428895	0.997363	1.89761	(0.932,3.862)	0.0772872	0.6212
APLP2	1.07214	(0.694,1.657)	0.753773	0.999143	1.45721	(0.865,2.454)	0.156949	0.734143
APMAP	0.80556	(0.527,1.232)	0.31846	0.997363	0.671269	(0.406,1.11)	0.120108	0.686327
APOA1	0.98378	(0.645,1.501)	0.939542	0.999143	0.712538	(0.431,1.178)	0.186178	0.764921
APOA2	0.828832	(0.541,1.27)	0.388302	0.997363	0.626724	(0.374,1.049)	0.0753224	0.617083
APOA4	0.90868	(0.596,1.386)	0.65641	0.998187	0.697873	(0.422,1.153)	0.160383	0.737448
APOB	1.15882	(0.76,1.767)	0.493749	0.997363	1.05598	(0.644,1.732)	0.829222	0.968538
APOBR	1.0492	(0.688,1.601)	0.823617	0.999143	1.08193	(0.654,1.791)	0.759498	0.95737
APOC1	0.788298	(0.509,1.221)	0.287065	0.983171	0.803705	(0.488,1.323)	0.390262	0.8727
APOD	0.859954	(0.564,1.312)	0.483777	0.997363	0.749854	(0.454,1.239)	0.261525	0.819302
APOE	0.850567	(0.555,1.304)	0.457516	0.997363	0.953353	(0.578,1.573)	0.851605	0.973492
APOF	0.901395	(0.585,1.388)	0.637318	0.998187	1.15931	(0.706,1.903)	0.558703	0.911386
APOH	1.39838	(0.912,2.143)	0.123774	0.925373	1.13739	(0.689,1.877)	0.614639	0.928539
APOL1	1.1223	(0.734,1.716)	0.594188	0.997363	1.22719	(0.743,2.026)	0.423652	0.882753
APOL2	1.37231	(0.9,2.093)	0.141872	0.93056	1.55313	(0.933,2.586)	0.0905729	0.658825
APOL3	0.817879	(0.535,1.249)	0.352242	0.997363	0.642761	(0.386,1.07)	0.0890193	0.658021
APOM	1.05161	(0.69,1.603)	0.815135	0.999143	1.22481	(0.746,2.011)	0.422937	0.882753
APOOL	0.884129	(0.535,1.462)	0.631396	0.997363	0.732377	(0.417,1.285)	0.277783	0.828916
APP	0.865839	(0.564,1.33)	0.510585	0.997363	1.17334	(0.698,1.972)	0.546099	0.908889
APPL1	0.685649	(0.444,1.06)	0.0894797	0.876056	0.626736	(0.373,1.052)	0.0770932	0.6212
APPL2	1.26814	(0.825,1.949)	0.278651	0.981739	0.978506	(0.588,1.627)	0.933277	0.987833
APRT	1.0813	(0.709,1.65)	0.717047	0.999143	0.873992	(0.528,1.448)	0.600892	0.924505
AQP1	0.788801	(0.516,1.206)	0.273613	0.981739	0.614602	(0.366,1.033)	0.0662188	0.597973
AR	11.515	(2.627,50.48)	0.00119254	0.197577	14.4958	(3.233,65)	0.000478405	0.0416456
ARAF	0.853996	(0.558,1.307)	0.466954	0.997363	0.903091	(0.548,1.487)	0.688747	0.942055
ARAP1	0.739275	(0.481,1.137)	0.169319	0.961297	0.630348	(0.379,1.049)	0.0757504	0.618351
ARCN1	0.749472	(0.484,1.161)	0.196233	0.973484	1.01878	(0.607,1.71)	0.943878	0.990581
ARF1	0.885197	(0.578,1.357)	0.575655	0.997363	0.759913	(0.46,1.254)	0.282958	0.828916
ARF4	0.917552	(0.597,1.41)	0.694845	0.999143	0.860672	(0.516,1.437)	0.56592	0.912037
ARF5	1.00826	(0.658,1.546)	0.96991	0.999143	0.92541	(0.559,1.532)	0.763106	0.95737
ARF6	1.26637	(0.828,1.937)	0.275916	0.981739	1.23125	(0.745,2.036)	0.417465	0.882621
ARFGAP1	0.853928	(0.557,1.31)	0.469609	0.997363	1.10348	(0.672,1.812)	0.697116	0.943981
ARFGAP2	0.772395	(0.497,1.199)	0.250146	0.981739	0.924955	(0.553,1.548)	0.766489	0.95737
ARFGAP3	1.01609	(0.666,1.55)	0.940935	0.999143	1.09909	(0.662,1.826)	0.715171	0.94809
ARFGEF1	0.626766	(0.405,0.97)	0.0358904	0.779106	0.709729	(0.422,1.194)	0.196411	0.772082
ARFGEF2	0.641431	(0.42,0.98)	0.0400065	0.780746	0.597141	(0.357,0.998)	0.0489461	0.562651
ARFIP1	0.954445	(0.626,1.455)	0.828297	0.999143	1.1753	(0.713,1.938)	0.526854	0.9036
ARFRP1	1.34537	(0.71,2.551)	0.363406	0.997363	1.70348	(0.859,3.379)	0.127494	0.692839
ARG1	1.07334	(0.7,1.646)	0.745532	0.999143	0.979188	(0.596,1.608)	0.933769	0.987833
ARG2	1.2189	(0.66,2.251)	0.527075	0.997363	1.58592	(0.778,3.231)	0.204102	0.772998
ARHGAP1	0.872858	(0.569,1.339)	0.533233	0.997363	0.951601	(0.575,1.576)	0.847193	0.972613
ARHGAP10	1.1563	(0.757,1.767)	0.502046	0.997363	0.935687	(0.566,1.546)	0.795198	0.96164
ARHGAP12	1.21137	(0.719,2.04)	0.47074	0.997363	1.18462	(0.641,2.19)	0.589059	0.917259
ARHGAP15	0.993327	(0.641,1.54)	0.976137	0.999143	0.896234	(0.543,1.479)	0.668016	0.938438
ARHGAP17	0.872387	(0.572,1.331)	0.526611	0.997363	0.693859	(0.42,1.145)	0.152735	0.726342
ARHGAP18	0.913387	(0.598,1.396)	0.675644	0.998187	0.616538	(0.372,1.021)	0.0600986	0.581293
ARHGAP21	1.11816	(0.69,1.812)	0.650049	0.998187	1.26979	(0.71,2.272)	0.420955	0.882753
ARHGAP23	0.670267	(0.409,1.098)	0.112006	0.925373	0.574725	(0.299,1.105)	0.0968206	0.664388
ARHGAP25	1.08664	(0.71,1.663)	0.701818	0.999143	1.08006	(0.648,1.801)	0.767911	0.95737
ARHGAP27	1.00559	(0.66,1.533)	0.979325	0.999143	0.932158	(0.567,1.533)	0.781834	0.95984
ARHGAP31	1.00619	(0.659,1.535)	0.977175	0.999143	0.787786	(0.475,1.306)	0.354987	0.860503
ARHGAP32	1.29747	(0.841,2.002)	0.239203	0.981739	1.22215	(0.742,2.013)	0.430817	0.884629
ARHGAP35	0.88325	(0.575,1.356)	0.570098	0.997363	1.02824	(0.624,1.693)	0.912884	0.983375
ARHGAP4	1.23097	(0.807,1.877)	0.334145	0.997363	1.00071	(0.604,1.657)	0.997788	0.999104
ARHGAP45	0.959575	(0.628,1.466)	0.848561	0.999143	0.635633	(0.384,1.052)	0.0780835	0.622728
ARHGAP5	1.08837	(0.71,1.668)	0.697524	0.999143	0.880148	(0.536,1.444)	0.613284	0.928525
ARHGAP6	0.983892	(0.645,1.5)	0.939818	0.999143	0.888119	(0.537,1.468)	0.643738	0.932592
ARHGAP9	0.74963	(0.484,1.161)	0.196887	0.973484	0.499922	(0.297,0.841)	0.00892473	0.309712
ARHGDIA	1.01261	(0.661,1.551)	0.954094	0.999143	1.09312	(0.661,1.807)	0.728342	0.950038
ARHGDIB	1.14359	(0.749,1.745)	0.533985	0.997363	1.17348	(0.7,1.967)	0.543764	0.907801
ARHGEF1	1.14031	(0.748,1.739)	0.542089	0.997363	0.90044	(0.542,1.496)	0.685569	0.940711
ARHGEF10	1.17783	(0.739,1.878)	0.49174	0.997363	1.04093	(0.609,1.778)	0.883232	0.975631
ARHGEF11	1.13896	(0.695,1.867)	0.605882	0.997363	1.1446	(0.658,1.99)	0.632323	0.930014
ARHGEF12	1.01485	(0.665,1.548)	0.94547	0.999143	0.743568	(0.449,1.231)	0.249357	0.805176
ARHGEF15	0.992664	(0.651,1.513)	0.972684	0.999143	0.817937	(0.497,1.346)	0.428909	0.884629
ARHGEF18	1.90471	(1.142,3.176)	0.0134977	0.591454	2.05307	(1.093,3.857)	0.0253783	0.45258
ARHGEF2	1.10319	(0.712,1.709)	0.660049	0.998187	1.21436	(0.715,2.062)	0.472298	0.890549
ARHGEF37	1.26663	(0.796,2.016)	0.318727	0.997363	1.46508	(0.843,2.546)	0.175709	0.750135
ARHGEF5	0.842534	(0.117,6.086)	0.865142	0.999143	2.05303	(0.281,14.977)	0.478041	0.893867
ARHGEF6	0.994881	(0.652,1.517)	0.980982	0.999143	0.82348	(0.491,1.381)	0.461288	0.888333
ARHGEF7	0.659553	(0.428,1.017)	0.0597517	0.833515	0.682595	(0.407,1.145)	0.148268	0.723175
ARID1A	1.06716	(0.26,4.383)	0.928144	0.999143	1.75271	(0.424,7.249)	0.438511	0.884907
ARIH1	0.851426	(0.556,1.304)	0.459505	0.997363	0.888626	(0.541,1.459)	0.640544	0.932228
ARIH2	0.932574	(0.61,1.427)	0.747538	0.999143	0.982136	(0.596,1.62)	0.94369	0.990581
ARL1	0.939966	(0.611,1.445)	0.777848	0.999143	0.858843	(0.521,1.416)	0.550797	0.910138
ARL13B	0.889923	(0.578,1.371)	0.596861	0.997363	1.03191	(0.627,1.699)	0.901762	0.979086
ARL15	1.21211	(0.793,1.853)	0.374413	0.997363	1.2603	(0.762,2.086)	0.368095	0.86451
ARL2	0.848743	(0.557,1.294)	0.446112	0.997363	0.955527	(0.577,1.583)	0.859761	0.973915
ARL3	1.22446	(0.801,1.873)	0.350243	0.997363	1.46156	(0.879,2.429)	0.143213	0.718153
ARL5A	1.02428	(0.644,1.629)	0.919251	0.999143	1.13996	(0.656,1.982)	0.642575	0.932565
ARL6IP1	1.00475	(0.659,1.531)	0.982397	0.999143	1.08474	(0.657,1.792)	0.750757	0.955982
ARL6IP5	0.86927	(0.57,1.325)	0.51496	0.997363	0.912731	(0.553,1.506)	0.720928	0.949154
ARL8A	0.79097	(0.517,1.211)	0.280656	0.981739	0.817739	(0.498,1.342)	0.426257	0.884629
ARL8B	0.932087	(0.612,1.421)	0.7436	0.999143	0.852706	(0.519,1.4)	0.528919	0.9036
ARMC1	1.12014	(0.708,1.771)	0.627547	0.997363	1.50415	(0.899,2.517)	0.120215	0.686327
ARMC10	1.02505	(0.63,1.668)	0.920621	0.999143	1.3337	(0.757,2.351)	0.3194	0.84168
ARMC8	0.736348	(0.481,1.128)	0.159608	0.951016	0.914485	(0.555,1.506)	0.725256	0.949184
ARMCX3	0.79438	(0.519,1.217)	0.289882	0.986962	0.999004	(0.6,1.664)	0.996945	0.999104
ARMH3	0.757026	(0.442,1.296)	0.310004	0.996983	0.698242	(0.374,1.302)	0.258759	0.817014
ARMT1	1.09797	(0.718,1.678)	0.665887	0.998187	1.40345	(0.845,2.331)	0.190501	0.768061
ARPC1A	0.883473	(0.577,1.352)	0.568224	0.997363	0.766052	(0.463,1.266)	0.298762	0.834324
ARPC1B	0.858947	(0.557,1.324)	0.491354	0.997363	0.775042	(0.468,1.283)	0.321636	0.843248
ARPC4	1.16042	(0.761,1.77)	0.489737	0.997363	1.08193	(0.653,1.792)	0.759795	0.95737
ARPP19	0.901125	(0.562,1.446)	0.666121	0.998187	1.23093	(0.721,2.102)	0.446845	0.885023
ARR3	1.06449	(0.659,1.719)	0.798162	0.999143	1.12384	(0.655,1.929)	0.672018	0.938838
ARRB1	1.04355	(0.68,1.602)	0.845359	0.999143	0.836965	(0.51,1.374)	0.481535	0.893867
ARRB2	1.02273	(0.668,1.565)	0.917517	0.999143	0.898658	(0.537,1.505)	0.684653	0.940711
ARRDC1	0.901115	(0.589,1.38)	0.631811	0.997363	0.690215	(0.418,1.139)	0.146864	0.722175
ARSA	0.904929	(0.592,1.382)	0.643936	0.998187	1.18337	(0.715,1.957)	0.51194	0.9036
ARSB	0.946058	(0.54,1.656)	0.846118	0.999143	0.697955	(0.332,1.468)	0.343267	0.853692
ARVCF	1.39313	(0.856,2.266)	0.181732	0.967563	1.34718	(0.741,2.449)	0.32848	0.847997
ASAH1	0.793876	(0.519,1.214)	0.286372	0.983171	0.93544	(0.559,1.565)	0.799396	0.96164
ASAP1	0.661929	(0.43,1.018)	0.0602038	0.833515	0.530728	(0.319,0.883)	0.0148304	0.379295
ASAP2	0.839389	(0.549,1.284)	0.419355	0.997363	0.607245	(0.369,1.001)	0.0502359	0.565815
ASAP3	1.44841	(0.906,2.316)	0.121763	0.925373	1.29563	(0.77,2.179)	0.328731	0.847997
ASCC1	0.93795	(0.608,1.448)	0.772449	0.999143	1.0828	(0.655,1.789)	0.756285	0.95618
ASL	0.712418	(0.465,1.092)	0.119717	0.925373	0.692615	(0.414,1.158)	0.161286	0.737708
ASMTL	1.01263	(0.662,1.548)	0.953812	0.999143	0.989066	(0.6,1.629)	0.965566	0.994471
ASNS	1.45618	(0.944,2.246)	0.0891051	0.876056	1.51028	(0.919,2.483)	0.104095	0.664388
ASPH	0.818092	(0.533,1.255)	0.357787	0.997363	0.857775	(0.514,1.432)	0.557323	0.911386
ASPN	1.19123	(0.774,1.834)	0.426533	0.997363	1.23998	(0.736,2.089)	0.419015	0.882753
ASPSCR1	0.928154	(0.608,1.416)	0.729309	0.999143	0.769929	(0.466,1.273)	0.307932	0.836792
ASRGL1	0.953773	(0.589,1.545)	0.84745	0.999143	1.15029	(0.649,2.038)	0.631246	0.929575
ASS1	0.767558	(0.502,1.173)	0.221764	0.981739	0.592208	(0.356,0.985)	0.0434665	0.541459
ATAD1	0.819024	(0.537,1.25)	0.354548	0.997363	1.03254	(0.625,1.705)	0.900462	0.979086
ATAD3A	0.691087	(0.451,1.06)	0.0904948	0.876056	0.821938	(0.496,1.362)	0.446992	0.885023
ATAD3B	0.781273	(0.508,1.201)	0.260865	0.981739	0.948611	(0.566,1.589)	0.841084	0.972046
ATE1	0.726456	(0.473,1.116)	0.144766	0.93056	0.681398	(0.409,1.137)	0.141668	0.718153
ATF6	0.992731	(0.431,2.289)	0.986346	0.999143	1.54165	(0.616,3.858)	0.355095	0.860503
ATG101	1.63184	(0.396,6.729)	0.498089	0.997363	1.2778	(0.31,5.271)	0.734567	0.95079
ATG13	1.32283	(0.859,2.037)	0.204161	0.976613	1.05987	(0.638,1.76)	0.822184	0.965486
ATG14	0.755507	(0.49,1.164)	0.203625	0.976613	0.844962	(0.508,1.406)	0.516824	0.9036
ATG16L1	1.14714	(0.749,1.756)	0.527624	0.997363	1.36106	(0.826,2.242)	0.225908	0.782775
ATG2A	1.01517	(0.662,1.556)	0.944911	0.999143	0.831819	(0.501,1.381)	0.476718	0.893867
ATG2B	1.05429	(0.645,1.722)	0.832737	0.999143	1.31532	(0.731,2.368)	0.360869	0.861327
ATG3	1.01481	(0.665,1.55)	0.945745	0.999143	0.840957	(0.51,1.386)	0.496885	0.901131
ATG4A	1.06053	(0.633,1.776)	0.823317	0.999143	1.29198	(0.729,2.289)	0.379893	0.866612
ATG4B	0.947128	(0.607,1.477)	0.810689	0.999143	0.807407	(0.483,1.349)	0.41376	0.880851
ATG4C	1.04294	(0.66,1.649)	0.857154	0.999143	0.916491	(0.537,1.564)	0.74905	0.955982
ATG5	1.25565	(0.757,2.083)	0.378251	0.997363	1.85202	(0.98,3.5)	0.0577643	0.578426
ATG7	0.658969	(0.427,1.018)	0.0602018	0.833515	0.823929	(0.501,1.355)	0.445505	0.885023
ATG9A	0.932496	(0.611,1.423)	0.745735	0.999143	0.926777	(0.559,1.535)	0.767798	0.95737
ATIC	1.16221	(0.757,1.785)	0.492107	0.997363	1.06098	(0.64,1.758)	0.818338	0.964347
ATL1	0.714026	(0.468,1.09)	0.118825	0.925373	0.820168	(0.497,1.355)	0.438687	0.884907
ATL2	0.76438	(0.497,1.176)	0.221907	0.981739	0.757718	(0.456,1.259)	0.284263	0.828916
ATL3	0.856881	(0.558,1.317)	0.480864	0.997363	0.840187	(0.504,1.401)	0.504619	0.902596
ATOX1	0.797698	(0.481,1.322)	0.380644	0.997363	1.12453	(0.619,2.044)	0.700258	0.943981
ATP11A	1.01295	(0.663,1.547)	0.95251	0.999143	1.00914	(0.602,1.693)	0.972509	0.995709
ATP11B	1.08543	(0.712,1.656)	0.703547	0.999143	0.852697	(0.518,1.404)	0.530839	0.9036
ATP11C	0.833286	(0.546,1.271)	0.396961	0.997363	0.549271	(0.328,0.919)	0.0226293	0.42573
ATP13A1	1.28796	(0.76,2.183)	0.347077	0.997363	1.52013	(0.808,2.86)	0.194058	0.771803
ATP13A2	1.05398	(0.663,1.676)	0.824206	0.999143	1.20525	(0.712,2.04)	0.486747	0.895716
ATP13A3	1.21157	(0.785,1.871)	0.386617	0.997363	1.16722	(0.699,1.95)	0.554738	0.910138
ATP1A1	1.52924	(1.001,2.336)	0.0493181	0.824836	1.26268	(0.766,2.082)	0.360503	0.861327
ATP1B1	1.28762	(0.842,1.968)	0.242826	0.981739	1.30097	(0.786,2.154)	0.306257	0.83584
ATP1B2	0.848084	(0.556,1.294)	0.444833	0.997363	0.725905	(0.438,1.204)	0.214835	0.778903
ATP1B3	1.33547	(0.874,2.04)	0.180997	0.966323	0.986501	(0.597,1.631)	0.957724	0.99247
ATP2A1	1.48266	(0.956,2.299)	0.0783174	0.876056	1.28809	(0.772,2.149)	0.332352	0.849123
ATP2A2	0.655167	(0.429,1.001)	0.0506289	0.824836	0.675172	(0.406,1.123)	0.130515	0.698848
ATP2A3	0.751153	(0.491,1.149)	0.187357	0.973484	0.847277	(0.506,1.419)	0.528555	0.9036
ATP2B1	0.862999	(0.565,1.318)	0.494971	0.997363	0.664899	(0.402,1.099)	0.111556	0.67702
ATP2B2	0.970282	(0.624,1.508)	0.893355	0.999143	1.23441	(0.734,2.077)	0.427547	0.884629
ATP2B3	1.15062	(0.751,1.764)	0.519619	0.997363	0.901316	(0.544,1.494)	0.68705	0.941565
ATP2B4	0.832235	(0.545,1.27)	0.394242	0.997363	0.730095	(0.441,1.208)	0.220519	0.781219
ATP2C1	1.02586	(0.672,1.566)	0.905894	0.999143	1.24272	(0.756,2.042)	0.390881	0.8727
ATP5F1A	0.947781	(0.619,1.45)	0.804821	0.999143	1.23957	(0.742,2.072)	0.412562	0.880851
ATP5F1B	0.887358	(0.577,1.364)	0.586165	0.997363	1.17644	(0.701,1.974)	0.53834	0.90626
ATP5F1C	0.776675	(0.506,1.192)	0.247452	0.981739	0.975188	(0.582,1.634)	0.92403	0.986713
ATP5F1D	0.986139	(0.647,1.503)	0.948282	0.999143	1.21018	(0.731,2.004)	0.458585	0.888119
ATP5F1E	1.17035	(0.71,1.929)	0.537129	0.997363	1.91644	(1.02,3.601)	0.043286	0.541459
ATP5IF1	0.976677	(0.638,1.494)	0.913361	0.999143	1.17898	(0.706,1.969)	0.529418	0.9036
ATP5ME	1.05285	(0.67,1.654)	0.823161	0.999143	1.50081	(0.877,2.57)	0.138976	0.713778
ATP5MF	1.20335	(0.633,2.287)	0.572173	0.997363	1.23781	(0.585,2.617)	0.576515	0.91473
ATP5MF-PTCD1	0.956841	(0.622,1.471)	0.840669	0.999143	1.16461	(0.698,1.944)	0.560137	0.911386
ATP5MG	1.02766	(0.655,1.612)	0.905404	0.999143	1.39336	(0.803,2.418)	0.238281	0.793722
ATP5MJ	0.847286	(0.542,1.325)	0.467259	0.997363	1.02969	(0.606,1.75)	0.913872	0.983375
ATP5MK	0.862137	(0.563,1.319)	0.494235	0.997363	1.12078	(0.669,1.879)	0.665258	0.937859
ATP5PB	0.805782	(0.528,1.231)	0.317772	0.997363	1.1454	(0.684,1.919)	0.606134	0.926119
ATP5PD	0.785265	(0.514,1.201)	0.264576	0.981739	1.15445	(0.687,1.939)	0.58713	0.916287
ATP5PF	0.99856	(0.653,1.528)	0.994705	0.999143	1.44565	(0.863,2.422)	0.1616	0.737708
ATP5PO	0.894614	(0.585,1.369)	0.607806	0.997363	1.25206	(0.744,2.106)	0.396787	0.874877
ATP6AP1	0.876186	(0.572,1.343)	0.543992	0.997363	0.875367	(0.532,1.439)	0.599765	0.923656
ATP6AP2	1.14197	(0.729,1.79)	0.562553	0.997363	1.56882	(0.896,2.746)	0.114824	0.678471
ATP6V0A1	1.24106	(0.814,1.892)	0.315579	0.997363	0.964529	(0.587,1.586)	0.88683	0.975631
ATP6V0A2	0.831314	(0.544,1.271)	0.394049	0.997363	0.761664	(0.463,1.252)	0.282793	0.828916
ATP6V0C	0.678611	(0.438,1.051)	0.0826087	0.876056	0.800211	(0.479,1.336)	0.393769	0.874148
ATP6V0D1	1.05019	(0.689,1.601)	0.819864	0.999143	1.05072	(0.641,1.723)	0.844629	0.972046
ATP6V1A	1.11033	(0.728,1.693)	0.62674	0.997363	0.962039	(0.584,1.585)	0.879305	0.975631
ATP6V1B2	0.983498	(0.645,1.5)	0.938407	0.999143	0.876424	(0.533,1.442)	0.603395	0.926119
ATP6V1C1	1.13553	(0.743,1.735)	0.5567	0.997363	1.35607	(0.822,2.237)	0.233178	0.788577
ATP6V1D	0.999101	(0.65,1.535)	0.996728	0.999143	0.873383	(0.527,1.448)	0.599527	0.923567
ATP6V1E1	1.0666	(0.694,1.638)	0.768416	0.999143	1.1859	(0.72,1.954)	0.503543	0.901789
ATP6V1F	1.16986	(0.758,1.805)	0.478068	0.997363	1.04221	(0.632,1.719)	0.871342	0.975631
ATP6V1G1	0.986962	(0.647,1.507)	0.951509	0.999143	1.04682	(0.632,1.734)	0.858972	0.973881
ATP6V1H	0.951583	(0.62,1.461)	0.820473	0.999143	0.836838	(0.505,1.386)	0.489252	0.896468
ATP7A	1.13303	(0.743,1.728)	0.56213	0.997363	0.992341	(0.604,1.63)	0.975783	0.995752
ATP7B	1.16142	(0.752,1.794)	0.500011	0.997363	1.49103	(0.907,2.452)	0.115456	0.678471
ATP8A1	0.602631	(0.393,0.924)	0.0201702	0.672215	0.543767	(0.327,0.904)	0.018922	0.399932
ATP8B1	1.64275	(1.055,2.557)	0.0278696	0.750774	2.1951	(1.307,3.688)	0.00297778	0.166958
ATP8B2	1.25368	(0.816,1.927)	0.302759	0.991623	1.2209	(0.725,2.055)	0.452579	0.887096
ATP8B4	1.22412	(0.771,1.943)	0.39087	0.997363	1.42071	(0.804,2.51)	0.226642	0.782775
ATP9A	1.24019	(0.695,2.214)	0.466614	0.997363	1.7735	(0.958,3.283)	0.0681692	0.599663
ATP9B	1.34162	(0.88,2.046)	0.172211	0.964004	1.24347	(0.756,2.046)	0.391246	0.8727
ATPAF1	0.855321	(0.558,1.31)	0.472569	0.997363	0.906399	(0.551,1.49)	0.698509	0.943981
ATRN	0.915256	(0.596,1.405)	0.685682	0.999143	0.817229	(0.49,1.364)	0.439743	0.884907
ATXN10	1.05039	(0.686,1.608)	0.820982	0.999143	1.49488	(0.9,2.482)	0.12011	0.686327
ATXN2	1.61805	(0.955,2.74)	0.0734094	0.876056	1.44747	(0.805,2.604)	0.217005	0.779942
ATXN2L	1.17647	(0.771,1.795)	0.450901	0.997363	1.07272	(0.649,1.773)	0.784182	0.95984
ATXN3	0.840612	(0.55,1.284)	0.421597	0.997363	0.912549	(0.551,1.512)	0.722306	0.949154
AUH	1.10337	(0.708,1.719)	0.663799	0.998187	1.20812	(0.723,2.02)	0.470836	0.889703
AUP1	1.23329	(0.802,1.897)	0.340116	0.997363	1.27089	(0.767,2.105)	0.351784	0.858148
AURKA	1.05491	(0.384,2.898)	0.917434	0.999143	0.691029	(0.21,2.278)	0.543759	0.907801
AVEN	0.996589	(0.625,1.589)	0.988542	0.999143	1.12385	(0.642,1.967)	0.68267	0.940711
AVL9	1.19837	(0.752,1.909)	0.445997	0.997363	1.62634	(0.909,2.911)	0.10148	0.664388
AXIN1	1.40791	(0.912,2.174)	0.122719	0.925373	1.30638	(0.792,2.154)	0.294737	0.830933
AXL	1.07131	(0.67,1.712)	0.773422	0.999143	0.927277	(0.536,1.605)	0.787467	0.960708
AZGP1	0.949126	(0.619,1.455)	0.810735	0.999143	0.827092	(0.502,1.364)	0.45694	0.887957
B2M	1.28032	(0.837,1.958)	0.253961	0.981739	1.40097	(0.847,2.317)	0.189155	0.767469
B3GALT6	1.26954	(0.583,2.766)	0.548057	0.997363	1.6264	(0.695,3.805)	0.262039	0.819302
B3GAT3	1.13602	(0.742,1.739)	0.55719	0.997363	1.45911	(0.882,2.415)	0.141637	0.718153
B3GNT2	0.694873	(0.396,1.218)	0.203591	0.976613	0.950485	(0.506,1.786)	0.874665	0.975631
B4GALT1	1.19072	(0.78,1.818)	0.418962	0.997363	1.26791	(0.77,2.089)	0.351305	0.858148
BABAM1	0.654352	(0.427,1.003)	0.0516266	0.824836	0.667148	(0.397,1.12)	0.125571	0.691762
BABAM2	0.860456	(0.564,1.312)	0.485365	0.997363	0.99196	(0.594,1.658)	0.975421	0.995709
BACH1	1.04672	(0.676,1.62)	0.837624	0.999143	1.15525	(0.698,1.911)	0.57405	0.913522
BAD	1.15054	(0.747,1.772)	0.524347	0.997363	1.50423	(0.901,2.51)	0.118087	0.682531
BAG1	0.662988	(0.417,1.054)	0.0825321	0.876056	0.731649	(0.434,1.233)	0.240812	0.793722
BAG2	0.954771	(0.621,1.469)	0.833175	0.999143	1.01211	(0.615,1.666)	0.96224	0.994203
BAG3	1.22183	(0.766,1.948)	0.399824	0.997363	1.85795	(1.084,3.186)	0.0243261	0.44148
BAG4	1.15601	(0.637,2.098)	0.633641	0.997363	1.55095	(0.8,3.008)	0.194089	0.771803
BAG5	1.18644	(0.778,1.809)	0.427302	0.997363	1.23471	(0.752,2.026)	0.404103	0.880184
BAG6	0.821926	(0.537,1.258)	0.366675	0.997363	0.836884	(0.509,1.375)	0.482036	0.893867
BAIAP2	1.18562	(0.778,1.808)	0.428801	0.997363	0.968401	(0.589,1.591)	0.899129	0.979086
BAIAP2L1	1.43633	(0.941,2.191)	0.0929476	0.888735	1.39982	(0.848,2.309)	0.187936	0.767469
BAK1	0.864957	(0.416,1.8)	0.69813	0.999143	0.813815	(0.349,1.896)	0.633006	0.930314
BANF1	1.18014	(0.774,1.799)	0.441535	0.997363	1.39238	(0.837,2.316)	0.202121	0.772998
BANK1	0.864313	(0.567,1.318)	0.497932	0.997363	0.865376	(0.524,1.429)	0.572005	0.912856
BASP1	1.30221	(0.852,1.99)	0.22203	0.981739	1.18485	(0.713,1.968)	0.512453	0.9036
BAX	1.01176	(0.66,1.551)	0.957225	0.999143	1.05416	(0.639,1.739)	0.836426	0.969906
BCAM	1.01294	(0.664,1.544)	0.952349	0.999143	0.813817	(0.494,1.342)	0.419264	0.882753
BCAP29	0.706577	(0.461,1.084)	0.111399	0.925373	0.791038	(0.474,1.32)	0.369648	0.865321
BCAP31	0.76277	(0.499,1.167)	0.211799	0.981739	0.848963	(0.512,1.409)	0.526153	0.9036
BCAR1	1.27269	(0.714,2.269)	0.413635	0.997363	1.42794	(0.738,2.763)	0.290088	0.828916
BCAS3	0.78202	(0.511,1.197)	0.257484	0.981739	0.788829	(0.477,1.304)	0.355177	0.860503
BCAT1	1.01729	(0.667,1.551)	0.936514	0.999143	1.05131	(0.637,1.734)	0.844608	0.972046
BCAT2	0.924157	(0.581,1.47)	0.739228	0.999143	1.12337	(0.649,1.944)	0.677571	0.939492
BCHE	0.644525	(0.419,0.992)	0.0458117	0.794098	0.529925	(0.317,0.886)	0.0153873	0.379295
BCKDK	0.797949	(0.521,1.222)	0.299673	0.991623	1.13197	(0.673,1.903)	0.640006	0.932228
BCL10	1.41738	(0.921,2.181)	0.11266	0.925373	1.31069	(0.789,2.176)	0.295752	0.830933
BCL2L1	0.895229	(0.587,1.366)	0.607754	0.997363	1.24602	(0.753,2.061)	0.391831	0.8727
BCL2L13	1.2358	(0.796,1.918)	0.345231	0.997363	1.54854	(0.911,2.634)	0.106506	0.664388
BCR	1.39523	(0.914,2.13)	0.122703	0.925373	1.0312	(0.618,1.719)	0.906253	0.980724
BCS1L	1.00077	(0.572,1.752)	0.997854	0.999143	1.37091	(0.725,2.593)	0.332	0.849123
BDH1	0.949843	(0.608,1.483)	0.820922	0.999143	1.14725	(0.671,1.96)	0.615256	0.928539
BDH2	1.19921	(0.779,1.846)	0.409198	0.997363	1.32823	(0.791,2.232)	0.283645	0.828916
BECN1	0.720129	(0.468,1.107)	0.134429	0.93056	0.848738	(0.514,1.401)	0.521229	0.9036
BET1	0.754006	(0.494,1.151)	0.190943	0.973484	0.891336	(0.543,1.464)	0.649709	0.933793
BET1L	1.03015	(0.545,1.947)	0.927111	0.999143	1.222	(0.601,2.483)	0.579385	0.915448
BICD2	0.901064	(0.59,1.377)	0.629945	0.997363	1.10616	(0.674,1.816)	0.689947	0.942353
BID	1.01393	(0.664,1.548)	0.948925	0.999143	1.23586	(0.747,2.045)	0.409749	0.880851
BIN1	1.10188	(0.723,1.68)	0.651888	0.998187	0.952805	(0.581,1.563)	0.848146	0.972773
BIN2	0.704411	(0.46,1.078)	0.10619	0.925373	0.571589	(0.345,0.947)	0.0298079	0.47251
BIN3	1.14005	(0.744,1.746)	0.5468	0.997363	1.10582	(0.67,1.826)	0.694315	0.943981
BLMH	0.873486	(0.571,1.335)	0.532038	0.997363	0.78389	(0.472,1.301)	0.345924	0.856284
BLVRA	0.921236	(0.6,1.414)	0.707391	0.999143	0.751553	(0.456,1.239)	0.262769	0.819645
BLVRB	0.93559	(0.612,1.431)	0.758921	0.999143	0.949297	(0.576,1.565)	0.838449	0.970319
BMP1	1.30725	(0.83,2.059)	0.247874	0.981739	1.15566	(0.683,1.954)	0.589276	0.917259
BMP2K	0.766635	(0.5,1.175)	0.222696	0.981739	0.65519	(0.394,1.088)	0.102506	0.664388
BMPR2	1.07808	(0.707,1.644)	0.727032	0.999143	1.10245	(0.669,1.816)	0.701813	0.943981
BMX	1.01118	(0.659,1.552)	0.959425	0.999143	1.13798	(0.692,1.872)	0.610924	0.927242
BNIP2	0.9634	(0.631,1.47)	0.862704	0.999143	0.930508	(0.561,1.545)	0.7806	0.959418
BNIP3L	1.10827	(0.719,1.708)	0.641345	0.998187	1.23737	(0.747,2.051)	0.408625	0.880851
BOLA2	0.882036	(0.574,1.356)	0.567456	0.997363	1.07004	(0.65,1.761)	0.790025	0.960996
BOLA3	1.12736	(0.675,1.883)	0.647056	0.998187	1.26588	(0.703,2.279)	0.431839	0.884629
BPGM	0.913664	(0.599,1.394)	0.6752	0.998187	0.921575	(0.557,1.525)	0.750681	0.955982
BPI	0.711443	(0.435,1.163)	0.174235	0.965426	1.00651	(0.562,1.803)	0.982606	0.997572
BPIFB1	0.978465	(0.638,1.5)	0.920399	0.999143	0.862534	(0.523,1.424)	0.563041	0.911482
BPNT1	1.0679	(0.7,1.628)	0.760156	0.999143	0.947548	(0.573,1.567)	0.833812	0.969187
BPNT2	1.34206	(0.873,2.062)	0.179406	0.965426	1.81429	(1.092,3.014)	0.0214041	0.422814
BRAF	0.830983	(0.535,1.29)	0.409536	0.997363	1.13161	(0.673,1.901)	0.640498	0.932228
BRAP	1.18331	(0.757,1.849)	0.459754	0.997363	1.18063	(0.712,1.958)	0.520184	0.9036
BRI3BP	1.11409	(0.723,1.718)	0.624836	0.997363	1.4888	(0.871,2.545)	0.145802	0.720036
BRK1	1.01552	(0.664,1.552)	0.943259	0.999143	0.977949	(0.591,1.618)	0.9308	0.987521
BROX	1.21507	(0.796,1.854)	0.366393	0.997363	1.1081	(0.676,1.817)	0.684238	0.940711
BSCL2	1.49511	(0.596,3.75)	0.391289	0.997363	1.93234	(0.767,4.867)	0.162189	0.737708
BSDC1	1.09301	(0.716,1.667)	0.679838	0.998187	0.874194	(0.532,1.437)	0.595855	0.920118
BSG	1.03104	(0.676,1.573)	0.887161	0.999143	0.784609	(0.473,1.301)	0.347276	0.856636
BSPRY	1.28511	(0.832,1.986)	0.258442	0.981739	1.40623	(0.844,2.342)	0.190226	0.768061
BST1	1.35743	(0.888,2.075)	0.158091	0.951016	1.0517	(0.635,1.741)	0.844673	0.972046
BST2	1.03613	(0.68,1.58)	0.868999	0.999143	0.807352	(0.49,1.33)	0.400593	0.877217
BTBD11	1.08578	(0.708,1.666)	0.706183	0.999143	1.02886	(0.622,1.703)	0.911848	0.983375
BTBD2	0.716526	(0.261,1.969)	0.518167	0.997363	1.05482	(0.33,3.375)	0.928342	0.987024
BTD	0.920167	(0.601,1.409)	0.701732	0.999143	0.790288	(0.478,1.307)	0.359264	0.861327
BTF3	1.49458	(0.95,2.352)	0.0823564	0.876056	1.7777	(1.016,3.11)	0.0437685	0.541459
BTF3L4	1.28883	(0.845,1.967)	0.239291	0.981739	1.16715	(0.707,1.928)	0.546164	0.908889
BTK	1.0401	(0.679,1.593)	0.856516	0.999143	0.878754	(0.528,1.462)	0.618523	0.928539
BTN2A1	1.12058	(0.735,1.709)	0.596907	0.997363	1.1465	(0.699,1.882)	0.588626	0.917259
BTN3A1	1.3668	(0.895,2.087)	0.14782	0.932885	1.1132	(0.676,1.834)	0.673602	0.938838
BTN3A2	1.02972	(0.675,1.57)	0.891786	0.999143	0.578438	(0.346,0.968)	0.0370754	0.510568
BTN3A3	0.93009	(0.608,1.422)	0.738073	0.999143	0.658	(0.399,1.086)	0.101791	0.664388
BUB3	1.74479	(1.121,2.715)	0.0135736	0.591454	1.90835	(1.129,3.225)	0.0157684	0.379295
BZW1	1.01854	(0.666,1.557)	0.932373	0.999143	1.00942	(0.613,1.662)	0.97059	0.995397
BZW2	1.01144	(0.662,1.545)	0.958032	0.999143	0.849468	(0.517,1.395)	0.519129	0.9036
C11orf54	1.01506	(0.664,1.553)	0.945036	0.999143	1.01805	(0.615,1.685)	0.944509	0.990581
C11orf68	1.03413	(0.678,1.577)	0.876194	0.999143	1.15224	(0.696,1.906)	0.581188	0.915448
C12orf4	1.44705	(0.942,2.222)	0.0912459	0.879248	1.61679	(0.985,2.653)	0.0572601	0.578426
C15orf38-AP3S2	1.08808	(0.69,1.717)	0.716746	0.999143	1.16023	(0.685,1.964)	0.579998	0.915448
C17orf75	0.962769	(0.628,1.475)	0.861717	0.999143	1.19468	(0.728,1.96)	0.481381	0.893867
C18orf25	1.026	(0.64,1.646)	0.915215	0.999143	1.08108	(0.62,1.887)	0.783753	0.95984
C19orf25	1.18508	(0.653,2.15)	0.576372	0.997363	1.28638	(0.665,2.488)	0.454307	0.887184
C1GALT1	0.914443	(0.6,1.394)	0.677592	0.998187	1.06318	(0.646,1.749)	0.809343	0.96164
C1GALT1C1	1.36329	(0.866,2.146)	0.180467	0.966323	1.65518	(0.957,2.864)	0.0715772	0.605924
C1QTNF3-AMACR	0.902358	(0.588,1.385)	0.638342	0.998187	0.686065	(0.414,1.136)	0.143368	0.718153
C1QTNF5	0.796353	(0.466,1.361)	0.404869	0.997363	1.0188	(0.564,1.839)	0.950712	0.990622
C1orf198	1.2685	(0.831,1.936)	0.270344	0.981739	1.06574	(0.636,1.787)	0.809204	0.96164
C1orf21	1.42381	(0.888,2.282)	0.142109	0.93056	1.5206	(0.848,2.727)	0.159732	0.736431
C1orf226	1.32091	(0.636,2.744)	0.455558	0.997363	1.32765	(0.618,2.854)	0.468047	0.889703
C1orf43	1.65969	(1.025,2.688)	0.0394771	0.780746	1.95988	(1.138,3.375)	0.0152593	0.379295
C1orf50	1.94092	(0.873,4.316)	0.103861	0.919129	1.69728	(0.768,3.75)	0.190819	0.768061
C4orf33	1.23885	(0.81,1.894)	0.322663	0.997363	1.35546	(0.822,2.235)	0.233309	0.788577
CA1	1.14756	(0.751,1.753)	0.524268	0.997363	1.18852	(0.72,1.961)	0.499122	0.901292
CA12	2.42071	(1.157,5.065)	0.0189217	0.665631	4.91783	(2.174,11.123)	0.000130684	0.0170235
CA13	1.1341	(0.744,1.729)	0.558662	0.997363	0.815103	(0.495,1.341)	0.4212	0.882753
CA2	1.29902	(0.849,1.987)	0.227482	0.981739	1.49917	(0.898,2.502)	0.121149	0.686327
CA3	1.56293	(0.936,2.61)	0.0878117	0.876056	2.16152	(1.121,4.167)	0.0213776	0.422814
CA4	0.835828	(0.547,1.278)	0.407874	0.997363	0.822308	(0.501,1.351)	0.439597	0.884907
CAB39	1.10043	(0.72,1.682)	0.658312	0.998187	1.21777	(0.737,2.012)	0.442024	0.884907
CAB39L	1.09193	(0.714,1.671)	0.685418	0.999143	1.08413	(0.657,1.79)	0.752231	0.95618
CABLES1	1.31255	(0.811,2.124)	0.267938	0.981739	1.34559	(0.773,2.342)	0.293953	0.830933
CACHD1	1.65679	(1.039,2.641)	0.0337672	0.764002	1.0293	(0.615,1.723)	0.912482	0.983375
CACNA2D1	0.841597	(0.547,1.294)	0.432124	0.997363	0.874226	(0.531,1.438)	0.596672	0.920599
CACNA2D2	1.02762	(0.672,1.572)	0.900044	0.999143	0.902707	(0.546,1.493)	0.689967	0.942353
CACYBP	1.01851	(0.667,1.556)	0.932355	0.999143	1.1218	(0.682,1.846)	0.651157	0.933793
CAD	0.944249	(0.614,1.452)	0.793764	0.999143	0.961322	(0.584,1.581)	0.876574	0.975631
CALB2	1.6761	(0.805,3.49)	0.167585	0.96022	1.28728	(0.514,3.225)	0.589896	0.917259
CALCOCO1	0.994374	(0.65,1.522)	0.979275	0.999143	0.725961	(0.438,1.204)	0.214659	0.778903
CALCOCO2	1.6046	(1.03,2.499)	0.036384	0.779106	1.82727	(1.091,3.06)	0.0219267	0.423052
CALCRL	0.981626	(0.644,1.497)	0.931379	0.999143	0.864264	(0.526,1.421)	0.565079	0.912037
CALD1	0.772305	(0.506,1.18)	0.23207	0.981739	0.755328	(0.452,1.262)	0.284331	0.828916
CALM1	1.08887	(0.709,1.673)	0.697759	0.999143	1.16999	(0.712,1.922)	0.535236	0.90454
CALML3	1.0762	(0.705,1.642)	0.733417	0.999143	1.05209	(0.64,1.731)	0.841518	0.972046
CALML5	0.822668	(0.53,1.278)	0.384944	0.997363	0.807607	(0.489,1.335)	0.404431	0.880526
CALR	0.750811	(0.488,1.155)	0.192303	0.973484	0.791157	(0.477,1.312)	0.364346	0.861327
CALU	0.791825	(0.515,1.217)	0.287036	0.983171	0.744595	(0.445,1.245)	0.260947	0.818708
CAMK1	0.787853	(0.514,1.208)	0.27442	0.981739	0.81028	(0.49,1.34)	0.412552	0.880851
CAMK1D	0.956558	(0.604,1.515)	0.849787	0.999143	0.850694	(0.491,1.474)	0.564437	0.911943
CAMK2D	1.22609	(0.804,1.87)	0.343761	0.997363	1.07406	(0.652,1.77)	0.779119	0.959418
CAMK2G	0.970396	(0.633,1.487)	0.890169	0.999143	0.947275	(0.572,1.57)	0.833544	0.969187
CAMKK2	1.28451	(0.82,2.011)	0.273828	0.981739	1.61678	(0.934,2.8)	0.0863879	0.647866
CAMLG	0.91353	(0.542,1.54)	0.734261	0.999143	1.07973	(0.572,2.039)	0.813065	0.962554
CAMP	1.04686	(0.686,1.597)	0.831623	0.999143	1.30664	(0.795,2.147)	0.290992	0.828916
CAMSAP1	1.18262	(0.759,1.842)	0.457905	0.997363	1.15542	(0.694,1.923)	0.578346	0.915448
CAND1	0.844038	(0.552,1.291)	0.434255	0.997363	0.740724	(0.444,1.235)	0.24983	0.805176
CANT1	1.51594	(0.905,2.541)	0.114313	0.925373	2.24944	(1.135,4.457)	0.0201466	0.408983
CANX	0.6269	(0.409,0.961)	0.0320575	0.754536	0.706392	(0.425,1.175)	0.180334	0.758035
CAP1	0.943213	(0.61,1.459)	0.792865	0.999143	0.906284	(0.54,1.52)	0.709195	0.944858
CAPG	1.31381	(0.86,2.007)	0.206896	0.977038	1.26393	(0.767,2.083)	0.357925	0.860503
CAPN1	0.904721	(0.591,1.384)	0.644432	0.998187	0.755199	(0.458,1.246)	0.271653	0.825604
CAPN2	0.977122	(0.641,1.49)	0.9144	0.999143	1.00055	(0.609,1.643)	0.998275	0.999104
CAPN5	0.88155	(0.573,1.356)	0.566059	0.997363	0.852535	(0.514,1.413)	0.535986	0.90454
CAPN7	0.78625	(0.508,1.217)	0.280988	0.981739	0.659775	(0.39,1.116)	0.12128	0.686327
CAPNS1	0.866458	(0.568,1.322)	0.506246	0.997363	0.897736	(0.544,1.482)	0.673327	0.938838
CAPRIN1	1.48867	(0.97,2.285)	0.0686354	0.868255	1.28803	(0.784,2.115)	0.317335	0.84168
CAPZA1	0.85128	(0.555,1.306)	0.460838	0.997363	0.60386	(0.366,0.996)	0.0483611	0.562651
CAPZA2	0.984936	(0.64,1.517)	0.945073	0.999143	0.758519	(0.453,1.269)	0.292374	0.83055
CAPZB	0.983344	(0.643,1.503)	0.938156	0.999143	0.923639	(0.562,1.518)	0.753948	0.95618
CARD16	1.53505	(0.998,2.361)	0.0510841	0.824836	1.74308	(1.047,2.903)	0.0327174	0.496599
CARD19	0.837256	(0.502,1.397)	0.49647	0.997363	0.916032	(0.502,1.671)	0.774906	0.958098
CARD9	0.874448	(0.549,1.393)	0.572174	0.997363	1.26125	(0.717,2.217)	0.419997	0.882753
CARHSP1	1.42631	(0.934,2.179)	0.10049	0.906075	1.18455	(0.717,1.958)	0.509049	0.9036
CARM1	0.802835	(0.525,1.228)	0.310897	0.997363	0.666994	(0.398,1.119)	0.124716	0.691762
CARMIL1	0.956001	(0.622,1.469)	0.83739	0.999143	0.64976	(0.388,1.089)	0.101627	0.664388
CARMIL2	0.949964	(0.609,1.481)	0.820678	0.999143	0.98342	(0.584,1.655)	0.949816	0.990581
CARS1	0.980263	(0.639,1.504)	0.927227	0.999143	0.843864	(0.506,1.406)	0.514652	0.9036
CARS2	0.935418	(0.603,1.45)	0.76544	0.999143	0.972308	(0.579,1.632)	0.9154	0.984194
CASK	1.14959	(0.708,1.867)	0.573255	0.997363	1.07016	(0.611,1.875)	0.812602	0.962554
CASKIN2	1.54692	(1.01,2.369)	0.0449032	0.790777	1.34743	(0.813,2.234)	0.247699	0.80467
CASP1	1.1231	(0.737,1.712)	0.58945	0.997363	0.973136	(0.591,1.603)	0.914833	0.984188
CASP10	0.973916	(0.628,1.51)	0.905942	0.999143	1.27658	(0.773,2.108)	0.339773	0.852691
CASP14	0.864303	(0.517,1.445)	0.57804	0.997363	0.981185	(0.526,1.83)	0.952381	0.991188
CASP2	1.118	(0.726,1.722)	0.612932	0.997363	1.1396	(0.691,1.88)	0.608755	0.92692
CASP3	1.15571	(0.756,1.767)	0.504368	0.997363	1.337	(0.805,2.221)	0.262009	0.819302
CASP4	0.960925	(0.625,1.476)	0.855653	0.999143	1.178	(0.714,1.943)	0.521293	0.9036
CASP6	0.912585	(0.597,1.396)	0.673187	0.998187	0.865623	(0.525,1.426)	0.570941	0.912856
CASP7	0.691603	(0.43,1.112)	0.128201	0.925373	0.815954	(0.47,1.416)	0.469277	0.889703
CASP8	0.766676	(0.487,1.207)	0.251125	0.981739	0.82054	(0.484,1.39)	0.461893	0.888333
CASP9	1.26303	(0.81,1.968)	0.30227	0.991623	1.61651	(0.954,2.739)	0.0742313	0.614385
CAST	0.933339	(0.608,1.432)	0.752288	0.999143	0.81875	(0.491,1.366)	0.443832	0.884907
CAT	0.790211	(0.517,1.208)	0.277299	0.981739	0.695569	(0.417,1.161)	0.164913	0.739731
CAV1	0.995822	(0.621,1.598)	0.986158	0.999143	0.892777	(0.513,1.554)	0.688216	0.942055
CAVIN1	0.748559	(0.49,1.144)	0.180633	0.966323	0.690956	(0.418,1.142)	0.149281	0.723374
CAVIN2	0.767189	(0.497,1.184)	0.231379	0.981739	0.696687	(0.418,1.162)	0.166297	0.743343
CBFB	1.2367	(0.801,1.91)	0.337813	0.997363	1.35045	(0.811,2.25)	0.248592	0.805066
CBL	0.948068	(0.621,1.446)	0.804515	0.999143	0.959307	(0.58,1.587)	0.871569	0.975631
CBR1	1.18114	(0.775,1.801)	0.43914	0.997363	1.15475	(0.697,1.913)	0.576396	0.91473
CBR3	0.909015	(0.58,1.424)	0.676949	0.998187	1.12923	(0.665,1.918)	0.652896	0.933793
CBR4	0.936995	(0.609,1.442)	0.767158	0.999143	1.09071	(0.655,1.816)	0.738557	0.952834
CBS	6.30185	(1.819,21.834)	0.00368942	0.378978	5.74126	(1.703,19.357)	0.0048262	0.22534
CBWD1	1.19466	(0.776,1.84)	0.41963	0.997363	1.18559	(0.721,1.949)	0.501944	0.901789
CBX3	0.96516	(0.633,1.471)	0.868926	0.999143	1.18398	(0.718,1.954)	0.508655	0.9036
CCAR1	1.31361	(0.722,2.389)	0.371416	0.997363	2.24883	(1.166,4.339)	0.0156434	0.379295
CCAR2	1.4469	(0.857,2.444)	0.167273	0.959904	2.63832	(1.482,4.698)	0.000980581	0.077481
CCDC115	0.8911	(0.445,1.785)	0.744917	0.999143	1.10512	(0.523,2.337)	0.793631	0.96164
CCDC124	1.01281	(0.664,1.545)	0.952933	0.999143	1.28045	(0.777,2.111)	0.332237	0.849123
CCDC127	0.724045	(0.413,1.269)	0.259072	0.981739	0.881801	(0.456,1.704)	0.708195	0.944858
CCDC134	0.88027	(0.404,1.916)	0.74788	0.999143	0.685329	(0.248,1.894)	0.466309	0.889703
CCDC43	1.47512	(0.93,2.34)	0.0986565	0.902326	1.70609	(0.964,3.02)	0.0666537	0.597973
CCDC47	0.78613	(0.513,1.205)	0.269158	0.981739	0.945979	(0.569,1.572)	0.830387	0.968898
CCDC88A	0.921994	(0.601,1.416)	0.710424	0.999143	1.06509	(0.641,1.769)	0.807621	0.96164
CCDC88C	1.12798	(0.702,1.814)	0.619219	0.997363	1.62447	(0.906,2.914)	0.103663	0.664388
CCM2	0.962596	(0.631,1.468)	0.859496	0.999143	0.675294	(0.404,1.128)	0.133429	0.703587
CCNB1	4.19353	(0.564,31.182)	0.161386	0.951016	6.55788	(0.862,49.877)	0.069252	0.599921
CCNDBP1	1.02018	(0.646,1.61)	0.931639	0.999143	1.171	(0.681,2.012)	0.567706	0.912309
CCNY	1.17355	(0.763,1.804)	0.465679	0.997363	1.06648	(0.64,1.779)	0.805165	0.96164
CCNYL1	1.1855	(0.777,1.809)	0.429803	0.997363	1.41251	(0.856,2.33)	0.176068	0.750135
CCPG1	1.0916	(0.703,1.695)	0.696362	0.999143	1.18835	(0.715,1.975)	0.505426	0.902596
CCS	0.904684	(0.593,1.381)	0.642283	0.998187	1.02266	(0.618,1.691)	0.930458	0.987362
CCSMST1	1.25278	(0.498,3.151)	0.632021	0.997363	1.21495	(0.437,3.375)	0.708742	0.944858
CCT2	0.894795	(0.582,1.377)	0.613075	0.997363	0.923763	(0.557,1.532)	0.758708	0.957191
CCT3	0.984687	(0.646,1.502)	0.942883	0.999143	0.792076	(0.479,1.309)	0.363058	0.861327
CCT4	0.625522	(0.406,0.963)	0.0330682	0.754836	0.510007	(0.305,0.853)	0.0102649	0.319517
CCT5	0.78961	(0.514,1.212)	0.28028	0.981739	0.654457	(0.395,1.085)	0.100477	0.664388
CCT6A	0.789402	(0.517,1.206)	0.273802	0.981739	0.593384	(0.355,0.992)	0.046482	0.55519
CCT7	0.757557	(0.495,1.159)	0.200634	0.974456	0.578001	(0.348,0.959)	0.0337777	0.501907
CCT8	0.716083	(0.466,1.1)	0.127482	0.925373	0.60416	(0.363,1.005)	0.0524946	0.570682
CCZ1	1.02432	(0.67,1.565)	0.911559	0.999143	1.62386	(0.98,2.691)	0.0599257	0.581293
CD109	1.17432	(0.768,1.795)	0.458155	0.997363	0.985115	(0.599,1.62)	0.952889	0.991298
CD14	1.37562	(0.902,2.099)	0.13891	0.93056	1.2048	(0.733,1.98)	0.462382	0.888333
CD151	0.696097	(0.453,1.07)	0.0987358	0.902326	0.572386	(0.343,0.955)	0.0327778	0.496599
CD163	0.848531	(0.495,1.454)	0.550012	0.997363	0.785694	(0.432,1.428)	0.42886	0.884629
CD177	0.940281	(0.614,1.44)	0.777227	0.999143	0.880828	(0.523,1.483)	0.63307	0.930314
CD2	0.876417	(0.575,1.337)	0.540371	0.997363	0.633827	(0.383,1.049)	0.0759961	0.618502
CD200	0.99352	(0.646,1.528)	0.976395	0.999143	0.968046	(0.578,1.62)	0.901649	0.979086
CD247	0.843182	(0.553,1.286)	0.428406	0.997363	0.721214	(0.437,1.189)	0.200272	0.772998
PD-L1	1.29131	(0.837,1.992)	0.247561	0.981739	1.61191	(0.966,2.689)	0.0675281	0.597973
B7-H3	1.86276	(1.216,2.852)	0.00421948	0.416754	2.51458	(1.503,4.207)	0.000444707	0.0400705
CD2AP	0.801852	(0.525,1.224)	0.306196	0.996222	0.72706	(0.439,1.205)	0.216006	0.778903
CD34	0.849766	(0.557,1.297)	0.450396	0.997363	0.643504	(0.389,1.064)	0.08583	0.646223
CD36	1.24176	(0.811,1.901)	0.318999	0.997363	1.14483	(0.693,1.892)	0.597649	0.921779
CD38	0.98249	(0.639,1.51)	0.935809	0.999143	0.649948	(0.389,1.086)	0.100108	0.664388
CD44	1.06341	(0.698,1.621)	0.774999	0.999143	0.996295	(0.607,1.634)	0.988268	0.999104
CD46	0.881418	(0.572,1.359)	0.567745	0.997363	0.562484	(0.331,0.957)	0.03391	0.501907
CD47	0.829299	(0.543,1.265)	0.385366	0.997363	0.593565	(0.357,0.986)	0.0439954	0.541871
CD48	0.918062	(0.603,1.399)	0.690734	0.999143	0.810063	(0.492,1.333)	0.407269	0.880851
CD5	1.1013	(0.722,1.68)	0.654183	0.998187	0.825339	(0.502,1.357)	0.449382	0.88668
CD58	1.15918	(0.76,1.769)	0.493259	0.997363	1.12311	(0.681,1.851)	0.648843	0.933793
CD5L	0.902574	(0.584,1.396)	0.644834	0.998187	1.08548	(0.66,1.785)	0.74661	0.955982
CD63	0.894451	(0.58,1.38)	0.613885	0.997363	0.839206	(0.502,1.403)	0.503569	0.901789
CD68	1.08109	(0.496,2.357)	0.844552	0.999143	1.28573	(0.552,2.993)	0.559966	0.911386
CD74	1.19843	(0.786,1.828)	0.400438	0.997363	0.937609	(0.571,1.539)	0.798939	0.96164
CD81	1.03852	(0.679,1.588)	0.861491	0.999143	0.779779	(0.473,1.286)	0.329561	0.848008
CD82	0.95384	(0.622,1.464)	0.828762	0.999143	0.718676	(0.432,1.196)	0.203843	0.772998
CD8B	0.9227	(0.605,1.406)	0.708255	0.999143	0.614918	(0.37,1.022)	0.0606796	0.582104
CD9	0.934507	(0.609,1.434)	0.756358	0.999143	0.76808	(0.463,1.275)	0.307296	0.83584
CD93	1.05653	(0.691,1.616)	0.799799	0.999143	0.953975	(0.576,1.579)	0.854573	0.973492
CD99	1.2877	(0.844,1.965)	0.240898	0.981739	1.43877	(0.867,2.388)	0.159221	0.735655
CD99L2	0.781904	(0.512,1.195)	0.255478	0.981739	0.598768	(0.358,1.002)	0.0507829	0.567002
CDA	1.09464	(0.698,1.718)	0.694096	0.999143	1.20084	(0.717,2.012)	0.486907	0.895716
CDC16	0.582013	(0.379,0.893)	0.0131518	0.591454	0.814891	(0.492,1.35)	0.426668	0.884629
CDC42	1.04756	(0.683,1.607)	0.83153	0.999143	1.02387	(0.625,1.679)	0.925468	0.987024
CDC42BPA	1.04093	(0.683,1.587)	0.852112	0.999143	0.861183	(0.524,1.416)	0.55572	0.910138
CDC42BPB	1.14143	(0.743,1.754)	0.546006	0.997363	0.8428	(0.511,1.389)	0.502542	0.901789
CDC42EP1	1.85958	(1.196,2.891)	0.00587358	0.478837	1.83299	(1.087,3.09)	0.0229363	0.42993
CDC42EP4	1.05104	(0.689,1.603)	0.81713	0.999143	0.831674	(0.505,1.369)	0.468235	0.889703
CDC42SE2	0.913229	(0.598,1.395)	0.674431	0.998187	1.00419	(0.609,1.657)	0.986944	0.999104
CDCA3	3.45511	(1.753,6.811)	0.000342808	0.109282	7.87446	(3.756,16.508)	4.64918e-08	0.000119391
CDCP1	1.96572	(1.058,3.652)	0.0324436	0.754536	3.01078	(1.489,6.086)	0.00214653	0.139552
CDH1	1.04573	(0.683,1.601)	0.837	0.999143	1.02245	(0.622,1.681)	0.930282	0.987362
CDH11	1.29854	(0.825,2.044)	0.258847	0.981739	1.07654	(0.631,1.835)	0.786446	0.960568
CDH13	1.04356	(0.682,1.597)	0.844202	0.999143	0.826056	(0.495,1.38)	0.465352	0.889703
CDH17	2.30968	(0.996,5.358)	0.0512078	0.824836	3.25608	(1.278,8.293)	0.0133299	0.366978
CDH2	1.11534	(0.703,1.768)	0.642511	0.998187	1.28526	(0.76,2.174)	0.34927	0.858148
CDH5	0.850221	(0.557,1.298)	0.452618	0.997363	0.812497	(0.493,1.339)	0.415497	0.881767
CDIPT	0.884935	(0.572,1.369)	0.582973	0.997363	0.88565	(0.528,1.485)	0.645156	0.932592
CDK1	1.52816	(0.92,2.539)	0.101735	0.910294	1.45697	(0.812,2.616)	0.207423	0.777942
CDK14	1.32503	(0.846,2.075)	0.21862	0.981739	1.80155	(1.031,3.149)	0.0388404	0.518141
CDK16	1.53156	(0.892,2.629)	0.122127	0.925373	1.58032	(0.82,3.045)	0.171353	0.749813
CDK17	0.96652	(0.632,1.478)	0.875194	0.999143	0.789103	(0.479,1.301)	0.353062	0.85987
CDK2	0.712862	(0.465,1.094)	0.121358	0.925373	0.854502	(0.516,1.414)	0.540835	0.90626
CDK3	0.715684	(0.467,1.098)	0.125199	0.925373	0.819007	(0.494,1.359)	0.439526	0.884907
CDK5	1.01509	(0.666,1.547)	0.944397	0.999143	0.85354	(0.519,1.405)	0.533224	0.90384
CDK5RAP3	0.892881	(0.585,1.362)	0.599181	0.997363	1.19712	(0.725,1.977)	0.482264	0.893867
CDK6	1.65585	(1.071,2.56)	0.0233149	0.698117	1.8387	(1.119,3.021)	0.016204	0.379295
CDKN1B	1.79229	(1.028,3.124)	0.0395068	0.780746	1.75864	(0.962,3.215)	0.0666824	0.597973
CDKN2C	3.12294	(0.751,12.978)	0.117146	0.925373	3.98165	(0.949,16.706)	0.0589795	0.581293
CDS2	0.752384	(0.493,1.149)	0.187811	0.973484	0.980176	(0.594,1.618)	0.937608	0.990581
CDSN	0.954164	(0.626,1.455)	0.82757	0.999143	1.0613	(0.645,1.746)	0.81473	0.962799
CDV3	1.16869	(0.764,1.787)	0.471905	0.997363	1.00334	(0.606,1.661)	0.989656	0.999104
CEACAM1	1.32398	(0.865,2.025)	0.195706	0.973484	1.31768	(0.793,2.19)	0.287231	0.828916
CEACAM3	1.11257	(0.661,1.874)	0.688299	0.999143	1.37158	(0.728,2.585)	0.328482	0.847997
CEACAM6	1.01282	(0.61,1.682)	0.960753	0.999143	1.27075	(0.713,2.264)	0.416146	0.881767
CEACAM8	1.17672	(0.768,1.804)	0.455423	0.997363	1.17234	(0.695,1.977)	0.550878	0.910138
CELF1	2.03584	(0.914,4.533)	0.0817106	0.876056	1.56702	(0.709,3.466)	0.26735	0.823079
CELF2	1.11675	(0.732,1.704)	0.608607	0.997363	1.39862	(0.843,2.321)	0.194061	0.771803
CEMIP2	1.30653	(0.855,1.996)	0.216107	0.981739	1.32507	(0.805,2.182)	0.268589	0.823483
CENPA	1.42597	(0.447,4.553)	0.54911	0.997363	2.27907	(0.708,7.339)	0.167378	0.744238
CEP131	1.24435	(0.81,1.913)	0.318856	0.997363	1.45224	(0.875,2.409)	0.148573	0.723374
CEP170	0.95888	(0.627,1.466)	0.846291	0.999143	0.997616	(0.605,1.645)	0.992534	0.999104
CEP41	0.861561	(0.565,1.314)	0.488942	0.997363	0.863919	(0.527,1.417)	0.562518	0.911386
CEP43	1.94288	(0.965,3.91)	0.0627078	0.838717	3.167	(1.531,6.55)	0.00187669	0.130253
CEP44	1.11675	(0.687,1.815)	0.655775	0.998187	1.44223	(0.782,2.661)	0.241316	0.793977
CEP97	1.60289	(0.694,3.704)	0.269554	0.981739	2.46785	(1.05,5.803)	0.0383801	0.518141
CEPT1	0.995019	(0.647,1.531)	0.981865	0.999143	1.30257	(0.784,2.164)	0.307244	0.83584
CERS2	0.821206	(0.536,1.258)	0.365179	0.997363	1.00986	(0.61,1.673)	0.969609	0.994789
CERT1	0.862849	(0.559,1.332)	0.50532	0.997363	0.83511	(0.501,1.391)	0.488735	0.896159
CES1	1.31718	(0.851,2.04)	0.216933	0.981739	0.998415	(0.604,1.649)	0.995057	0.999104
CES2	1.10617	(0.664,1.844)	0.698682	0.999143	1.75648	(0.899,3.434)	0.0995333	0.664388
CETN2	1.08017	(0.704,1.657)	0.723983	0.999143	1.1151	(0.674,1.844)	0.671146	0.938838
CFAP20	1.1576	(0.754,1.776)	0.502922	0.997363	1.36392	(0.825,2.256)	0.226569	0.782775
CFAP410	1.20193	(0.75,1.926)	0.444481	0.997363	1.05448	(0.614,1.811)	0.847561	0.972613
CFL1	0.798251	(0.518,1.231)	0.307888	0.996983	0.940534	(0.573,1.543)	0.808331	0.96164
CFL2	1.2539	(0.741,2.122)	0.399467	0.997363	1.45425	(0.766,2.761)	0.252344	0.809014
CFP	0.986464	(0.643,1.514)	0.950293	0.999143	1.03088	(0.627,1.695)	0.904561	0.979894
CGGBP1	0.852382	(0.5,1.453)	0.557411	0.997363	0.917901	(0.488,1.727)	0.79044	0.960996
CHCHD3	0.842927	(0.551,1.29)	0.431443	0.997363	1.14547	(0.684,1.918)	0.605483	0.926119
CHCHD4	0.907259	(0.582,1.414)	0.667096	0.998187	0.94024	(0.563,1.57)	0.813748	0.962554
CHGA	0.950348	(0.607,1.489)	0.823989	0.999143	1.06594	(0.634,1.792)	0.809526	0.96164
CHI3L1	1.40451	(0.92,2.145)	0.115995	0.925373	1.86666	(1.116,3.122)	0.0173735	0.384607
CHID1	0.818202	(0.534,1.253)	0.356592	0.997363	0.703949	(0.424,1.168)	0.17392	0.750135
CHIT1	1.0113	(0.663,1.543)	0.958413	0.999143	0.966379	(0.588,1.589)	0.892732	0.977627
CHKB	1.14784	(0.751,1.755)	0.524737	0.997363	1.194	(0.722,1.976)	0.490204	0.897891
CHL1	0.949093	(0.618,1.457)	0.811259	0.999143	0.981591	(0.594,1.621)	0.94212	0.990581
CHM	0.869688	(0.538,1.405)	0.568341	0.997363	1.0554	(0.594,1.877)	0.854318	0.973492
CHMP1A	1.40027	(0.917,2.137)	0.118703	0.925373	1.75897	(1.055,2.933)	0.0303582	0.474237
CHMP1B	1.16329	(0.762,1.777)	0.483943	0.997363	1.24457	(0.752,2.059)	0.394354	0.874148
CHMP2A	1.45822	(0.954,2.228)	0.0811984	0.876056	1.23563	(0.745,2.049)	0.412422	0.880851
CHMP2B	1.01919	(0.666,1.56)	0.930273	0.999143	1.0104	(0.601,1.698)	0.96884	0.994675
CHMP3	1.55666	(1.02,2.377)	0.0404105	0.780746	1.61361	(0.963,2.704)	0.0692665	0.599921
CHMP4A	1.20724	(0.791,1.842)	0.382101	0.997363	0.953682	(0.58,1.568)	0.851716	0.973492
CHMP4B	1.34083	(0.878,2.048)	0.174996	0.965426	1.26412	(0.757,2.11)	0.370088	0.865528
CHMP4C	1.74041	(0.975,3.108)	0.061057	0.833515	2.19965	(1.16,4.172)	0.0157904	0.379295
CHMP5	1.32747	(0.87,2.025)	0.188589	0.973484	1.28536	(0.772,2.14)	0.334542	0.849123
CHMP6	0.920988	(0.599,1.417)	0.708117	0.999143	0.969113	(0.587,1.6)	0.902433	0.979086
CHMP7	1.17762	(0.771,1.799)	0.449261	0.997363	1.40188	(0.849,2.315)	0.186888	0.765436
CHORDC1	0.874384	(0.57,1.342)	0.539438	0.997363	0.837001	(0.509,1.377)	0.483809	0.894406
CHP1	1.57972	(1.033,2.415)	0.0347067	0.7784	1.7911	(1.076,2.982)	0.025065	0.44855
CHPF2	1.10991	(0.702,1.755)	0.655369	0.998187	1.16947	(0.692,1.978)	0.559224	0.911386
CHRM3	1.44064	(0.874,2.373)	0.151781	0.940148	1.36705	(0.77,2.426)	0.285273	0.828916
CHUK	0.94315	(0.617,1.442)	0.786862	0.999143	0.816609	(0.497,1.341)	0.423138	0.882753
CIAO1	0.835379	(0.543,1.284)	0.412218	0.997363	0.861041	(0.524,1.415)	0.555053	0.910138
CIAO2A	0.956618	(0.628,1.458)	0.836451	0.999143	1.38512	(0.832,2.306)	0.210299	0.778903
CIAO2B	1.22651	(0.791,1.903)	0.362138	0.997363	1.30133	(0.786,2.154)	0.30552	0.83584
CIAO3	1.31666	(0.858,2.02)	0.207747	0.977038	1.36525	(0.832,2.241)	0.218385	0.780675
CIAPIN1	0.957924	(0.627,1.463)	0.842368	0.999143	0.737376	(0.446,1.218)	0.234201	0.789276
CIB1	1.1499	(0.747,1.77)	0.525336	0.997363	1.47336	(0.889,2.441)	0.132608	0.702769
CILP	0.982268	(0.612,1.578)	0.941017	0.999143	0.974698	(0.557,1.705)	0.928443	0.987024
CIRBP	0.973957	(0.635,1.494)	0.903746	0.999143	1.04286	(0.635,1.712)	0.86812	0.975631
CISD1	0.897476	(0.574,1.404)	0.635484	0.998016	1.14053	(0.668,1.949)	0.630408	0.929575
CISD2	0.943715	(0.614,1.451)	0.791901	0.999143	1.01875	(0.61,1.701)	0.943372	0.990581
CKAP4	2.27674	(1.132,4.578)	0.0209754	0.677079	3.74407	(1.819,7.706)	0.000337767	0.0321254
CKAP5	0.813528	(0.531,1.247)	0.343833	0.997363	0.779511	(0.474,1.281)	0.325911	0.845069
CKB	1.26095	(0.818,1.943)	0.293394	0.989396	2.09115	(1.234,3.544)	0.00613549	0.247174
CKMT1A	1.36089	(0.837,2.213)	0.213989	0.981739	1.96902	(1.045,3.71)	0.0360609	0.503356
CKMT2	0.742951	(0.338,1.634)	0.459876	0.997363	1.3249	(0.568,3.09)	0.514927	0.9036
CLASP1	0.939531	(0.614,1.437)	0.773477	0.999143	1.18716	(0.722,1.951)	0.498526	0.901292
CLASP2	0.842358	(0.551,1.287)	0.427368	0.997363	1.16637	(0.707,1.923)	0.546297	0.908889
CLC	0.88821	(0.581,1.359)	0.584525	0.997363	0.742224	(0.446,1.235)	0.25102	0.806277
CLCC1	1.05074	(0.66,1.673)	0.834858	0.999143	1.17788	(0.685,2.025)	0.553626	0.910138
CLCN3	0.947855	(0.618,1.454)	0.806247	0.999143	0.867356	(0.522,1.442)	0.58323	0.915686
CLCN6	0.982615	(0.642,1.505)	0.935705	0.999143	0.964451	(0.588,1.583)	0.886185	0.975631
CLCN7	0.879099	(0.538,1.436)	0.60672	0.997363	0.888086	(0.507,1.554)	0.677629	0.939492
CLDN12	1.86595	(1.028,3.386)	0.0401955	0.780746	1.28106	(0.675,2.432)	0.448721	0.88668
CLDN3	0.784507	(0.508,1.211)	0.273095	0.981739	0.608032	(0.363,1.017)	0.0580468	0.578426
CLDN4	1.73305	(1.063,2.825)	0.0273903	0.750774	3.19497	(1.872,5.453)	2.056e-05	0.0040614
CLDND1	1.08073	(0.664,1.759)	0.754883	0.999143	1.53019	(0.811,2.887)	0.189178	0.767469
CLEC11A	2.07371	(1.204,3.572)	0.00855604	0.520241	3.02408	(1.465,6.241)	0.00275732	0.159119
CLEC16A	1.15391	(0.751,1.773)	0.51333	0.997363	1.17661	(0.711,1.948)	0.52728	0.9036
CLIC1	1.16471	(0.761,1.783)	0.482743	0.997363	1.19658	(0.724,1.977)	0.483538	0.894367
CLIC4	0.949261	(0.621,1.452)	0.810227	0.999143	0.94022	(0.568,1.556)	0.810542	0.96164
CLINT1	0.943224	(0.619,1.437)	0.785587	0.999143	0.913313	(0.552,1.512)	0.724269	0.949184
CLIP1	1.04534	(0.678,1.612)	0.840953	0.999143	0.961951	(0.579,1.599)	0.881098	0.975631
CLIP2	1.28998	(0.838,1.986)	0.247291	0.981739	1.24087	(0.755,2.04)	0.394949	0.874148
CLN6	1.06572	(0.693,1.64)	0.772129	0.999143	1.06018	(0.637,1.765)	0.822258	0.965486
CLNS1A	1.11029	(0.728,1.693)	0.627104	0.997363	1.07364	(0.65,1.774)	0.781523	0.959805
CLPB	0.804263	(0.526,1.229)	0.313611	0.997363	1.20655	(0.731,1.993)	0.463215	0.888605
CLPP	1.22169	(0.771,1.936)	0.394016	0.997363	1.40026	(0.812,2.414)	0.225661	0.782775
CLPTM1	0.910195	(0.574,1.443)	0.689016	0.999143	1.54123	(0.886,2.681)	0.125641	0.691762
CLPTM1L	1.17369	(0.758,1.817)	0.472405	0.997363	1.38187	(0.822,2.322)	0.222078	0.781974
CLPX	1.14779	(0.699,1.884)	0.58571	0.997363	1.09226	(0.61,1.956)	0.766583	0.95737
CLSTN1	1.16391	(0.746,1.816)	0.503461	0.997363	1.19986	(0.711,2.025)	0.495117	0.900895
CLU	0.845673	(0.554,1.291)	0.437502	0.997363	0.811206	(0.493,1.336)	0.410967	0.880851
CLYBL	1.36344	(0.584,3.182)	0.47343	0.997363	2.00528	(0.853,4.716)	0.110788	0.675554
CMBL	1.22003	(0.796,1.87)	0.361257	0.997363	1.33165	(0.798,2.222)	0.272811	0.82668
CMIP	0.946851	(0.618,1.452)	0.802184	0.999143	0.922064	(0.559,1.522)	0.751032	0.955982
CMPK1	1.20345	(0.788,1.838)	0.391303	0.997363	1.21687	(0.738,2.005)	0.441265	0.884907
CMPK2	1.47214	(0.959,2.259)	0.0766726	0.876056	1.50653	(0.913,2.486)	0.108791	0.669964
CMTM6	1.36176	(0.891,2.081)	0.153464	0.941776	1.03437	(0.627,1.707)	0.894764	0.978184
CMTM7	1.2139	(0.745,1.979)	0.43686	0.997363	1.15117	(0.643,2.062)	0.6361	0.932099
CNBP	1.05557	(0.631,1.766)	0.836899	0.999143	1.23355	(0.696,2.187)	0.472324	0.890549
CNDP2	0.877642	(0.574,1.342)	0.547048	0.997363	0.715309	(0.432,1.185)	0.193644	0.771803
CNK3/IPCEF1	1.32156	(0.814,2.147)	0.259886	0.981739	1.25887	(0.712,2.226)	0.428569	0.884629
CNN1	0.513337	(0.126,2.098)	0.353236	0.997363	0.939763	(0.228,3.869)	0.931426	0.987742
CNN2	0.815309	(0.532,1.249)	0.347735	0.997363	0.869837	(0.53,1.429)	0.58178	0.915448
CNN3	1.14698	(0.738,1.782)	0.541639	0.997363	1.22376	(0.726,2.063)	0.448476	0.88668
CNNM2	1.39634	(0.915,2.132)	0.122027	0.925373	1.17989	(0.716,1.943)	0.515849	0.9036
CNNM3	1.15332	(0.754,1.765)	0.51102	0.997363	0.904371	(0.545,1.501)	0.697539	0.943981
CNNM4	1.13272	(0.741,1.73)	0.564305	0.997363	1.00628	(0.608,1.665)	0.980567	0.996673
CNOT1	0.824267	(0.539,1.261)	0.372949	0.997363	1.302	(0.788,2.152)	0.303287	0.834324
CNOT10	0.869225	(0.53,1.424)	0.578061	0.997363	0.947905	(0.535,1.679)	0.854409	0.973492
CNOT11	1.22525	(0.795,1.889)	0.3576	0.997363	1.48693	(0.905,2.442)	0.117174	0.682289
CNOT2	1.22874	(0.806,1.873)	0.338271	0.997363	1.64484	(0.994,2.723)	0.05302	0.570682
CNOT3	1.11641	(0.732,1.702)	0.608991	0.997363	1.29738	(0.79,2.131)	0.303939	0.834775
CNOT4	1.04573	(0.671,1.63)	0.843438	0.999143	1.07394	(0.639,1.804)	0.787496	0.960708
CNOT7	1.19317	(0.772,1.843)	0.426182	0.997363	1.53751	(0.932,2.537)	0.0921896	0.658825
CNOT9	1.07819	(0.693,1.676)	0.738121	0.999143	1.39583	(0.83,2.347)	0.208618	0.778903
CNP	1.101	(0.722,1.679)	0.654947	0.998187	0.941008	(0.573,1.546)	0.810186	0.96164
CNPY2	0.893953	(0.58,1.378)	0.611408	0.997363	1.1668	(0.694,1.963)	0.56094	0.911386
CNPY3	0.591358	(0.387,0.904)	0.0153871	0.617407	0.588744	(0.354,0.98)	0.0415998	0.540275
CNPY4	0.993337	(0.634,1.556)	0.976692	0.999143	1.24878	(0.733,2.128)	0.414014	0.880851
CNRIP1	0.864536	(0.566,1.32)	0.500252	0.997363	0.789355	(0.479,1.301)	0.353497	0.860132
CNST	0.716729	(0.467,1.1)	0.127225	0.925373	0.739187	(0.446,1.225)	0.240664	0.793722
CNTN1	0.742751	(0.468,1.179)	0.207403	0.977038	0.524906	(0.29,0.951)	0.0336735	0.501907
CNTNAP2	1.01892	(0.617,1.682)	0.941613	0.999143	0.911039	(0.5,1.66)	0.760811	0.95737
COA3	1.19267	(0.722,1.971)	0.49196	0.997363	1.23144	(0.692,2.192)	0.479169	0.893867
COASY	1.12423	(0.737,1.714)	0.586422	0.997363	1.13996	(0.688,1.889)	0.611362	0.927334
COBLL1	0.874873	(0.574,1.334)	0.534553	0.997363	0.748005	(0.454,1.233)	0.254882	0.812586
COCH	0.713832	(0.442,1.154)	0.168601	0.960901	0.90254	(0.508,1.603)	0.726349	0.949727
COG1	0.999903	(0.594,1.683)	0.99971	0.99971	1.07317	(0.579,1.988)	0.82238	0.965486
COG2	1.04464	(0.684,1.596)	0.840031	0.999143	1.03304	(0.625,1.707)	0.899004	0.979086
COG3	1.134	(0.703,1.83)	0.606622	0.997363	1.36497	(0.762,2.446)	0.295757	0.830933
COG4	1.04996	(0.682,1.617)	0.824879	0.999143	1.07238	(0.653,1.762)	0.782593	0.95984
COG5	1.60651	(1.034,2.497)	0.0350777	0.779106	2.16943	(1.297,3.63)	0.00318715	0.171036
COG6	0.917208	(0.597,1.408)	0.692772	0.999143	1.00841	(0.612,1.66)	0.973755	0.995709
COG7	1.3641	(0.852,2.185)	0.196329	0.973484	1.58041	(0.9,2.776)	0.111264	0.676275
COG8	1.05492	(0.692,1.609)	0.803833	0.999143	1.21543	(0.739,1.999)	0.442231	0.884907
COL12A1	1.12864	(0.62,2.054)	0.692018	0.999143	1.412	(0.733,2.72)	0.302426	0.834324
COL18A1	0.908147	(0.593,1.392)	0.658116	0.998187	0.81208	(0.487,1.354)	0.42505	0.884294
COL1A1	1.23521	(0.785,1.943)	0.360586	0.997363	1.13436	(0.668,1.928)	0.641221	0.932565
COL1A2	1.04174	(0.683,1.59)	0.849628	0.999143	1.04654	(0.638,1.717)	0.857136	0.973492
COL3A1	1.13664	(0.358,3.613)	0.828182	0.999143	1.38037	(0.43,4.43)	0.587953	0.917014
COL4A1	0.906136	(0.45,1.826)	0.782777	0.999143	1.76158	(0.836,3.713)	0.136669	0.708619
COL4A2	0.862506	(0.559,1.33)	0.503265	0.997363	0.877499	(0.533,1.446)	0.607865	0.926409
COL6A1	1.51855	(0.984,2.344)	0.0592479	0.833515	1.30988	(0.794,2.161)	0.290568	0.828916
COL6A2	1.2772	(0.837,1.949)	0.25667	0.981739	1.34493	(0.815,2.219)	0.24595	0.801014
COL6A3	1.25853	(0.824,1.923)	0.287594	0.983371	1.27851	(0.774,2.111)	0.336738	0.849663
COL6A6	1.46835	(0.958,2.251)	0.0780809	0.876056	1.64764	(0.985,2.755)	0.0569264	0.578426
COLGALT1	0.782326	(0.51,1.201)	0.261205	0.981739	0.873842	(0.525,1.454)	0.603629	0.926119
COMMD1	1.52404	(0.98,2.37)	0.0613746	0.833515	1.66625	(1.014,2.737)	0.0438083	0.541459
COMMD10	1.09619	(0.712,1.688)	0.676628	0.998187	1.41386	(0.851,2.348)	0.180814	0.75871
COMMD2	0.837736	(0.548,1.28)	0.412745	0.997363	1.00708	(0.609,1.667)	0.978108	0.996602
COMMD3	1.25827	(0.694,2.283)	0.449731	0.997363	1.17927	(0.595,2.338)	0.636787	0.932184
COMMD4	1.18594	(0.772,1.822)	0.436485	0.997363	1.57739	(0.959,2.594)	0.0724645	0.608085
COMMD5	1.01467	(0.594,1.733)	0.957477	0.999143	1.18907	(0.639,2.213)	0.584795	0.915686
COMMD7	1.00797	(0.596,1.705)	0.976384	0.999143	1.30553	(0.721,2.363)	0.378356	0.866612
COMMD8	1.06728	(0.489,2.327)	0.869977	0.999143	0.876187	(0.35,2.196)	0.778035	0.959418
COMMD9	1.35787	(0.784,2.353)	0.275265	0.981739	1.93766	(1.071,3.505)	0.0287505	0.471446
COMP	1.37395	(0.9,2.097)	0.140908	0.93056	1.23085	(0.749,2.021)	0.411853	0.880851
COMT	0.756582	(0.494,1.158)	0.198699	0.974456	0.957332	(0.576,1.592)	0.866516	0.975631
COPA	0.768829	(0.502,1.178)	0.22708	0.981739	0.789253	(0.473,1.317)	0.364756	0.861327
COPB1	0.572688	(0.366,0.896)	0.0145383	0.615591	0.694666	(0.41,1.178)	0.17641	0.750135
COPB2	0.794921	(0.52,1.216)	0.290161	0.986962	0.927385	(0.561,1.533)	0.7688	0.95737
COPE	0.954161	(0.626,1.455)	0.827579	0.999143	1.12269	(0.68,1.853)	0.650897	0.933793
COPG1	1.03884	(0.678,1.592)	0.861072	0.999143	1.30026	(0.784,2.156)	0.309018	0.836829
COPG2	0.634399	(0.413,0.973)	0.0371855	0.779106	0.615733	(0.37,1.025)	0.0619435	0.58482
COPS2	0.93391	(0.608,1.435)	0.755193	0.999143	0.803988	(0.48,1.348)	0.407734	0.880851
COPS3	0.935291	(0.612,1.429)	0.757041	0.999143	0.884304	(0.532,1.47)	0.635254	0.931377
COPS4	0.956471	(0.627,1.46)	0.836477	0.999143	0.986149	(0.591,1.645)	0.957379	0.99247
COPS5	0.893953	(0.585,1.367)	0.604896	0.997363	0.885952	(0.531,1.477)	0.6424	0.932565
COPS6	0.96389	(0.63,1.475)	0.865553	0.999143	1.07589	(0.643,1.8)	0.780648	0.959418
COPS7A	0.853564	(0.559,1.304)	0.46409	0.997363	0.879124	(0.53,1.457)	0.617196	0.928539
COPS7B	0.853586	(0.557,1.308)	0.467212	0.997363	0.774259	(0.461,1.3)	0.333438	0.849123
COPS8	1.33447	(0.862,2.067)	0.196207	0.973484	1.1291	(0.672,1.898)	0.646786	0.932592
COPZ1	0.874878	(0.572,1.339)	0.538049	0.997363	1.02618	(0.621,1.696)	0.919698	0.985089
COQ10B	1.00561	(0.501,2.02)	0.987454	0.999143	0.975021	(0.443,2.147)	0.949917	0.990581
COQ9	1.01144	(0.64,1.598)	0.961103	0.999143	1.46062	(0.853,2.502)	0.167833	0.744238
CORO1A	0.929932	(0.607,1.425)	0.738637	0.999143	0.991791	(0.599,1.642)	0.974426	0.995709
CORO1B	0.834392	(0.544,1.28)	0.407107	0.997363	0.739261	(0.448,1.22)	0.237092	0.793199
CORO1C	0.908111	(0.594,1.389)	0.656734	0.998187	0.915884	(0.554,1.513)	0.731688	0.950605
CORO7	1.02804	(0.675,1.567)	0.897651	0.999143	0.879533	(0.534,1.449)	0.614496	0.928539
COTL1	1.04772	(0.68,1.614)	0.832622	0.999143	1.18181	(0.719,1.941)	0.509473	0.9036
COX15	0.776884	(0.357,1.69)	0.524436	0.997363	0.915935	(0.366,2.291)	0.851067	0.973492
COX17	1.37939	(0.866,2.198)	0.176082	0.965426	1.38197	(0.809,2.359)	0.235873	0.791461
COX20	0.898829	(0.552,1.463)	0.667765	0.998187	1.16544	(0.666,2.039)	0.59172	0.918909
COX4I1	0.912502	(0.596,1.398)	0.673872	0.998187	1.48114	(0.878,2.498)	0.140843	0.718153
COX5A	1.10579	(0.7,1.746)	0.66627	0.998187	2.1595	(1.175,3.968)	0.0131292	0.366476
COX5B	0.804523	(0.522,1.241)	0.325149	0.997363	1.04021	(0.618,1.751)	0.882039	0.975631
COX6A1	1.68357	(0.409,6.928)	0.47048	0.997363	2.01637	(0.488,8.337)	0.332852	0.849123
COX6B1	0.977914	(0.622,1.537)	0.922923	0.999143	1.16043	(0.68,1.98)	0.58526	0.915686
COX6C	1.23468	(0.786,1.939)	0.359957	0.997363	1.98977	(1.105,3.583)	0.0218619	0.423052
COX7A2	0.854976	(0.558,1.31)	0.472109	0.997363	1.15202	(0.685,1.937)	0.593482	0.918909
COX7A2L	1.16206	(0.682,1.98)	0.580839	0.997363	1.46047	(0.791,2.696)	0.22577	0.782775
COX7B	0.818249	(0.453,1.479)	0.506352	0.997363	0.704314	(0.335,1.482)	0.355617	0.860503
COX7C	1.407	(0.808,2.449)	0.227128	0.981739	1.80926	(0.967,3.385)	0.0636437	0.587527
CP	0.974431	(0.636,1.493)	0.90525	0.999143	0.82426	(0.498,1.364)	0.452077	0.887096
CPB2	1.03325	(0.676,1.58)	0.880069	0.999143	0.88189	(0.535,1.455)	0.622551	0.928562
CPD	1.71691	(1.109,2.657)	0.0152685	0.617407	1.75004	(1.055,2.903)	0.0301778	0.474237
CPEB4	1.70534	(1.063,2.736)	0.0268662	0.750774	1.87311	(1.128,3.11)	0.0152799	0.379295
CPM	1.32223	(0.863,2.025)	0.199182	0.974456	1.52956	(0.924,2.531)	0.0982171	0.664388
CPN1	0.898553	(0.584,1.381)	0.625944	0.997363	0.940574	(0.572,1.545)	0.808936	0.96164
CPN2	0.910248	(0.593,1.398)	0.667635	0.998187	0.949887	(0.578,1.561)	0.839228	0.971001
CPNE1	1.33691	(0.874,2.046)	0.180855	0.966323	1.20318	(0.727,1.992)	0.472029	0.890549
CPNE2	1.18403	(0.774,1.811)	0.435788	0.997363	1.23189	(0.745,2.036)	0.415948	0.881767
CPNE3	1.05022	(0.683,1.615)	0.823349	0.999143	1.14173	(0.695,1.876)	0.601006	0.924505
CPNE8	0.983508	(0.641,1.51)	0.9394	0.999143	0.92173	(0.557,1.525)	0.75101	0.955982
CPOX	0.939347	(0.616,1.433)	0.77141	0.999143	1.09724	(0.662,1.819)	0.719011	0.948828
CPPED1	1.07184	(0.693,1.657)	0.755081	0.999143	1.08229	(0.659,1.777)	0.754508	0.95618
CPQ	1.06541	(0.646,1.757)	0.804011	0.999143	1.05172	(0.601,1.84)	0.859699	0.973915
CPS1	0.623739	(0.195,1.997)	0.426582	0.997363	0.617028	(0.149,2.553)	0.505135	0.902596
CPSF3	1.11534	(0.667,1.864)	0.676902	0.998187	1.01418	(0.571,1.803)	0.961722	0.994203
CPT1A	0.927677	(0.605,1.422)	0.730688	0.999143	1.12809	(0.676,1.883)	0.644853	0.932592
CPT2	0.869577	(0.566,1.335)	0.522831	0.997363	1.07116	(0.639,1.795)	0.794118	0.96164
CPTP	1.49009	(0.823,2.699)	0.188137	0.973484	1.42637	(0.741,2.745)	0.28773	0.828916
CPVL	0.892172	(0.585,1.362)	0.596909	0.997363	0.922983	(0.559,1.525)	0.754447	0.95618
CRABP2	1.48507	(0.676,3.26)	0.32427	0.997363	2.08726	(0.83,5.251)	0.117958	0.682531
CRACR2A	1.46607	(0.928,2.315)	0.100722	0.906075	1.76027	(0.997,3.107)	0.051109	0.569061
CRAT	0.688524	(0.449,1.055)	0.0864585	0.876056	0.742094	(0.443,1.244)	0.258066	0.817014
CRB3	1.14382	(0.46,2.845)	0.772583	0.999143	1.63261	(0.584,4.566)	0.350262	0.858148
CRBN	1.32505	(0.864,2.033)	0.197588	0.974456	1.51243	(0.916,2.498)	0.106014	0.664388
CREG1	0.818605	(0.394,1.699)	0.591213	0.997363	1.18472	(0.535,2.622)	0.675841	0.939492
CRELD1	0.796699	(0.52,1.221)	0.296733	0.990875	0.8429	(0.504,1.409)	0.514139	0.9036
CRELD2	1.01145	(0.654,1.565)	0.959225	0.999143	1.19853	(0.713,2.014)	0.493972	0.900299
CRIP1	0.871111	(0.569,1.333)	0.524667	0.997363	1.00905	(0.612,1.663)	0.97181	0.995709
CRIP2	0.905159	(0.594,1.38)	0.643509	0.998187	0.751783	(0.456,1.24)	0.263492	0.820178
CRISP3	0.829469	(0.543,1.268)	0.387718	0.997363	1.02329	(0.622,1.684)	0.927819	0.987024
CRISPLD2	1.13363	(0.737,1.744)	0.56801	0.997363	1.19439	(0.723,1.974)	0.488144	0.895716
CRK	0.834294	(0.544,1.28)	0.406582	0.997363	0.625624	(0.376,1.041)	0.0708697	0.605924
CRKL	0.704144	(0.453,1.095)	0.119708	0.925373	0.710104	(0.426,1.185)	0.189908	0.768006
CRLF3	0.566644	(0.361,0.888)	0.0132689	0.591454	0.48108	(0.286,0.808)	0.00572129	0.238899
CRP	1.26748	(0.825,1.948)	0.279543	0.981739	1.26702	(0.771,2.082)	0.350301	0.858148
CRPPA	1.10966	(0.723,1.703)	0.633925	0.997363	0.989606	(0.602,1.628)	0.96717	0.994471
CRTAC1	0.852362	(0.557,1.304)	0.46165	0.997363	0.963432	(0.584,1.589)	0.884038	0.975631
CRTAP	0.713624	(0.466,1.093)	0.120956	0.925373	0.797965	(0.48,1.328)	0.384871	0.869918
CRYBG1	1.21896	(0.791,1.878)	0.369516	0.997363	1.41403	(0.853,2.343)	0.178861	0.755438
CRYL1	1.20228	(0.788,1.835)	0.393453	0.997363	0.936773	(0.568,1.546)	0.798378	0.96164
CRYM	1.43463	(0.914,2.252)	0.116816	0.925373	1.45061	(0.874,2.408)	0.150338	0.723374
CRYZ	1.06642	(0.695,1.636)	0.768425	0.999143	0.940069	(0.569,1.554)	0.809659	0.96164
CRYZL1	0.9401	(0.616,1.435)	0.774839	0.999143	0.929096	(0.564,1.531)	0.772784	0.958098
CS	0.800036	(0.523,1.224)	0.303462	0.991623	1.10948	(0.667,1.844)	0.688615	0.942055
CSDE1	1.03857	(0.677,1.594)	0.862514	0.999143	1.14486	(0.694,1.888)	0.596151	0.920298
CSE1L	0.829387	(0.54,1.273)	0.392291	0.997363	0.734584	(0.446,1.209)	0.224806	0.782775
CSF1R	1.57569	(1.025,2.422)	0.0381167	0.780746	1.268	(0.767,2.098)	0.355186	0.860503
CSK	0.901658	(0.587,1.384)	0.635915	0.998016	0.77006	(0.468,1.266)	0.302883	0.834324
CSNK1A1	1.01444	(0.661,1.556)	0.94764	0.999143	0.892406	(0.537,1.483)	0.6604	0.935157
CSNK1D	1.60386	(0.985,2.612)	0.0576411	0.833515	1.46156	(0.833,2.564)	0.185685	0.764167
CSNK1G1	1.1279	(0.738,1.724)	0.578319	0.997363	0.827543	(0.503,1.361)	0.456004	0.887957
CSNK1G2	1.11972	(0.733,1.711)	0.601087	0.997363	1.11015	(0.67,1.84)	0.68521	0.940711
CSNK1G3	0.912364	(0.597,1.394)	0.671535	0.998187	0.911784	(0.555,1.498)	0.715544	0.94809
CSNK2A1	0.841599	(0.551,1.285)	0.42421	0.997363	0.714014	(0.428,1.19)	0.19613	0.772026
CSNK2A2	0.969269	(0.635,1.479)	0.884881	0.999143	0.846196	(0.515,1.389)	0.50925	0.9036
CSNK2B	1.29628	(0.849,1.98)	0.229636	0.981739	1.36375	(0.823,2.261)	0.228963	0.783803
CSPG4	1.31169	(0.693,2.483)	0.404733	0.997363	1.45679	(0.691,3.073)	0.323221	0.844817
CSRP1	0.823521	(0.535,1.269)	0.378434	0.997363	0.735925	(0.444,1.219)	0.233825	0.789044
CST1	1.02363	(0.492,2.132)	0.950229	0.999143	1.16442	(0.491,2.761)	0.729675	0.950038
CST3	1.05748	(0.694,1.612)	0.795015	0.999143	1.25476	(0.762,2.067)	0.372728	0.865528
CST6	0.744972	(0.411,1.35)	0.331887	0.997363	0.488875	(0.21,1.138)	0.096843	0.664388
CSTA	0.803151	(0.525,1.229)	0.312804	0.997363	0.769683	(0.463,1.28)	0.312866	0.840418
CSTB	0.855367	(0.561,1.305)	0.468515	0.997363	0.881227	(0.536,1.45)	0.618548	0.928539
CTBP1	0.919774	(0.563,1.502)	0.738114	0.999143	0.802851	(0.462,1.395)	0.436168	0.884907
CTBS	1.46914	(0.866,2.492)	0.153479	0.941776	1.43122	(0.782,2.62)	0.245305	0.800519
CTDP1	1.13367	(0.637,2.019)	0.669926	0.998187	1.20401	(0.61,2.376)	0.592513	0.918909
CTDSP1	0.983029	(0.638,1.515)	0.93819	0.999143	0.98329	(0.593,1.631)	0.947936	0.990581
CTDSPL	0.835733	(0.544,1.284)	0.412398	0.997363	0.556386	(0.33,0.938)	0.0278052	0.46366
CTH	1.22881	(0.7,2.158)	0.473313	0.997363	1.08337	(0.53,2.213)	0.826088	0.967121
CTHRC1	0.846335	(0.546,1.313)	0.456475	0.997363	0.757741	(0.45,1.276)	0.297107	0.833391
CTIF	0.781803	(0.477,1.282)	0.329452	0.997363	0.907147	(0.5,1.646)	0.748643	0.955982
CTNNA1	1.12957	(0.741,1.722)	0.571015	0.997363	0.907457	(0.549,1.5)	0.704808	0.943981
CTNNA2	1.28683	(0.844,1.962)	0.241391	0.981739	1.22356	(0.745,2.01)	0.425597	0.884629
CTNNB1	1.22769	(0.805,1.872)	0.340457	0.997363	1.02364	(0.62,1.691)	0.927316	0.987024
CTNND1	1.10946	(0.728,1.691)	0.629199	0.997363	0.927877	(0.561,1.534)	0.770367	0.957552
CTNND2	1.3486	(0.33,5.517)	0.67734	0.998187	2.83422	(0.684,11.747)	0.150985	0.723374
CTPS1	0.576592	(0.372,0.893)	0.0136023	0.591454	0.507679	(0.304,0.847)	0.00941283	0.314021
CTPS2	0.856705	(0.561,1.307)	0.473231	0.997363	0.709929	(0.429,1.174)	0.181689	0.758817
CTSA	0.705807	(0.461,1.081)	0.109451	0.925373	0.934908	(0.556,1.571)	0.799339	0.96164
CTSB	0.768819	(0.503,1.176)	0.225427	0.981739	0.564354	(0.34,0.937)	0.0269729	0.460242
CTSC	0.890632	(0.584,1.358)	0.590296	0.997363	0.880495	(0.536,1.447)	0.615359	0.928539
CTSD	0.943896	(0.617,1.445)	0.790379	0.999143	0.868727	(0.519,1.454)	0.592148	0.918909
CTSG	1.32075	(0.866,2.014)	0.196383	0.973484	1.73084	(1.04,2.882)	0.0349086	0.503356
CTSS	0.813626	(0.522,1.269)	0.363015	0.997363	0.627307	(0.38,1.035)	0.0681943	0.599663
CTSZ	1.25713	(0.765,2.067)	0.367117	0.997363	1.59579	(0.876,2.906)	0.126428	0.691762
CTTN	0.809197	(0.53,1.236)	0.327481	0.997363	0.617246	(0.367,1.039)	0.0694058	0.600115
CTU2	1.33658	(0.807,2.215)	0.260309	0.981739	1.43084	(0.833,2.458)	0.194515	0.771803
CUL1	0.826906	(0.541,1.265)	0.380952	0.997363	0.832654	(0.5,1.387)	0.481495	0.893867
CUL2	0.831192	(0.543,1.272)	0.393958	0.997363	0.851684	(0.514,1.41)	0.532702	0.90384
CUL3	0.809684	(0.529,1.239)	0.330834	0.997363	0.765913	(0.462,1.271)	0.302113	0.834324
CUL4A	0.788441	(0.515,1.206)	0.273158	0.981739	0.660614	(0.394,1.107)	0.115268	0.678471
CUL4B	0.948014	(0.619,1.451)	0.80576	0.999143	0.764354	(0.465,1.257)	0.28936	0.828916
CUL5	0.910667	(0.596,1.392)	0.665464	0.998187	0.806326	(0.486,1.339)	0.405528	0.880851
CUTA	1.25544	(0.814,1.936)	0.303048	0.991623	1.40398	(0.852,2.315)	0.183429	0.7597
CUX1	0.801956	(0.503,1.279)	0.354228	0.997363	1.10775	(0.633,1.938)	0.719941	0.949154
CXADR	1.08341	(0.71,1.653)	0.709999	0.999143	1.01055	(0.614,1.663)	0.967075	0.994471
CXCL12	1.03612	(0.601,1.788)	0.898529	0.999143	1.32715	(0.716,2.459)	0.36826	0.86451
CXCR4	0.772875	(0.5,1.194)	0.24559	0.981739	0.573696	(0.339,0.97)	0.0380573	0.518141
CXorf38	0.96556	(0.578,1.613)	0.893498	0.999143	1.49635	(0.777,2.881)	0.227924	0.783545
CYB5A	0.848022	(0.521,1.38)	0.507146	0.997363	0.97452	(0.55,1.725)	0.929434	0.987092
CYB5B	0.976354	(0.638,1.494)	0.912242	0.999143	1.24933	(0.753,2.074)	0.389388	0.8727
CYB5R1	0.819873	(0.536,1.254)	0.359322	0.997363	0.869987	(0.521,1.452)	0.594	0.918909
CYB5R3	0.944289	(0.62,1.439)	0.789761	0.999143	0.843608	(0.509,1.397)	0.508646	0.9036
CYB5R4	1.21178	(0.785,1.87)	0.385602	0.997363	1.44636	(0.864,2.42)	0.160025	0.737118
CYBA	0.865052	(0.555,1.349)	0.522431	0.997363	1.02472	(0.614,1.711)	0.92564	0.987024
CYBRD1	0.876611	(0.574,1.338)	0.54182	0.997363	0.736047	(0.444,1.221)	0.235198	0.790043
CYC1	0.846458	(0.552,1.299)	0.445491	0.997363	1.28397	(0.765,2.154)	0.343574	0.853692
CYCS	0.96048	(0.621,1.486)	0.856359	0.999143	1.24289	(0.741,2.085)	0.41001	0.880851
CYFIP1	0.969208	(0.632,1.486)	0.885941	0.999143	0.674741	(0.405,1.124)	0.13055	0.698848
CYFIP2	1.30684	(0.855,1.998)	0.216568	0.981739	1.02531	(0.624,1.685)	0.921439	0.985118
CYHR1	9.26086	(2.088,41.066)	0.00340018	0.356395	12.466	(2.736,56.809)	0.00111256	0.083049
CYLD	0.922896	(0.603,1.412)	0.711436	0.999143	0.849622	(0.515,1.401)	0.523194	0.9036
CYP20A1	1.0263	(0.612,1.72)	0.921508	0.999143	1.09425	(0.607,1.973)	0.764527	0.95737
CYP2S1	1.10733	(0.348,3.522)	0.862881	0.999143	1.44778	(0.449,4.667)	0.535511	0.90454
CYP51A1	1.28282	(0.617,2.666)	0.504506	0.997363	1.4671	(0.629,3.421)	0.374854	0.865528
CYRIA	1.2982	(0.805,2.093)	0.284017	0.983131	1.26498	(0.713,2.245)	0.42203	0.882753
CYRIB	1.02816	(0.671,1.576)	0.898586	0.999143	1.26844	(0.766,2.099)	0.35485	0.860503
CYTH1	1.0242	(0.671,1.562)	0.911652	0.999143	1.0366	(0.629,1.707)	0.887694	0.975631
CYTH2	1.2814	(0.838,1.959)	0.252091	0.981739	1.0403	(0.632,1.714)	0.876679	0.975631
CYTH4	1.19819	(0.784,1.831)	0.403376	0.997363	1.1094	(0.673,1.829)	0.683843	0.940711
CYTIP	1.07751	(0.697,1.666)	0.73707	0.999143	0.874289	(0.518,1.474)	0.614297	0.928539
CZIB	0.85747	(0.559,1.314)	0.480421	0.997363	0.787074	(0.476,1.301)	0.350698	0.858148
D2HGDH	0.934984	(0.376,2.327)	0.885078	0.999143	1.10556	(0.4,3.053)	0.846442	0.972526
DAAM1	1.01463	(0.665,1.547)	0.946221	0.999143	0.729783	(0.441,1.208)	0.22052	0.781219
DAB2	1.28692	(0.844,1.963)	0.241564	0.981739	1.03574	(0.626,1.713)	0.891254	0.977298
DAD1	1.0851	(0.521,2.261)	0.827404	0.999143	1.49313	(0.678,3.29)	0.319886	0.84168
DAG1	1.11154	(0.724,1.706)	0.628736	0.997363	1.04301	(0.633,1.718)	0.868682	0.975631
DAGLB	0.966472	(0.632,1.478)	0.874898	0.999143	0.995149	(0.606,1.634)	0.984661	0.998661
DAP	1.28428	(0.841,1.962)	0.246952	0.981739	1.44334	(0.871,2.391)	0.154109	0.727785
DAP3	1.17515	(0.656,2.107)	0.587865	0.997363	1.35321	(0.701,2.613)	0.367677	0.86451
DAPK2	1.57957	(0.76,3.284)	0.220898	0.981739	1.96121	(0.929,4.138)	0.077069	0.6212
DAPK3	0.966158	(0.616,1.515)	0.880736	0.999143	0.89057	(0.53,1.497)	0.661779	0.935301
DARS1	1.02445	(0.67,1.565)	0.911083	0.999143	0.965086	(0.583,1.596)	0.889929	0.976431
DARS2	0.819587	(0.512,1.311)	0.406764	0.997363	0.827842	(0.482,1.422)	0.493793	0.900291
DAZAP1	1.92321	(1.253,2.951)	0.0027512	0.324082	2.73815	(1.609,4.661)	0.000206144	0.0218465
DBH	1.06291	(0.653,1.73)	0.806038	0.999143	1.14229	(0.638,2.045)	0.654331	0.934275
DBI	1.6409	(1.05,2.565)	0.0297633	0.754536	1.92211	(1.126,3.282)	0.0166902	0.379295
DBN1	0.767784	(0.502,1.174)	0.222985	0.981739	0.970022	(0.589,1.599)	0.904958	0.979894
DBNL	0.824904	(0.54,1.261)	0.373952	0.997363	0.724492	(0.431,1.219)	0.224389	0.782775
DBT	0.784018	(0.513,1.199)	0.26164	0.981739	1.11263	(0.669,1.852)	0.681333	0.940711
DCAF11	1.06775	(0.698,1.634)	0.762516	0.999143	0.821733	(0.497,1.357)	0.443254	0.884907
DCAF6	0.971194	(0.632,1.492)	0.893861	0.999143	0.826585	(0.493,1.385)	0.469455	0.889703
DCAF7	1.0487	(0.688,1.598)	0.825022	0.999143	0.935119	(0.57,1.535)	0.790756	0.960996
DCAF8	1.36713	(0.783,2.387)	0.271262	0.981739	1.56668	(0.81,3.029)	0.182044	0.758817
DCAKD	1.27447	(0.751,2.164)	0.369179	0.997363	1.19547	(0.666,2.146)	0.549669	0.910138
DCBLD2	1.14877	(0.75,1.759)	0.523447	0.997363	1.10707	(0.673,1.821)	0.688749	0.942055
DCD	0.730694	(0.472,1.131)	0.159444	0.951016	0.717899	(0.435,1.185)	0.194942	0.771803
DCHS1	1.52781	(0.937,2.49)	0.0891075	0.876056	1.27674	(0.713,2.287)	0.411327	0.880851
DCK	1.2482	(0.814,1.914)	0.309644	0.996983	1.1641	(0.704,1.925)	0.553656	0.910138
DCN	1.20341	(0.786,1.842)	0.39417	0.997363	1.73478	(1.043,2.885)	0.0337326	0.501907
DCP1A	0.794378	(0.516,1.224)	0.296283	0.990875	1.01432	(0.616,1.669)	0.955388	0.99247
DCPS	1.16426	(0.535,2.533)	0.701331	0.999143	1.39672	(0.634,3.079)	0.407329	0.880851
DCTD	0.835162	(0.548,1.274)	0.402709	0.997363	0.965897	(0.582,1.604)	0.893361	0.977689
DCTN1	0.913552	(0.599,1.393)	0.674451	0.998187	0.726866	(0.436,1.211)	0.220758	0.781219
DCTN2	0.674968	(0.435,1.048)	0.0801178	0.876056	0.735365	(0.446,1.213)	0.228607	0.783803
DCTN3	0.908119	(0.596,1.384)	0.654135	0.998187	0.883294	(0.537,1.453)	0.625164	0.928562
DCTN4	0.875548	(0.574,1.335)	0.536776	0.997363	0.677064	(0.406,1.13)	0.135735	0.708015
DCTN5	0.714076	(0.468,1.089)	0.117737	0.925373	0.820594	(0.499,1.35)	0.436004	0.884907
DCTN6	0.810541	(0.532,1.236)	0.328854	0.997363	0.792316	(0.481,1.306)	0.361394	0.861327
DCTPP1	1.21416	(0.734,2.007)	0.449305	0.997363	1.59166	(0.924,2.741)	0.0937288	0.663988
DCUN1D1	0.876926	(0.575,1.337)	0.5413	0.997363	0.959983	(0.582,1.585)	0.873116	0.975631
DCUN1D3	1.21603	(0.712,2.077)	0.474018	0.997363	1.55479	(0.788,3.068)	0.203113	0.772998
DCXR	0.878915	(0.576,1.341)	0.549021	0.997363	1.03849	(0.63,1.713)	0.882413	0.975631
DDAH1	0.884941	(0.574,1.365)	0.580656	0.997363	0.95941	(0.584,1.577)	0.870185	0.975631
DDAH2	1.10377	(0.723,1.684)	0.646866	0.998187	1.16533	(0.703,1.932)	0.552879	0.910138
DDB1	0.91829	(0.601,1.403)	0.693444	0.999143	0.867678	(0.52,1.447)	0.586358	0.915686
DDHD2	0.828083	(0.509,1.347)	0.447109	0.997363	0.824086	(0.468,1.451)	0.502769	0.901789
DDI2	0.901115	(0.587,1.384)	0.63442	0.997363	0.821627	(0.493,1.37)	0.451669	0.887096
DDO	0.787926	(0.317,1.958)	0.607812	0.997363	1.27039	(0.459,3.517)	0.645042	0.932592
DDOST	0.889702	(0.581,1.363)	0.591102	0.997363	1.01039	(0.608,1.679)	0.968192	0.994675
DDRGK1	1.26227	(0.794,2.007)	0.325111	0.997363	1.4307	(0.831,2.463)	0.196163	0.772026
DDT	0.786563	(0.516,1.199)	0.264797	0.981739	0.886953	(0.537,1.464)	0.639047	0.932228
DDX1	0.98139	(0.64,1.505)	0.93137	0.999143	0.972436	(0.593,1.596)	0.911937	0.983375
DDX17	0.93264	(0.61,1.426)	0.747439	0.999143	1.08445	(0.655,1.796)	0.752691	0.95618
DDX19A	1.03263	(0.677,1.576)	0.881625	0.999143	0.901152	(0.547,1.484)	0.6826	0.940711
DDX19B	1.08974	(0.639,1.859)	0.752419	0.999143	0.893977	(0.482,1.657)	0.721743	0.949154
DDX20	1.2273	(0.763,1.974)	0.398516	0.997363	1.482	(0.874,2.513)	0.144185	0.718153
DDX39B	1.40401	(0.914,2.156)	0.120995	0.925373	1.55508	(0.946,2.556)	0.0816531	0.629685
DDX3X	1.24801	(0.816,1.908)	0.306596	0.996222	1.06731	(0.648,1.759)	0.798188	0.96164
DDX3Y	1.74406	(1.126,2.701)	0.0126713	0.591454	1.56653	(0.951,2.579)	0.0776511	0.621209
DDX5	1.2009	(0.599,2.406)	0.605655	0.997363	1.26329	(0.573,2.786)	0.562483	0.911386
DDX58	0.944415	(0.545,1.638)	0.838662	0.999143	0.923755	(0.489,1.746)	0.807022	0.96164
DDX6	1.2067	(0.792,1.839)	0.382422	0.997363	1.63986	(0.986,2.728)	0.0568835	0.578426
DDX60	1.67465	(1.05,2.671)	0.0304375	0.754536	1.68596	(0.973,2.921)	0.0624919	0.58554
DECR1	0.84385	(0.55,1.294)	0.436017	0.997363	1.18617	(0.707,1.99)	0.517978	0.9036
DECR2	0.798096	(0.519,1.226)	0.303511	0.991623	1.23111	(0.739,2.052)	0.425101	0.884294
DEF6	1.08981	(0.715,1.661)	0.689014	0.999143	0.911684	(0.555,1.497)	0.7148	0.94809
DEFA1	1.01956	(0.664,1.566)	0.929533	0.999143	1.42884	(0.871,2.344)	0.157771	0.734909
DEGS1	1.06437	(0.586,1.933)	0.837628	0.999143	1.28427	(0.648,2.545)	0.473426	0.891763
DENND10	0.89491	(0.554,1.445)	0.649861	0.998187	1.37104	(0.767,2.452)	0.28734	0.828916
DENND1A	0.972976	(0.607,1.56)	0.909396	0.999143	1.00199	(0.572,1.756)	0.994462	0.999104
DENND1B	1.02197	(0.659,1.586)	0.922783	0.999143	1.14419	(0.689,1.9)	0.602668	0.92563
DENND2D	0.91228	(0.598,1.391)	0.669565	0.998187	0.687496	(0.417,1.135)	0.142609	0.718153
DENND3	0.856685	(0.555,1.323)	0.48512	0.997363	0.844933	(0.511,1.397)	0.511443	0.9036
DENND4A	1.0203	(0.67,1.555)	0.925509	0.999143	1.0963	(0.66,1.822)	0.722769	0.949154
DENND4C	0.757742	(0.497,1.156)	0.197746	0.974456	0.857575	(0.516,1.426)	0.553843	0.910138
DENR	1.14504	(0.749,1.751)	0.53197	0.997363	0.886728	(0.526,1.495)	0.652032	0.933793
DERA	0.824156	(0.535,1.27)	0.380928	0.997363	1.04217	(0.634,1.712)	0.870417	0.975631
DERL1	1.13999	(0.724,1.795)	0.571713	0.997363	1.04151	(0.609,1.78)	0.881761	0.975631
DFFA	1.08139	(0.699,1.674)	0.725596	0.999143	1.49753	(0.881,2.547)	0.13602	0.708023
DGKA	0.875491	(0.568,1.35)	0.547261	0.997363	0.788565	(0.476,1.306)	0.356215	0.860503
DGKE	1.04852	(0.676,1.627)	0.832605	0.999143	1.09041	(0.649,1.833)	0.743887	0.955868
DGKG	0.708961	(0.462,1.088)	0.115821	0.925373	0.550163	(0.332,0.912)	0.0204269	0.411645
DGKH	1.16205	(0.76,1.776)	0.487887	0.997363	1.25862	(0.766,2.069)	0.364348	0.861327
DGKQ	1.11559	(0.723,1.722)	0.621232	0.997363	1.29827	(0.788,2.139)	0.305731	0.83584
DGKZ	1.13609	(0.744,1.734)	0.554435	0.997363	1.14791	(0.699,1.884)	0.58524	0.915686
DGLUCY	1.09208	(0.697,1.712)	0.701062	0.999143	1.12493	(0.664,1.905)	0.661307	0.935301
DGUOK	0.915205	(0.457,1.834)	0.80268	0.999143	1.08729	(0.493,2.398)	0.835726	0.96979
DHCR7	1.39315	(0.823,2.359)	0.217198	0.981739	1.81487	(0.915,3.598)	0.0878552	0.653948
DHFR	2.81602	(1.34,5.918)	0.00628465	0.480265	6.27114	(2.84,13.848)	5.55983e-06	0.00158667
DHODH	0.933042	(0.607,1.435)	0.752421	0.999143	1.23742	(0.743,2.06)	0.412748	0.880851
DHRS1	0.644921	(0.393,1.058)	0.0826842	0.876056	0.587635	(0.318,1.086)	0.0897748	0.658825
DHRS11	1.03719	(0.661,1.628)	0.873868	0.999143	1.23803	(0.73,2.099)	0.42813	0.884629
DHRS13	1.06609	(0.586,1.94)	0.83408	0.999143	0.849324	(0.402,1.793)	0.668407	0.938532
DHRS4	0.693269	(0.454,1.059)	0.0899905	0.876056	0.729501	(0.438,1.214)	0.224771	0.782775
DHRS7	0.776141	(0.508,1.186)	0.241837	0.981739	0.778321	(0.468,1.294)	0.333829	0.849123
DHRS7B	0.771372	(0.505,1.178)	0.229838	0.981739	0.745103	(0.444,1.25)	0.265113	0.821816
DHRSX	1.03405	(0.658,1.626)	0.884665	0.999143	1.21003	(0.712,2.056)	0.480914	0.893867
DHTKD1	0.799609	(0.508,1.259)	0.334507	0.997363	0.852957	(0.495,1.471)	0.567236	0.912037
DHX29	1.34665	(0.881,2.059)	0.169648	0.961297	1.07016	(0.645,1.776)	0.793076	0.96164
DHX36	0.889235	(0.561,1.41)	0.617527	0.997363	1.1925	(0.692,2.054)	0.525824	0.9036
DHX38	1.95923	(1.12,3.427)	0.0183687	0.661102	1.79053	(0.961,3.337)	0.0666099	0.597973
DHX9	0.971883	(0.633,1.493)	0.896387	0.999143	0.898576	(0.544,1.485)	0.676627	0.939492
DIABLO	0.715127	(0.467,1.094)	0.122393	0.925373	1.26872	(0.769,2.094)	0.351776	0.858148
DIAPH1	1.16879	(0.767,1.782)	0.468455	0.997363	1.00813	(0.608,1.671)	0.974961	0.995709
DIAPH2	1.02345	(0.669,1.566)	0.914906	0.999143	1.10779	(0.675,1.818)	0.685468	0.940711
DICER1	1.06214	(0.697,1.619)	0.779372	0.999143	1.1281	(0.687,1.852)	0.633507	0.930435
DIP2A	0.900287	(0.588,1.378)	0.628647	0.997363	0.81431	(0.494,1.342)	0.420577	0.882753
DIP2B	1.04764	(0.687,1.597)	0.828631	0.999143	0.925356	(0.564,1.519)	0.759028	0.957359
DIPK2A	0.996536	(0.623,1.595)	0.988465	0.999143	1.10877	(0.638,1.927)	0.714313	0.94809
DIS3L2	0.71025	(0.462,1.092)	0.119229	0.925373	0.846725	(0.51,1.406)	0.52013	0.9036
DKK3	2.70851	(0.652,11.253)	0.170323	0.961297	2.60632	(0.624,10.887)	0.189072	0.767469
DLAT	0.807653	(0.528,1.236)	0.324829	0.997363	1.09474	(0.664,1.805)	0.722664	0.949154
DLD	0.641961	(0.419,0.983)	0.0416477	0.781233	0.641682	(0.382,1.077)	0.0929453	0.660259
DLG1	0.870281	(0.571,1.327)	0.518616	0.997363	0.633603	(0.38,1.057)	0.0804801	0.625314
DLG3	1.31715	(0.861,2.014)	0.203555	0.976613	0.945641	(0.576,1.552)	0.825068	0.967036
DLG4	0.736803	(0.458,1.185)	0.20766	0.977038	0.763692	(0.444,1.313)	0.329381	0.848008
DLGAP4	1.10737	(0.726,1.689)	0.635843	0.998016	1.36172	(0.821,2.257)	0.231196	0.786371
DLST	1.22353	(0.797,1.878)	0.356143	0.997363	1.96237	(1.168,3.298)	0.0109343	0.336278
DMBT1	1.24397	(0.794,1.948)	0.340174	0.997363	1.3293	(0.794,2.225)	0.278966	0.828916
DMTN	0.981799	(0.639,1.508)	0.933177	0.999143	0.933345	(0.561,1.553)	0.790716	0.960996
DMWD	1.05111	(0.625,1.768)	0.851009	0.999143	1.29421	(0.685,2.444)	0.426528	0.884629
DMXL1	1.13477	(0.709,1.816)	0.59827	0.997363	1.26617	(0.716,2.239)	0.417099	0.882621
DNAAF10	0.955366	(0.609,1.498)	0.842194	0.999143	1.21203	(0.704,2.085)	0.487348	0.895716
DNAJA1	1.36117	(0.893,2.075)	0.151955	0.940148	0.998133	(0.605,1.647)	0.994168	0.999104
DNAJA2	0.855062	(0.557,1.312)	0.4737	0.997363	0.8611	(0.524,1.414)	0.55449	0.910138
DNAJA3	1.21231	(0.765,1.922)	0.413019	0.997363	1.67221	(0.962,2.906)	0.0682375	0.599663
DNAJA4	0.790238	(0.517,1.207)	0.276225	0.981739	0.713292	(0.43,1.183)	0.19079	0.768061
DNAJB1	1.03836	(0.679,1.587)	0.861901	0.999143	0.752542	(0.455,1.244)	0.267501	0.823079
DNAJB11	0.69583	(0.453,1.07)	0.0985511	0.902326	0.662103	(0.396,1.107)	0.115727	0.678875
DNAJB12	1.11181	(0.716,1.727)	0.637057	0.998187	0.737153	(0.425,1.277)	0.276903	0.828916
DNAJB2	0.75458	(0.489,1.163)	0.202429	0.976613	0.6908	(0.42,1.137)	0.145679	0.720036
DNAJB4	1.16909	(0.767,1.783)	0.468088	0.997363	0.968633	(0.59,1.591)	0.899835	0.979086
DNAJB6	1.13825	(0.745,1.739)	0.549411	0.997363	1.08442	(0.661,1.78)	0.748565	0.955982
DNAJB9	2.41406	(1.293,4.508)	0.00568254	0.478451	1.9962	(1.011,3.941)	0.0463619	0.55519
DNAJC1	1.17419	(0.75,1.839)	0.48281	0.997363	1.11289	(0.668,1.855)	0.681576	0.940711
DNAJC10	0.796421	(0.502,1.263)	0.333248	0.997363	0.857457	(0.503,1.462)	0.57212	0.912856
DNAJC11	1.09448	(0.688,1.741)	0.703165	0.999143	1.56977	(0.888,2.776)	0.121158	0.686327
DNAJC13	0.644708	(0.421,0.988)	0.0440571	0.788245	0.684515	(0.413,1.135)	0.141748	0.718153
DNAJC16	0.75983	(0.498,1.16)	0.203357	0.976613	1.03188	(0.621,1.715)	0.903644	0.979894
DNAJC19	0.947885	(0.548,1.641)	0.848412	0.999143	0.917745	(0.474,1.778)	0.799256	0.96164
DNAJC8	0.949784	(0.619,1.458)	0.813779	0.999143	1.17263	(0.712,1.93)	0.531043	0.9036
DNASE1	1.12523	(0.56,2.262)	0.740468	0.999143	1.22929	(0.553,2.732)	0.612408	0.9281
DNASE1L1	0.802717	(0.523,1.233)	0.315493	0.997363	0.783911	(0.475,1.292)	0.339931	0.852691
DNASE2	0.884173	(0.546,1.431)	0.616408	0.997363	0.871911	(0.487,1.563)	0.645185	0.932592
DNM1	0.582046	(0.38,0.892)	0.0130445	0.591454	0.457871	(0.276,0.761)	0.00256048	0.155419
DNM1L	0.866903	(0.568,1.322)	0.507221	0.997363	0.76833	(0.467,1.265)	0.300307	0.834324
DNM2	0.778078	(0.51,1.187)	0.244715	0.981739	0.49985	(0.298,0.84)	0.00877417	0.306559
DNM3	1.03533	(0.679,1.58)	0.87203	0.999143	0.860068	(0.52,1.423)	0.557611	0.911386
DNMBP	0.860704	(0.56,1.322)	0.493481	0.997363	1.08859	(0.657,1.803)	0.741494	0.954743
DNPEP	1.08265	(0.703,1.667)	0.718459	0.999143	1.25836	(0.767,2.066)	0.363457	0.861327
DNPH1	1.13899	(0.73,1.777)	0.566256	0.997363	1.13055	(0.678,1.886)	0.638494	0.932228
DOCK1	1.0547	(0.69,1.612)	0.805682	0.999143	1.21562	(0.739,1.998)	0.441366	0.884907
DOCK10	1.01167	(0.657,1.558)	0.958011	0.999143	0.68233	(0.409,1.139)	0.144048	0.718153
DOCK11	1.06885	(0.698,1.637)	0.759526	0.999143	0.842664	(0.499,1.423)	0.521848	0.9036
DOCK2	1.04571	(0.682,1.603)	0.837511	0.999143	0.720752	(0.426,1.219)	0.222021	0.781974
DOCK5	1.09073	(0.711,1.672)	0.690387	0.999143	0.908822	(0.55,1.501)	0.708957	0.944858
DOCK6	1.0786	(0.606,1.92)	0.797017	0.999143	1.44455	(0.751,2.778)	0.270224	0.825604
DOCK7	1.02584	(0.671,1.567)	0.906105	0.999143	1.26846	(0.769,2.092)	0.351694	0.858148
DOCK8	1.27011	(0.831,1.94)	0.268667	0.981739	1.09975	(0.661,1.83)	0.714324	0.94809
DOCK9	0.900252	(0.59,1.373)	0.625508	0.997363	0.727377	(0.442,1.197)	0.210733	0.778903
DOK1	0.735385	(0.481,1.125)	0.156344	0.950494	0.713179	(0.424,1.199)	0.202222	0.772998
DOK2	1.156	(0.757,1.765)	0.501745	0.997363	0.892203	(0.542,1.468)	0.65369	0.933793
DOK3	1.06479	(0.694,1.634)	0.773711	0.999143	0.950452	(0.573,1.577)	0.843967	0.972046
DOP1B	1.14196	(0.738,1.767)	0.551157	0.997363	1.45531	(0.88,2.407)	0.143736	0.718153
DPCD	1.16669	(0.762,1.787)	0.478348	0.997363	1.21467	(0.737,2.001)	0.445195	0.885023
DPEP2	1.20627	(0.79,1.841)	0.384885	0.997363	1.07577	(0.655,1.767)	0.772886	0.958098
DPH6	1.12473	(0.738,1.715)	0.58512	0.997363	1.30173	(0.789,2.147)	0.301654	0.834324
DPM1	0.898621	(0.586,1.378)	0.62385	0.997363	1.05449	(0.629,1.767)	0.840411	0.971814
DPM3	0.970098	(0.592,1.588)	0.903946	0.999143	1.04646	(0.573,1.912)	0.882607	0.975631
DPP3	0.784007	(0.51,1.205)	0.266989	0.981739	0.644192	(0.39,1.065)	0.0864074	0.647866
DPP4	1.04706	(0.687,1.595)	0.830491	0.999143	0.82965	(0.501,1.374)	0.468244	0.889703
DPP7	0.792516	(0.518,1.214)	0.284771	0.983171	0.776609	(0.463,1.303)	0.338622	0.85127
DPP8	1.18842	(0.724,1.951)	0.494767	0.997363	1.37079	(0.79,2.379)	0.262045	0.819302
DPP9	0.806245	(0.524,1.241)	0.327834	0.997363	0.726788	(0.437,1.21)	0.219553	0.781219
DPY19L1	1.07672	(0.692,1.676)	0.743334	0.999143	1.42101	(0.837,2.412)	0.19294	0.771762
DPY19L3	0.979937	(0.574,1.673)	0.940828	0.999143	1.02027	(0.528,1.97)	0.95233	0.991188
DPYD	0.919835	(0.599,1.411)	0.702089	0.999143	0.80816	(0.489,1.336)	0.40598	0.880851
DPYSL2	1.14159	(0.747,1.745)	0.540816	0.997363	1.03908	(0.633,1.705)	0.879475	0.975631
DPYSL3	1.03784	(0.68,1.584)	0.86338	0.999143	1.11621	(0.68,1.833)	0.663829	0.93717
DPYSL4	1.42518	(0.571,3.555)	0.447446	0.997363	1.473	(0.531,4.084)	0.45661	0.887957
DRG1	1.75877	(1.149,2.693)	0.0094083	0.520241	1.72108	(1.042,2.843)	0.0340392	0.502037
DRG2	1.28804	(0.842,1.969)	0.242619	0.981739	1.16231	(0.706,1.914)	0.554679	0.910138
DSC1	0.841207	(0.549,1.289)	0.42704	0.997363	0.770977	(0.466,1.275)	0.310772	0.837856
DSG1	0.852697	(0.557,1.306)	0.463402	0.997363	0.854661	(0.517,1.412)	0.539966	0.90626
DSG2	0.95052	(0.612,1.477)	0.821519	0.999143	0.891923	(0.537,1.481)	0.658625	0.934746
DSP	0.882379	(0.578,1.347)	0.561994	0.997363	0.863861	(0.525,1.421)	0.56456	0.911943
DST	1.24635	(0.789,1.969)	0.345389	0.997363	1.89465	(1.138,3.156)	0.0140801	0.376641
DSTN	0.716662	(0.468,1.097)	0.125272	0.925373	0.79801	(0.483,1.319)	0.379139	0.866612
DTD1	0.632455	(0.408,0.98)	0.0403633	0.780746	0.431124	(0.253,0.734)	0.00195582	0.132172
DTNB	2.01702	(1.301,3.127)	0.00171511	0.248562	2.15185	(1.31,3.535)	0.00247772	0.15332
DTNBP1	0.863607	(0.549,1.358)	0.525642	0.997363	0.946908	(0.563,1.594)	0.837253	0.970318
DTX3L	1.12437	(0.737,1.715)	0.586128	0.997363	1.16183	(0.707,1.911)	0.55449	0.910138
DTYMK	1.05738	(0.693,1.612)	0.795505	0.999143	1.30695	(0.789,2.166)	0.29897	0.834324
DUSP12	0.933744	(0.588,1.482)	0.771292	0.999143	1.39426	(0.823,2.361)	0.216075	0.778903
DUSP22	0.954314	(0.624,1.458)	0.828889	0.999143	1.07696	(0.65,1.784)	0.773358	0.958098
DUSP23	1.10749	(0.72,1.703)	0.641853	0.998187	1.06492	(0.646,1.755)	0.804987	0.96164
DUSP3	1.31596	(0.86,2.014)	0.20592	0.976613	1.20081	(0.721,2)	0.481849	0.893867
DUT	0.95057	(0.606,1.49)	0.825136	0.999143	1.30006	(0.761,2.221)	0.336768	0.849663
DVL1	1.43677	(0.93,2.221)	0.102793	0.913402	1.12088	(0.673,1.866)	0.660817	0.935238
DVL3	1.46198	(0.942,2.27)	0.0905705	0.876056	1.38558	(0.819,2.345)	0.224548	0.782775
DYM	1.3003	(0.648,2.61)	0.46009	0.997363	1.64513	(0.804,3.367)	0.173024	0.750135
DYNC1I1	1.00652	(0.658,1.539)	0.976098	0.999143	1.17148	(0.714,1.921)	0.530733	0.9036
DYNC1I2	0.895341	(0.58,1.383)	0.618339	0.997363	1.28486	(0.781,2.113)	0.323352	0.844817
DYRK1A	0.827628	(0.543,1.262)	0.379541	0.997363	0.82709	(0.501,1.365)	0.457763	0.887957
DYSF	1.06138	(0.696,1.619)	0.782239	0.999143	0.852516	(0.516,1.41)	0.53415	0.90441
EBAG9	1.45997	(0.911,2.339)	0.11557	0.925373	1.19458	(0.689,2.071)	0.52636	0.9036
EBP	0.782631	(0.511,1.199)	0.260306	0.981739	1.00825	(0.61,1.667)	0.974456	0.995709
ECE1	1.08116	(0.706,1.657)	0.720027	0.999143	0.987488	(0.599,1.628)	0.96063	0.993715
ECH1	0.74771	(0.488,1.146)	0.181827	0.967563	0.99949	(0.601,1.663)	0.998434	0.999104
ECHDC1	1.00166	(0.652,1.54)	0.993967	0.999143	1.07756	(0.654,1.775)	0.769177	0.95737
ECHS1	0.98378	(0.634,1.527)	0.941899	0.999143	1.59574	(0.944,2.697)	0.0808555	0.625413
ECI1	1.18566	(0.767,1.833)	0.443843	0.997363	1.58278	(0.946,2.649)	0.0805351	0.625314
ECI2	0.973266	(0.607,1.56)	0.910344	0.999143	1.2237	(0.697,2.149)	0.48224	0.893867
ECM1	0.959146	(0.625,1.472)	0.848665	0.999143	0.904815	(0.548,1.495)	0.696343	0.943981
ECM2	1.30104	(0.823,2.056)	0.259806	0.981739	1.34085	(0.792,2.269)	0.274527	0.8282
ECPAS	0.993663	(0.646,1.528)	0.976913	0.999143	0.844057	(0.502,1.419)	0.522444	0.9036
EDC4	0.889452	(0.583,1.357)	0.586493	0.997363	1.07031	(0.65,1.763)	0.789601	0.960996
EDF1	1.24918	(0.818,1.907)	0.302824	0.991623	1.32485	(0.8,2.193)	0.274095	0.828157
EDIL3	0.926185	(0.606,1.416)	0.723325	0.999143	1.05834	(0.644,1.739)	0.82284	0.965486
EEA1	0.7533	(0.492,1.154)	0.193378	0.973484	0.96157	(0.58,1.595)	0.879322	0.975631
EEF1A1	1.17468	(0.768,1.797)	0.457756	0.997363	1.13517	(0.691,1.864)	0.616313	0.928539
EEF1A2	1.44849	(0.95,2.21)	0.0854784	0.876056	1.30737	(0.796,2.147)	0.289647	0.828916
EEF1AKNMT	1.17981	(0.763,1.825)	0.457707	0.997363	1.32715	(0.802,2.195)	0.270438	0.825604
EEF1B2	1.1968	(0.779,1.839)	0.41268	0.997363	1.35646	(0.82,2.244)	0.235039	0.790025
EEF1D	1.11514	(0.732,1.7)	0.612232	0.997363	1.31631	(0.798,2.17)	0.281378	0.828916
EEF1E1	0.775467	(0.504,1.193)	0.247538	0.981739	1.18834	(0.72,1.961)	0.499606	0.901292
EEF1G	1.32469	(0.866,2.026)	0.194753	0.973484	1.73478	(1.043,2.886)	0.0339039	0.501907
EEF2	1.62218	(1.061,2.481)	0.0256266	0.723428	1.34505	(0.817,2.214)	0.243744	0.799033
EEFSEC	0.735378	(0.48,1.126)	0.15731	0.951016	0.733287	(0.442,1.216)	0.229146	0.783803
EEPD1	1.25877	(0.773,2.049)	0.354777	0.997363	0.938125	(0.542,1.624)	0.819601	0.965033
EFEMP1	1.1873	(0.779,1.81)	0.424625	0.997363	1.26111	(0.765,2.079)	0.362931	0.861327
EFEMP2	1.30323	(0.671,2.532)	0.434372	0.997363	1.56468	(0.742,3.298)	0.2393	0.793722
EFHD2	0.996281	(0.652,1.522)	0.986248	0.999143	0.84576	(0.514,1.393)	0.510276	0.9036
EFL1	0.735353	(0.481,1.125)	0.156125	0.950494	0.567254	(0.339,0.948)	0.0305482	0.474237
EFNA1	1.62824	(0.98,2.705)	0.0597437	0.833515	1.51041	(0.838,2.722)	0.17001	0.746938
EFNB1	0.84514	(0.554,1.289)	0.434839	0.997363	0.62228	(0.377,1.028)	0.0641731	0.588559
EFNB2	0.990815	(0.639,1.537)	0.967127	0.999143	0.916043	(0.551,1.523)	0.735369	0.95135
EFR3A	1.52172	(0.996,2.325)	0.0521413	0.824836	1.23462	(0.748,2.037)	0.409392	0.880851
EFTUD2	1.98456	(1.26,3.127)	0.00312726	0.342116	1.99988	(1.213,3.298)	0.00660036	0.254883
EGF	1.11466	(0.72,1.726)	0.626505	0.997363	1.08875	(0.655,1.809)	0.742606	0.954743
EGFL7	1.17958	(0.697,1.996)	0.538122	0.997363	1.03476	(0.547,1.959)	0.91645	0.984394
EGFR	1.4501	(0.947,2.219)	0.0869952	0.876056	1.44611	(0.88,2.376)	0.145415	0.719509
EGLN1	1.40209	(0.896,2.194)	0.139155	0.93056	1.85144	(1.113,3.08)	0.0176988	0.385087
EHBP1	1.20965	(0.793,1.845)	0.377018	0.997363	1.29109	(0.78,2.138)	0.320855	0.842489
EHBP1L1	0.932274	(0.611,1.423)	0.745096	0.999143	0.916725	(0.558,1.506)	0.731368	0.950605
EHD1	1.353	(0.886,2.067)	0.161802	0.951016	0.940771	(0.569,1.555)	0.811718	0.962241
EHD2	0.877472	(0.575,1.34)	0.545203	0.997363	0.71919	(0.434,1.192)	0.201313	0.772998
EHD3	1.17442	(0.768,1.795)	0.457478	0.997363	0.821453	(0.498,1.354)	0.440694	0.884907
EHD4	1.30986	(0.859,1.998)	0.210375	0.977038	1.03162	(0.628,1.694)	0.902057	0.979086
EHHADH	0.752066	(0.492,1.149)	0.187873	0.973484	1.03412	(0.62,1.725)	0.897749	0.979086
EI24	0.747078	(0.484,1.154)	0.188418	0.973484	0.744411	(0.452,1.227)	0.247114	0.803276
EIF1	1.32466	(0.861,2.038)	0.200735	0.974456	1.55217	(0.928,2.595)	0.0935518	0.663649
EIF1AD	1.18492	(0.743,1.89)	0.476447	0.997363	1.14223	(0.67,1.947)	0.624883	0.928562
EIF1AX	1.4164	(0.924,2.172)	0.110343	0.925373	1.506	(0.906,2.503)	0.114278	0.678471
EIF2A	0.925969	(0.603,1.421)	0.725058	0.999143	1.20437	(0.733,1.979)	0.462917	0.888605
EIF2AK2	1.08951	(0.711,1.67)	0.693982	0.999143	1.38481	(0.835,2.296)	0.206959	0.77742
EIF2B1	0.591714	(0.385,0.909)	0.0166224	0.627739	0.599625	(0.364,0.988)	0.0448554	0.544628
EIF2B2	0.714748	(0.467,1.093)	0.121471	0.925373	0.844557	(0.509,1.401)	0.512819	0.9036
EIF2B3	0.68593	(0.445,1.057)	0.0873264	0.876056	0.589301	(0.351,0.991)	0.0460023	0.55332
EIF2B4	0.664556	(0.435,1.016)	0.0592167	0.833515	0.610358	(0.363,1.025)	0.0621098	0.585314
EIF2B5	0.889902	(0.583,1.358)	0.588359	0.997363	0.90113	(0.544,1.492)	0.68556	0.940711
EIF2D	1.36944	(0.83,2.261)	0.218987	0.981739	1.20102	(0.661,2.182)	0.54758	0.909442
EIF2S1	0.961496	(0.628,1.471)	0.856473	0.999143	1.03231	(0.623,1.71)	0.901761	0.979086
EIF2S2	0.757432	(0.495,1.159)	0.200694	0.974456	0.721376	(0.434,1.199)	0.207611	0.777942
EIF2S3	0.867164	(0.565,1.33)	0.513506	0.997363	0.951351	(0.578,1.566)	0.844585	0.972046
EIF3A	1.11441	(0.731,1.699)	0.614835	0.997363	1.0484	(0.628,1.749)	0.856431	0.973492
EIF3B	1.12005	(0.728,1.723)	0.605727	0.997363	0.967918	(0.586,1.6)	0.898821	0.979086
EIF3C	0.990409	(0.648,1.514)	0.964495	0.999143	0.943022	(0.572,1.554)	0.817978	0.964226
EIF3D	1.05235	(0.686,1.615)	0.81547	0.999143	1.29664	(0.774,2.173)	0.324138	0.844817
EIF3E	1.03254	(0.675,1.579)	0.882452	0.999143	1.51999	(0.92,2.51)	0.101928	0.664388
EIF3F	0.923262	(0.558,1.527)	0.755762	0.999143	1.09333	(0.602,1.987)	0.769654	0.95737
EIF3G	1.08412	(0.711,1.654)	0.707733	0.999143	0.945422	(0.565,1.583)	0.831061	0.968898
EIF3H	1.1082	(0.725,1.694)	0.634981	0.997938	1.25708	(0.759,2.082)	0.374187	0.865528
EIF3I	1.03373	(0.678,1.576)	0.877507	0.999143	1.25065	(0.753,2.078)	0.388023	0.8727
EIF3J	0.962235	(0.63,1.47)	0.858602	0.999143	0.998861	(0.608,1.641)	0.99641	0.999104
EIF3K	0.875308	(0.52,1.474)	0.616606	0.997363	1.25484	(0.667,2.362)	0.481865	0.893867
EIF3L	1.1958	(0.782,1.829)	0.409254	0.997363	1.68445	(1.01,2.81)	0.0457431	0.551494
EIF3M	0.871566	(0.522,1.455)	0.598954	0.997363	0.894046	(0.492,1.626)	0.713488	0.94809
EIF4A1	1.03442	(0.676,1.583)	0.87619	0.999143	1.01585	(0.615,1.679)	0.951082	0.990622
EIF4A2	0.799493	(0.518,1.233)	0.311745	0.997363	0.684438	(0.413,1.135)	0.141452	0.718153
EIF4A3	1.14011	(0.744,1.747)	0.547235	0.997363	1.10825	(0.672,1.827)	0.687036	0.941565
EIF4B	1.09813	(0.716,1.685)	0.668162	0.998187	0.907621	(0.552,1.494)	0.702895	0.943981
EIF4E	0.925454	(0.604,1.419)	0.722396	0.999143	1.03772	(0.629,1.711)	0.884632	0.975631
EIF4E2	1.36527	(0.868,2.146)	0.177355	0.965426	1.23141	(0.735,2.063)	0.429003	0.884629
EIF4ENIF1	1.06388	(0.696,1.626)	0.774655	0.999143	1.15801	(0.7,1.914)	0.567359	0.912037
EIF4G1	0.971539	(0.637,1.483)	0.893542	0.999143	0.874495	(0.532,1.437)	0.596705	0.920599
EIF4G2	0.773752	(0.504,1.188)	0.241233	0.981739	0.779957	(0.469,1.297)	0.338333	0.85127
EIF4G3	1.1721	(0.768,1.789)	0.461439	0.997363	1.13834	(0.691,1.875)	0.610998	0.927242
EIF4H	1.39524	(0.912,2.135)	0.124838	0.925373	1.76043	(1.059,2.927)	0.029262	0.47251
EIF5	1.37408	(0.9,2.098)	0.141262	0.93056	1.44626	(0.878,2.381)	0.14692	0.722175
EIF5A	0.939711	(0.614,1.439)	0.774721	0.999143	1.01463	(0.615,1.674)	0.954669	0.992374
EIF5B	1.63849	(1.072,2.504)	0.02255	0.69392	1.68677	(1.007,2.826)	0.0470033	0.556176
EIF6	1.11187	(0.724,1.708)	0.62823	0.997363	1.22311	(0.741,2.02)	0.431328	0.884629
EIPR1	0.867958	(0.568,1.327)	0.51311	0.997363	0.729829	(0.443,1.201)	0.21539	0.778903
ELANE	1.05217	(0.665,1.664)	0.827803	0.999143	1.82085	(1.003,3.307)	0.0489756	0.562651
ELAPOR1	0.873714	(0.275,2.781)	0.819214	0.999143	0.891965	(0.217,3.667)	0.87405	0.975631
ELAPOR2	1.31517	(0.8,2.162)	0.279969	0.981739	1.15928	(0.667,2.016)	0.600465	0.924457
ELAVL1	1.15539	(0.758,1.761)	0.501863	0.997363	1.48602	(0.896,2.464)	0.124791	0.691762
ELMO1	1.06559	(0.698,1.628)	0.768817	0.999143	0.839047	(0.501,1.406)	0.505058	0.902596
ELMO2	1.23455	(0.807,1.888)	0.331255	0.997363	1.08365	(0.657,1.787)	0.753006	0.95618
ELMOD2	0.751748	(0.491,1.152)	0.189799	0.973484	0.642679	(0.384,1.075)	0.0918274	0.658825
ELOB	0.861078	(0.565,1.313)	0.486895	0.997363	0.859035	(0.522,1.414)	0.550001	0.910138
ELOC	0.855271	(0.56,1.307)	0.470086	0.997363	0.760906	(0.462,1.253)	0.283104	0.828916
ELOVL1	1.4355	(0.349,5.911)	0.616604	0.997363	2.15071	(0.52,8.892)	0.290287	0.828916
ELOVL7	0.931795	(0.61,1.424)	0.743998	0.999143	1.04861	(0.633,1.737)	0.853763	0.973492
ELP1	0.890255	(0.584,1.358)	0.589282	0.997363	0.964473	(0.587,1.585)	0.886508	0.975631
ELP2	1.18364	(0.768,1.825)	0.445159	0.997363	1.31938	(0.8,2.176)	0.277773	0.828916
ELP3	1.39423	(0.905,2.147)	0.131367	0.925373	1.68796	(1.019,2.796)	0.0420912	0.541459
ELP4	1.2977	(0.833,2.023)	0.249886	0.981739	1.20381	(0.72,2.013)	0.479587	0.893867
ELP5	1.0386	(0.55,1.963)	0.907171	0.999143	1.12903	(0.568,2.245)	0.729344	0.950038
EMB	1.15495	(0.755,1.766)	0.506013	0.997363	0.981421	(0.593,1.624)	0.941829	0.990581
EMC1	0.661802	(0.432,1.013)	0.0575475	0.833515	0.800329	(0.481,1.332)	0.391498	0.8727
EMC10	1.09243	(0.652,1.831)	0.737181	0.999143	1.17273	(0.645,2.132)	0.601216	0.924505
EMC4	1.17042	(0.654,2.096)	0.596485	0.997363	1.0143	(0.496,2.074)	0.968972	0.994675
EMC8	1.02286	(0.665,1.573)	0.918015	0.999143	1.26303	(0.753,2.118)	0.375974	0.865885
EMCN	1.19389	(0.782,1.824)	0.412389	0.997363	1.03205	(0.623,1.709)	0.902452	0.979086
EMD	0.90249	(0.589,1.382)	0.63696	0.998187	0.833465	(0.503,1.382)	0.479956	0.893867
EMILIN1	1.18263	(0.775,1.805)	0.437088	0.997363	1.16938	(0.708,1.93)	0.540567	0.90626
EMILIN2	1.21892	(0.799,1.859)	0.358069	0.997363	1.57845	(0.96,2.595)	0.0718886	0.605924
EMILIN3	0.886881	(0.275,2.865)	0.840969	0.999143	0.506604	(0.07,3.668)	0.500771	0.901789
EML2	0.975219	(0.634,1.499)	0.908913	0.999143	1.0069	(0.613,1.654)	0.978362	0.996602
EML3	0.790082	(0.515,1.211)	0.279702	0.981739	0.714007	(0.432,1.18)	0.188859	0.767469
EML4	0.778381	(0.503,1.206)	0.261732	0.981739	0.832874	(0.498,1.392)	0.48499	0.894722
EMP3	0.830278	(0.544,1.267)	0.38799	0.997363	0.799266	(0.485,1.317)	0.379298	0.866612
ENAH	1.04767	(0.685,1.603)	0.830024	0.999143	1.1443	(0.697,1.879)	0.594417	0.918909
ENDOD1	0.779857	(0.511,1.191)	0.249911	0.981739	0.854342	(0.516,1.414)	0.540242	0.90626
ENG	1.15051	(0.754,1.755)	0.514925	0.997363	1.07178	(0.651,1.766)	0.785499	0.960096
ENO1	1.41396	(0.926,2.16)	0.108951	0.925373	1.06905	(0.649,1.762)	0.793336	0.96164
ENO2	0.882931	(0.577,1.351)	0.56591	0.997363	0.720813	(0.435,1.195)	0.204688	0.772998
ENO3	0.794714	(0.515,1.227)	0.299616	0.991623	0.98952	(0.602,1.626)	0.966836	0.994471
ENOPH1	0.635904	(0.414,0.977)	0.0388502	0.780746	0.648077	(0.391,1.073)	0.0917427	0.658825
ENOSF1	1.08367	(0.663,1.771)	0.748426	0.999143	1.17575	(0.66,2.095)	0.58275	0.915686
ENPEP	1.42363	(0.927,2.187)	0.10683	0.925373	1.64334	(0.978,2.762)	0.0607622	0.582104
ENPP1	1.60576	(0.969,2.66)	0.0659335	0.857303	2.02066	(1.135,3.599)	0.0169179	0.382778
ENPP3	1.82565	(0.938,3.552)	0.0763549	0.876056	1.97182	(0.932,4.173)	0.0758491	0.618351
ENPP4	1.41313	(0.915,2.184)	0.11934	0.925373	1.2991	(0.787,2.144)	0.306206	0.83584
ENSA	1.23646	(0.811,1.885)	0.323895	0.997363	1.6426	(0.989,2.728)	0.0551881	0.578426
ENTPD1	1.23128	(0.807,1.878)	0.333847	0.997363	1.28403	(0.779,2.116)	0.326654	0.845185
ENTPD3	1.38992	(0.694,2.785)	0.353217	0.997363	1.5768	(0.768,3.238)	0.21477	0.778903
ENTPD5	1.07421	(0.641,1.8)	0.785867	0.999143	1.16447	(0.639,2.123)	0.619206	0.928539
ENTPD8	1.50781	(0.751,3.027)	0.248098	0.981739	1.85614	(0.876,3.932)	0.106294	0.664388
EOGT	1.02608	(0.646,1.631)	0.913302	0.999143	1.16478	(0.675,2.01)	0.58385	0.915686
EPB41	0.981799	(0.639,1.508)	0.933177	0.999143	0.933345	(0.561,1.553)	0.790716	0.960996
EPB41L1	1.0741	(0.705,1.637)	0.739555	0.999143	0.85225	(0.518,1.402)	0.528834	0.9036
EPB41L2	0.895483	(0.587,1.367)	0.609005	0.997363	0.696183	(0.421,1.151)	0.158036	0.734952
EPB41L3	1.00574	(0.66,1.533)	0.978767	0.999143	0.685407	(0.409,1.147)	0.150656	0.723374
EPB41L4A	1.06889	(0.698,1.636)	0.759041	0.999143	0.92731	(0.553,1.556)	0.775098	0.958099
EPB41L5	3.05	(1.588,5.859)	0.00081336	0.145832	5.83833	(2.878,11.843)	1.01144e-06	0.000432896
EPB42	0.866656	(0.567,1.325)	0.508885	0.997363	0.842673	(0.506,1.403)	0.510542	0.9036
EPCAM	2.24417	(1.405,3.583)	0.000710458	0.141673	3.50202	(2.083,5.886)	2.24033e-06	0.000821882
EPDR1	1.02808	(0.623,1.698)	0.913834	0.999143	0.993024	(0.561,1.758)	0.980831	0.996745
EPG5	1.53607	(0.886,2.662)	0.125972	0.925373	1.96006	(1.069,3.593)	0.0294924	0.47251
EPHA2	1.17849	(0.742,1.871)	0.486423	0.997363	1.02688	(0.592,1.782)	0.924851	0.986713
EPHA4	1.4253	(0.887,2.29)	0.142992	0.93056	1.24019	(0.707,2.175)	0.452585	0.887096
EPHB3	1.0463	(0.55,1.989)	0.890169	0.999143	1.50074	(0.712,3.163)	0.285958	0.828916
EPHB4	1.05905	(0.692,1.62)	0.791365	0.999143	1.0737	(0.652,1.769)	0.78015	0.959418
EPHX1	0.89948	(0.585,1.382)	0.628689	0.997363	0.853193	(0.508,1.433)	0.54847	0.910138
EPHX2	0.764617	(0.498,1.174)	0.220286	0.981739	0.759602	(0.459,1.256)	0.283816	0.828916
EPM2AIP1	1.2946	(0.843,1.988)	0.238068	0.981739	1.30637	(0.791,2.157)	0.296068	0.830933
EPN1	0.931577	(0.61,1.422)	0.742725	0.999143	0.952713	(0.579,1.568)	0.848937	0.973211
EPN2	1.07899	(0.702,1.658)	0.72872	0.999143	1.10117	(0.667,1.818)	0.706362	0.944606
EPPK1	1.62747	(0.743,3.565)	0.223519	0.981739	2.58576	(1.163,5.748)	0.019765	0.403155
EPRS1	1.34603	(0.882,2.054)	0.168076	0.96022	1.38098	(0.832,2.293)	0.212131	0.778903
EPS15	0.783245	(0.513,1.196)	0.258377	0.981739	0.682079	(0.411,1.131)	0.137881	0.71146
EPS15L1	1.04103	(0.679,1.596)	0.853546	0.999143	0.849202	(0.516,1.397)	0.520103	0.9036
EPS8	1.19673	(0.785,1.825)	0.404038	0.997363	0.989361	(0.602,1.626)	0.966353	0.994471
EPS8L1	1.41343	(0.92,2.171)	0.114058	0.925373	1.6389	(0.973,2.762)	0.0634885	0.587527
EPS8L2	1.52674	(0.992,2.349)	0.0542679	0.833515	2.02947	(1.233,3.341)	0.00538203	0.236677
EPX	1.79293	(0.932,3.45)	0.0804563	0.876056	2.52932	(1.31,4.882)	0.00568059	0.238899
ERAP1	0.868434	(0.568,1.328)	0.51538	0.997363	0.887609	(0.531,1.484)	0.64943	0.933793
ERAP2	1.50256	(0.969,2.331)	0.0690535	0.87041	1.80801	(1.081,3.025)	0.02408	0.439966
ERBB2	1.78319	(1.115,2.852)	0.01576	0.61789	2.0362	(1.2,3.455)	0.00837714	0.29646
ERBIN	1.17062	(0.766,1.789)	0.466631	0.997363	0.839775	(0.505,1.397)	0.501543	0.901789
ERC1	0.963646	(0.632,1.47)	0.86348	0.999143	1.11344	(0.678,1.829)	0.67141	0.938838
ERGIC1	0.701636	(0.459,1.073)	0.101992	0.911008	0.766991	(0.462,1.274)	0.30554	0.83584
ERH	1.40847	(0.761,2.608)	0.275893	0.981739	1.3459	(0.679,2.67)	0.395286	0.874148
ERLEC1	0.959253	(0.606,1.519)	0.859125	0.999143	1.31871	(0.758,2.293)	0.327173	0.845676
ERLIN1	0.913909	(0.593,1.409)	0.683374	0.999143	1.00811	(0.601,1.69)	0.975546	0.995709
ERLIN2	0.77007	(0.504,1.177)	0.22772	0.981739	0.826504	(0.496,1.377)	0.46421	0.889289
ERMP1	0.904765	(0.574,1.425)	0.666118	0.998187	0.966713	(0.566,1.652)	0.901449	0.979086
ERN1	0.923414	(0.567,1.503)	0.748421	0.999143	1.25225	(0.711,2.206)	0.436359	0.884907
ERO1A	0.712719	(0.459,1.107)	0.13135	0.925373	0.858799	(0.51,1.446)	0.56679	0.912037
ERO1B	0.95895	(0.606,1.518)	0.858036	0.999143	1.30131	(0.751,2.254)	0.347424	0.856636
ERP29	0.763634	(0.498,1.172)	0.216828	0.981739	0.834026	(0.502,1.387)	0.484235	0.894406
ERP44	0.665074	(0.435,1.016)	0.0595151	0.833515	0.580132	(0.349,0.966)	0.0362221	0.503356
ESAM	1.27243	(0.834,1.942)	0.263899	0.981739	1.15279	(0.699,1.901)	0.577578	0.915448
ESD	1.5887	(1.036,2.437)	0.0339384	0.764507	1.6661	(1.006,2.758)	0.0471967	0.556176
ESYT1	0.850939	(0.555,1.304)	0.458792	0.997363	0.984498	(0.591,1.64)	0.952128	0.991188
ESYT2	0.715588	(0.468,1.094)	0.122433	0.925373	0.780104	(0.469,1.298)	0.339429	0.852473
ETF1	1.3592	(0.886,2.086)	0.160254	0.951016	1.45052	(0.87,2.418)	0.153787	0.727785
ETFA	0.836332	(0.545,1.282)	0.412588	0.997363	1.27036	(0.759,2.126)	0.362427	0.861327
ETFB	0.870924	(0.57,1.33)	0.522374	0.997363	1.12758	(0.68,1.87)	0.641681	0.932565
ETFDH	1.16055	(0.739,1.822)	0.517379	0.997363	1.33464	(0.784,2.272)	0.287425	0.828916
ETHE1	0.847037	(0.556,1.291)	0.440186	0.997363	0.978836	(0.594,1.614)	0.933207	0.987833
EVA1B	1.42606	(0.916,2.219)	0.115779	0.925373	1.18259	(0.713,1.962)	0.51601	0.9036
EVI2B	1.10352	(0.72,1.692)	0.651433	0.998187	0.919446	(0.546,1.549)	0.752233	0.95618
EVI5L	1.04049	(0.662,1.636)	0.863477	0.999143	1.46969	(0.84,2.573)	0.177685	0.752341
EVL	0.871393	(0.572,1.328)	0.522187	0.997363	0.709111	(0.431,1.167)	0.176385	0.750135
EVPL	1.9599	(0.847,4.534)	0.11586	0.925373	3.06499	(1.218,7.711)	0.0173404	0.384607
EWSR1	1.27375	(0.806,2.013)	0.29985	0.991623	1.81509	(1.089,3.026)	0.0222383	0.423052
EXOC1	1.22896	(0.803,1.881)	0.342458	0.997363	1.0931	(0.659,1.812)	0.730011	0.950038
EXOC4	1.42245	(0.932,2.171)	0.102378	0.911287	1.50305	(0.906,2.494)	0.114661	0.678471
EXOC8	1.1922	(0.782,1.819)	0.41449	0.997363	0.961528	(0.577,1.603)	0.880391	0.975631
EXOSC4	1.64057	(1.023,2.631)	0.0400043	0.780746	1.19522	(0.701,2.038)	0.512448	0.9036
EXOSC8	2.02661	(1.31,3.135)	0.00150694	0.227636	1.38466	(0.844,2.271)	0.197197	0.772998
EXT1	0.593839	(0.082,4.294)	0.605666	0.997363	0.572092	(0.077,4.24)	0.584739	0.915686
EXT2	0.593839	(0.082,4.294)	0.605666	0.997363	0.572092	(0.077,4.24)	0.584739	0.915686
EXTL2	1.06966	(0.701,1.631)	0.754453	0.999143	1.028	(0.624,1.693)	0.913618	0.983375
EZR	0.954284	(0.625,1.456)	0.828222	0.999143	0.902654	(0.549,1.485)	0.686721	0.941565
F11R	0.983509	(0.64,1.51)	0.939431	0.999143	0.688467	(0.408,1.162)	0.162451	0.737708
F8A1	0.825493	(0.531,1.283)	0.394371	0.997363	0.788896	(0.473,1.317)	0.364213	0.861327
FABP1	1.19478	(0.783,1.822)	0.408679	0.997363	0.970416	(0.587,1.604)	0.906713	0.981015
FABP3	0.658791	(0.41,1.058)	0.0840646	0.876056	0.705392	(0.406,1.225)	0.21499	0.778903
FABP4	0.928044	(0.609,1.415)	0.728556	0.999143	0.784893	(0.477,1.291)	0.340262	0.852691
FABP5	1.03307	(0.677,1.576)	0.880056	0.999143	0.857424	(0.521,1.41)	0.544545	0.908262
FABP7	3.19128	(1.133,8.986)	0.0280158	0.750774	2.92735	(1.05,8.159)	0.0399856	0.529294
FADD	1.02239	(0.641,1.63)	0.925877	0.999143	1.37809	(0.768,2.473)	0.28252	0.828916
FAF1	0.729189	(0.477,1.115)	0.145183	0.930912	0.706482	(0.424,1.177)	0.182203	0.758817
FAF2	0.945095	(0.617,1.449)	0.795583	0.999143	1.11915	(0.676,1.853)	0.661727	0.935301
FAH	1.18574	(0.778,1.808)	0.428789	0.997363	1.10628	(0.67,1.827)	0.6931	0.942983
FAHD1	0.952605	(0.611,1.486)	0.830569	0.999143	1.37214	(0.81,2.325)	0.239775	0.793722
FAHD2A	0.943158	(0.618,1.44)	0.786259	0.999143	1.43839	(0.859,2.409)	0.167186	0.744238
FAM102B	1.18725	(0.778,1.812)	0.42612	0.997363	1.38276	(0.841,2.274)	0.201791	0.772998
FAM107B	0.911785	(0.594,1.399)	0.672192	0.998187	0.961449	(0.585,1.58)	0.876673	0.975631
FAM114A1	1.37715	(0.868,2.186)	0.174645	0.965426	1.16005	(0.68,1.978)	0.585515	0.915686
FAM114A2	0.746316	(0.488,1.14)	0.176001	0.965426	0.640189	(0.383,1.071)	0.0895459	0.658825
FAM120A	0.945163	(0.615,1.453)	0.797018	0.999143	1.13023	(0.684,1.867)	0.632687	0.930284
FAM120B	0.879185	(0.554,1.394)	0.58426	0.997363	1.27908	(0.73,2.241)	0.389742	0.8727
FAM126A	0.934647	(0.612,1.427)	0.754057	0.999143	0.638471	(0.383,1.065)	0.0855802	0.645433
FAM126B	1.00212	(0.657,1.529)	0.992142	0.999143	0.676228	(0.406,1.125)	0.132095	0.702319
FAM136A	0.867207	(0.555,1.356)	0.532011	0.997363	1.08858	(0.648,1.83)	0.748734	0.955982
FAM162A	1.19654	(0.715,2.004)	0.495097	0.997363	1.97452	(1.02,3.82)	0.0433625	0.541459
FAM171A1	1.10776	(0.697,1.759)	0.664606	0.998187	0.95525	(0.56,1.629)	0.866528	0.975631
FAM174A	0.981855	(0.641,1.503)	0.932867	0.999143	1.09	(0.661,1.798)	0.735643	0.951463
FAM177A1	1.13617	(0.745,1.732)	0.552838	0.997363	1.05073	(0.634,1.742)	0.847807	0.972613
FAM20B	1.00874	(0.659,1.543)	0.968002	0.999143	1.12759	(0.679,1.871)	0.642215	0.932565
FAM210A	1.12601	(0.692,1.831)	0.632436	0.997363	1.29848	(0.73,2.311)	0.374547	0.865528
FAM234A	0.914929	(0.595,1.408)	0.685984	0.999143	0.844406	(0.507,1.408)	0.516542	0.9036
FAM234B	1.13806	(0.746,1.736)	0.548145	0.997363	1.18616	(0.72,1.953)	0.502204	0.901789
FAM3A	0.914714	(0.588,1.423)	0.692367	0.999143	1.20741	(0.72,2.025)	0.474989	0.892782
FAM3C	0.769005	(0.499,1.185)	0.234263	0.981739	1.04585	(0.635,1.722)	0.860208	0.974207
FAM89B	1.15738	(0.71,1.885)	0.557181	0.997363	0.975968	(0.558,1.706)	0.93197	0.987742
FAM91A1	0.856403	(0.559,1.312)	0.475999	0.997363	0.936578	(0.569,1.54)	0.796337	0.96164
FAM98A	1.26516	(0.829,1.931)	0.275866	0.981739	1.66629	(0.996,2.789)	0.0520212	0.570294
FAM98B	1.37281	(0.891,2.115)	0.150775	0.940148	1.40326	(0.841,2.342)	0.194983	0.771803
FAR1	1.17552	(0.751,1.84)	0.479279	0.997363	1.46247	(0.858,2.491)	0.161964	0.737708
FARP1	0.825485	(0.541,1.26)	0.374358	0.997363	0.805002	(0.489,1.325)	0.393331	0.874148
FARP2	1.31654	(0.863,2.009)	0.202148	0.976613	1.3344	(0.813,2.19)	0.253914	0.811512
FARS2	0.928934	(0.464,1.86)	0.835154	0.999143	0.949604	(0.408,2.211)	0.904549	0.979894
FARSA	0.730218	(0.478,1.116)	0.146642	0.932885	0.73276	(0.444,1.211)	0.224723	0.782775
FARSB	0.904775	(0.591,1.386)	0.645585	0.998187	0.78778	(0.477,1.3)	0.350964	0.858148
FAS	1.18994	(0.78,1.815)	0.419516	0.997363	1.05535	(0.641,1.737)	0.832113	0.968898
FASN	0.973736	(0.636,1.491)	0.90252	0.999143	1.00792	(0.613,1.657)	0.975216	0.995709
FASTKD5	0.905625	(0.582,1.409)	0.660484	0.998187	1.15734	(0.682,1.965)	0.588513	0.917259
FAT1	1.33771	(0.823,2.174)	0.240473	0.981739	1.06904	(0.592,1.929)	0.824642	0.966977
FBLN1	0.880979	(0.572,1.356)	0.564898	0.997363	0.829285	(0.504,1.366)	0.461981	0.888333
FBLN2	1.44103	(0.719,2.887)	0.302706	0.991623	1.25969	(0.571,2.779)	0.567321	0.912037
FBLN5	1.39847	(0.915,2.137)	0.121051	0.925373	1.42107	(0.861,2.347)	0.169722	0.746938
FBLN7	0.948499	(0.615,1.464)	0.811276	0.999143	1.13617	(0.678,1.905)	0.62825	0.928562
FBN1	0.893335	(0.582,1.372)	0.60642	0.997363	0.829943	(0.504,1.366)	0.463238	0.888605
FBP1	1.23357	(0.808,1.884)	0.33156	0.997363	1.01937	(0.619,1.679)	0.939944	0.990581
FBXL20	0.618607	(0.402,0.952)	0.0289449	0.754536	0.646562	(0.392,1.067)	0.0876944	0.653948
FBXL8	1.4915	(0.937,2.374)	0.0918042	0.881321	1.98919	(1.193,3.316)	0.0083573	0.29646
FBXO22	1.19651	(0.784,1.826)	0.405314	0.997363	1.27531	(0.778,2.091)	0.335111	0.849123
FBXO3	1.14459	(0.747,1.753)	0.53457	0.997363	1.17005	(0.71,1.928)	0.537713	0.90626
FBXO4	0.941354	(0.615,1.441)	0.780871	0.999143	1.28253	(0.764,2.154)	0.34685	0.856452
FBXO42	1.2876	(0.822,2.018)	0.270003	0.981739	1.31905	(0.796,2.185)	0.282047	0.828916
FBXO6	1.38752	(0.693,2.78)	0.355592	0.997363	1.66082	(0.817,3.378)	0.161401	0.737708
FBXO7	0.846591	(0.554,1.294)	0.441611	0.997363	0.848098	(0.51,1.411)	0.525696	0.9036
FBXO9	0.892619	(0.479,1.662)	0.720162	0.999143	1.21939	(0.578,2.57)	0.602131	0.92508
FBXW2	1.31722	(0.751,2.31)	0.336376	0.997363	1.52943	(0.842,2.779)	0.163189	0.739182
FBXW5	0.993719	(0.526,1.878)	0.984528	0.999143	0.938566	(0.472,1.865)	0.856384	0.973492
FCGBP	1.26706	(0.828,1.938)	0.274899	0.981739	1.15385	(0.7,1.901)	0.574331	0.913522
FCGRT	1.09659	(0.719,1.674)	0.669055	0.998187	0.996516	(0.605,1.641)	0.989059	0.999104
FCHO2	0.921498	(0.6,1.414)	0.708415	0.999143	0.792577	(0.475,1.321)	0.372638	0.865528
FCHSD1	1.31344	(0.834,2.069)	0.239461	0.981739	1.53498	(0.884,2.666)	0.12807	0.692839
FCN1	0.995332	(0.647,1.532)	0.983033	0.999143	1.23509	(0.75,2.034)	0.406928	0.880851
FCN2	0.97975	(0.637,1.506)	0.925717	0.999143	1.00893	(0.615,1.656)	0.971948	0.995709
FCN3	1.17709	(0.771,1.796)	0.449545	0.997363	0.928436	(0.565,1.525)	0.76939	0.95737
FCSK	0.961938	(0.626,1.478)	0.859459	0.999143	0.918353	(0.549,1.537)	0.745925	0.955982
FDPS	0.967526	(0.632,1.482)	0.879422	0.999143	0.947573	(0.573,1.566)	0.833552	0.969187
FDXR	1.23067	(0.758,1.997)	0.400891	0.997363	1.9283	(1.044,3.56)	0.0358138	0.503356
FECH	0.867758	(0.568,1.327)	0.51252	0.997363	1.04826	(0.625,1.758)	0.858151	0.973492
FEN1	0.835282	(0.543,1.285)	0.412803	0.997363	0.797351	(0.483,1.315)	0.375297	0.865528
FER	0.958412	(0.625,1.47)	0.845711	0.999143	0.80064	(0.487,1.316)	0.380537	0.866713
FERMT1	1.01685	(0.539,1.92)	0.958911	0.999143	0.994053	(0.451,2.193)	0.988213	0.999104
FERMT2	0.825145	(0.539,1.262)	0.375593	0.997363	0.764035	(0.464,1.257)	0.289309	0.828916
FERMT3	1.04111	(0.68,1.595)	0.853128	0.999143	0.8913	(0.538,1.477)	0.655376	0.934484
FES	1.04049	(0.683,1.585)	0.85347	0.999143	1.06528	(0.647,1.755)	0.803955	0.96164
FETUB	1.03982	(0.682,1.585)	0.855933	0.999143	0.947276	(0.576,1.559)	0.83121	0.968898
FEZ2	1.53453	(0.992,2.374)	0.0543169	0.833515	1.53967	(0.928,2.554)	0.0946867	0.664388
FGA	1.00128	(0.655,1.532)	0.995298	0.999143	0.810909	(0.491,1.34)	0.413619	0.880851
FGB	0.882872	(0.578,1.349)	0.564759	0.997363	0.790902	(0.477,1.312)	0.363922	0.861327
FGD4	0.732278	(0.478,1.121)	0.15177	0.940148	0.673791	(0.407,1.116)	0.12481	0.691762
FGFBP2	0.888256	(0.31,2.546)	0.825459	0.999143	1.38641	(0.433,4.443)	0.582434	0.915636
FGFR1OP2	0.904542	(0.592,1.383)	0.643413	0.998187	1.24164	(0.751,2.054)	0.399375	0.876951
FGG	0.793455	(0.519,1.212)	0.28445	0.983131	0.648194	(0.389,1.079)	0.095255	0.664388
FGGY	0.999201	(0.61,1.637)	0.99747	0.999143	1.2097	(0.692,2.116)	0.504542	0.902596
FGL2	1.23626	(0.81,1.886)	0.325108	0.997363	1.3995	(0.85,2.303)	0.186119	0.764921
FGR	1.35736	(0.887,2.077)	0.159149	0.951016	1.05809	(0.639,1.752)	0.826271	0.967121
FH	0.776412	(0.507,1.189)	0.244168	0.981739	0.828785	(0.498,1.379)	0.469566	0.889703
FHIP2A	1.00329	(0.656,1.534)	0.987899	0.999143	0.851367	(0.515,1.407)	0.530026	0.9036
FHIT	0.948015	(0.612,1.468)	0.810947	0.999143	0.820783	(0.491,1.371)	0.450501	0.886843
FHL1	0.712001	(0.461,1.101)	0.126474	0.925373	0.678558	(0.409,1.126)	0.133308	0.703587
FHL2	0.822666	(0.533,1.269)	0.377469	0.997363	0.781506	(0.475,1.287)	0.332524	0.849123
FHL3	1.08193	(0.624,1.876)	0.77925	0.999143	1.53253	(0.753,3.12)	0.239208	0.793722
FHOD1	0.958836	(0.628,1.464)	0.845586	0.999143	0.901293	(0.545,1.489)	0.685076	0.940711
FIBP	0.874684	(0.572,1.337)	0.536381	0.997363	0.780829	(0.47,1.296)	0.338629	0.85127
FIG4	0.705613	(0.456,1.092)	0.117968	0.925373	0.967211	(0.579,1.617)	0.898823	0.979086
FILIP1L	1.72936	(0.738,4.055)	0.207729	0.977038	2.26791	(0.968,5.313)	0.0594128	0.581293
FIS1	1.00594	(0.66,1.533)	0.978038	0.999143	0.956685	(0.577,1.586)	0.863631	0.975631
FKBP10	2.00629	(1.03,3.907)	0.0406115	0.780746	1.86112	(0.905,3.829)	0.0915365	0.658825
FKBP11	1.19051	(0.767,1.847)	0.436623	0.997363	1.9568	(1.141,3.355)	0.0146463	0.379295
FKBP15	0.861348	(0.563,1.317)	0.490575	0.997363	1.33774	(0.811,2.207)	0.254461	0.811745
FKBP1A	1.26968	(0.83,1.942)	0.270804	0.981739	1.18243	(0.712,1.964)	0.517659	0.9036
FKBP2	1.01874	(0.668,1.553)	0.931216	0.999143	1.27234	(0.772,2.098)	0.345122	0.855888
FKBP3	1.30627	(0.853,2.001)	0.219373	0.981739	1.34772	(0.82,2.215)	0.239086	0.793722
FKBP4	1.39024	(0.907,2.13)	0.130066	0.925373	1.42116	(0.863,2.341)	0.167616	0.744238
FKBP5	0.888256	(0.582,1.355)	0.582147	0.997363	1.40348	(0.844,2.334)	0.191598	0.769387
FKBP8	1.15731	(0.75,1.787)	0.509778	0.997363	1.76128	(1.042,2.977)	0.0345993	0.503356
FLAD1	1.00978	(0.661,1.544)	0.964151	0.999143	1.07179	(0.648,1.772)	0.786887	0.960673
FLCN	1.16576	(0.757,1.794)	0.485803	0.997363	1.44725	(0.88,2.38)	0.145082	0.71925
FLG2	0.810964	(0.529,1.243)	0.336396	0.997363	0.804953	(0.488,1.327)	0.395294	0.874148
FLNA	1.26988	(0.819,1.97)	0.286135	0.983171	0.980694	(0.598,1.609)	0.938481	0.990581
FLNB	0.962385	(0.63,1.47)	0.859095	0.999143	0.890046	(0.541,1.465)	0.646778	0.932592
FLNC	0.972254	(0.634,1.49)	0.897281	0.999143	0.971765	(0.587,1.61)	0.911449	0.983375
FLOT1	0.797571	(0.522,1.218)	0.294618	0.989396	0.762065	(0.461,1.261)	0.290004	0.828916
FLOT2	0.738838	(0.484,1.129)	0.161737	0.951016	0.742182	(0.447,1.232)	0.248735	0.805066
FLVCR1	1.42759	(0.916,2.225)	0.115893	0.925373	1.51575	(0.889,2.584)	0.126473	0.691762
FMNL1	1.17898	(0.772,1.8)	0.445687	0.997363	0.997182	(0.605,1.643)	0.991165	0.999104
FMNL2	1.62012	(1.02,2.572)	0.0407691	0.780746	1.35223	(0.786,2.327)	0.276073	0.828704
FMNL3	0.850866	(0.557,1.299)	0.454729	0.997363	0.750399	(0.454,1.241)	0.263078	0.819645
FMO5	0.908246	(0.582,1.418)	0.671987	0.998187	0.998528	(0.584,1.708)	0.99571	0.999104
FMR1	1.10947	(0.679,1.814)	0.67862	0.998187	1.18333	(0.66,2.121)	0.571699	0.912856
FN1	1.01229	(0.664,1.544)	0.954798	0.999143	0.976594	(0.592,1.612)	0.926197	0.987024
FN3K	0.815075	(0.533,1.246)	0.345286	0.997363	1.01961	(0.612,1.7)	0.940612	0.990581
FN3KRP	0.67271	(0.436,1.037)	0.0725404	0.876056	0.636791	(0.385,1.053)	0.0786563	0.624388
FNBP1	0.944932	(0.619,1.442)	0.792788	0.999143	0.943305	(0.574,1.55)	0.817842	0.964226
FNBP1L	1.06382	(0.694,1.631)	0.776639	0.999143	0.946018	(0.574,1.559)	0.827699	0.968131
FNTA	0.956931	(0.622,1.472)	0.841133	0.999143	0.908106	(0.554,1.49)	0.702704	0.943981
FNTB	0.903358	(0.591,1.381)	0.638843	0.998187	1.02362	(0.612,1.712)	0.929112	0.987092
FOCAD	0.828105	(0.524,1.309)	0.419172	0.997363	1.04837	(0.609,1.805)	0.864716	0.975631
PSMA	1.17535	(0.74,1.867)	0.493973	0.997363	1.8027	(1.019,3.19)	0.0430414	0.541459
FOLR2	0.768927	(0.499,1.185)	0.233639	0.981739	0.699192	(0.419,1.167)	0.170727	0.748808
FOXO3	1.17885	(0.766,1.814)	0.454348	0.997363	1.05494	(0.642,1.733)	0.832786	0.969187
FOXRED1	1.41349	(0.642,3.112)	0.390108	0.997363	1.66849	(0.71,3.919)	0.239939	0.793722
FPGT	0.730389	(0.452,1.181)	0.200166	0.974456	0.896787	(0.512,1.571)	0.703439	0.943981
FRK	1.01721	(0.665,1.556)	0.937263	0.999143	0.915558	(0.557,1.504)	0.727441	0.949946
FRMD4A	1.1078	(0.701,1.752)	0.66152	0.998187	1.06635	(0.624,1.822)	0.814143	0.962578
FRMD8	1.08757	(0.711,1.665)	0.699094	0.999143	0.785129	(0.469,1.314)	0.35716	0.860503
FRS2	1.19372	(0.545,2.616)	0.658239	0.998187	1.18021	(0.46,3.025)	0.730049	0.950038
FRY	0.714662	(0.45,1.136)	0.155173	0.947643	0.707886	(0.418,1.2)	0.199197	0.772998
FRYL	1.39123	(0.911,2.125)	0.126528	0.925373	1.33062	(0.798,2.217)	0.272954	0.82668
FSCN1	1.00741	(0.66,1.538)	0.972689	0.999143	0.999634	(0.609,1.641)	0.998844	0.999233
FSTL1	0.727895	(0.475,1.115)	0.144604	0.93056	0.819986	(0.495,1.359)	0.441435	0.884907
FTH1	1.64014	(1.07,2.515)	0.0232859	0.698117	2.04877	(1.216,3.453)	0.00706488	0.266364
FUBP1	1.33785	(0.812,2.203)	0.25289	0.981739	2.70562	(1.347,5.435)	0.00516648	0.234823
FUBP3	1.0385	(0.667,1.617)	0.867203	0.999143	1.21865	(0.735,2.021)	0.443762	0.884907
FUCA1	0.806888	(0.528,1.232)	0.320549	0.997363	1.12956	(0.679,1.879)	0.639086	0.932228
FUCA2	1.0901	(0.701,1.695)	0.701674	0.999143	1.25359	(0.744,2.112)	0.395594	0.874256
FURIN	1.7274	(1.02,2.924)	0.04183	0.781233	1.53807	(0.833,2.838)	0.168471	0.745277
FUS	1.34186	(0.878,2.051)	0.174384	0.965426	1.52355	(0.924,2.512)	0.0989431	0.664388
FUT11	1.4377	(0.794,2.603)	0.230577	0.981739	1.86942	(1,3.495)	0.0500114	0.565768
FUT8	1.31153	(0.849,2.027)	0.221944	0.981739	2.04576	(1.223,3.421)	0.00636754	0.249813
FXN	0.872378	(0.545,1.396)	0.569389	0.997363	1.06384	(0.607,1.863)	0.828674	0.968538
FXR1	0.774348	(0.505,1.186)	0.240153	0.981739	0.963179	(0.584,1.589)	0.883262	0.975631
FXR2	0.884173	(0.555,1.41)	0.605012	0.997363	0.946644	(0.546,1.64)	0.844923	0.972115
FXYD3	3.70004	(1.763,7.766)	0.000543042	0.121989	8.13349	(3.701,17.877)	1.8237e-07	0.000131102
FYB1	0.992755	(0.651,1.515)	0.973085	0.999143	0.824342	(0.496,1.371)	0.456984	0.887957
FYCO1	0.95565	(0.627,1.457)	0.832983	0.999143	1.16875	(0.71,1.923)	0.539241	0.90626
FYN	1.4327	(0.938,2.189)	0.0963221	0.899473	0.850309	(0.516,1.402)	0.524812	0.9036
FZD6	0.976846	(0.641,1.488)	0.913191	0.999143	0.717264	(0.433,1.189)	0.197399	0.772998
G3BP1	1.44152	(0.944,2.201)	0.090286	0.876056	1.28251	(0.781,2.107)	0.325951	0.845069
G3BP2	1.16796	(0.762,1.79)	0.475821	0.997363	1.05442	(0.642,1.731)	0.834006	0.969187
G6PD	0.815548	(0.533,1.248)	0.347492	0.997363	0.683345	(0.414,1.128)	0.136303	0.708557
GAB1	1.61412	(1.026,2.539)	0.0383342	0.780746	1.59232	(0.919,2.759)	0.0971923	0.664388
GAB2	1.61868	(1.048,2.501)	0.0300791	0.754536	1.77232	(1.078,2.913)	0.0239942	0.439966
GABARAP	1.12427	(0.737,1.716)	0.587019	0.997363	1.08121	(0.659,1.774)	0.757336	0.956635
GABARAPL1	1.6902	(1.098,2.602)	0.0171153	0.641635	1.39865	(0.839,2.332)	0.198211	0.772998
GABARAPL2	1.20842	(0.792,1.843)	0.379222	0.997363	1.07678	(0.656,1.768)	0.770034	0.95737
GADD45GIP1	0.993292	(0.598,1.65)	0.979262	0.999143	1.26485	(0.7,2.287)	0.436805	0.884907
GAK	0.966283	(0.632,1.478)	0.874294	0.999143	0.850242	(0.515,1.402)	0.525194	0.9036
GALC	1.25185	(0.691,2.269)	0.459264	0.997363	1.66529	(0.863,3.212)	0.12805	0.692839
GALE	1.09343	(0.708,1.689)	0.687188	0.999143	1.55569	(0.918,2.636)	0.100551	0.664388
GALK1	1.02198	(0.667,1.566)	0.920446	0.999143	1.03112	(0.622,1.708)	0.905295	0.979894
GALK2	0.84351	(0.552,1.289)	0.431835	0.997363	0.917858	(0.557,1.513)	0.7367	0.951495
GALM	0.955887	(0.627,1.457)	0.833887	0.999143	0.955589	(0.583,1.567)	0.857076	0.973492
GALNT1	1.10806	(0.723,1.698)	0.637447	0.998187	1.24686	(0.759,2.048)	0.38373	0.869663
GALNT10	0.973901	(0.585,1.621)	0.918951	0.999143	1.02478	(0.585,1.795)	0.931817	0.987742
GALNT12	1.78436	(1.133,2.81)	0.0124802	0.591454	2.02081	(1.213,3.368)	0.00694384	0.264174
GALNT2	1.2615	(0.823,1.934)	0.286407	0.983171	1.46978	(0.89,2.426)	0.132059	0.702319
GALNT4	1.18077	(0.701,1.989)	0.532317	0.997363	1.68408	(0.903,3.14)	0.101077	0.664388
GALNT7	0.97096	(0.631,1.494)	0.893323	0.999143	1.29408	(0.787,2.129)	0.310156	0.837622
GALT	1.11061	(0.727,1.696)	0.627215	0.997363	1.11136	(0.665,1.858)	0.687107	0.941565
GAMT	1.27383	(0.818,1.984)	0.284342	0.983131	1.42544	(0.861,2.36)	0.168091	0.744238
GAN	1.10439	(0.639,1.91)	0.722374	0.999143	1.17473	(0.61,2.264)	0.630484	0.929575
GANAB	0.904705	(0.591,1.385)	0.645013	0.998187	0.950598	(0.574,1.573)	0.843769	0.972046
GAPDH	1.08949	(0.715,1.661)	0.690429	0.999143	1.05162	(0.637,1.737)	0.844186	0.972046
GAPVD1	0.827046	(0.541,1.264)	0.38051	0.997363	0.781779	(0.47,1.301)	0.343666	0.853692
GARS1	0.997985	(0.653,1.525)	0.992564	0.999143	0.920967	(0.559,1.519)	0.746974	0.955982
GART	0.895671	(0.585,1.372)	0.612386	0.997363	1.03443	(0.628,1.703)	0.89413	0.977879
GAS2L1	0.940121	(0.613,1.441)	0.776959	0.999143	0.961684	(0.582,1.588)	0.878676	0.975631
GAS7	1.54984	(1.014,2.369)	0.0429555	0.786475	1.44063	(0.876,2.368)	0.149895	0.723374
GATD1	0.719366	(0.421,1.229)	0.228157	0.981739	0.86978	(0.469,1.614)	0.658412	0.934746
GATD3A	0.807272	(0.527,1.237)	0.325211	0.997363	1.11428	(0.665,1.868)	0.681328	0.940711
GATM	0.825069	(0.539,1.264)	0.376847	0.997363	1.09854	(0.659,1.83)	0.718213	0.948751
GBA	0.782272	(0.487,1.257)	0.309951	0.996983	1.04005	(0.588,1.839)	0.892564	0.977627
GBA2	0.875811	(0.574,1.336)	0.538212	0.997363	0.966045	(0.588,1.587)	0.891564	0.977298
GBE1	1.09701	(0.717,1.678)	0.669333	0.998187	1.08637	(0.65,1.817)	0.752273	0.95618
GBF1	0.594934	(0.387,0.915)	0.0179216	0.657466	0.585729	(0.351,0.976)	0.0401284	0.529666
GBP1	1.00295	(0.658,1.528)	0.989069	0.999143	0.680608	(0.412,1.123)	0.132077	0.702319
GBP2	1.04811	(0.687,1.6)	0.827547	0.999143	0.855032	(0.517,1.413)	0.541215	0.90626
GBP4	0.600062	(0.39,0.923)	0.0200978	0.672215	0.580901	(0.349,0.966)	0.0362873	0.503356
GBP5	0.929142	(0.61,1.416)	0.732284	0.999143	0.703349	(0.423,1.169)	0.174928	0.750135
GC	0.858602	(0.56,1.317)	0.484698	0.997363	0.727877	(0.438,1.209)	0.219514	0.781219
GCA	1.15296	(0.755,1.761)	0.510224	0.997363	1.40772	(0.848,2.336)	0.18555	0.764167
GCC1	1.02095	(0.657,1.587)	0.92665	0.999143	1.14291	(0.685,1.907)	0.608923	0.92692
GCDH	1.1995	(0.74,1.943)	0.46002	0.997363	1.65615	(0.913,3.005)	0.0969809	0.664388
GCH1	1.56842	(0.49,5.019)	0.448185	0.997363	2.5751	(0.798,8.312)	0.113617	0.678471
GCLC	0.938439	(0.611,1.441)	0.771659	0.999143	0.883075	(0.529,1.473)	0.633937	0.930435
GCLM	0.586747	(0.381,0.904)	0.0155328	0.61789	0.556514	(0.335,0.923)	0.0232858	0.434638
GCN1	1.11593	(0.732,1.701)	0.61009	0.997363	1.30283	(0.793,2.14)	0.29597	0.830933
GCSH	1.09355	(0.605,1.978)	0.767374	0.999143	1.35835	(0.688,2.683)	0.377723	0.866612
GDAP1	1.05794	(0.689,1.625)	0.796978	0.999143	1.55893	(0.925,2.626)	0.0951976	0.664388
GDAP2	1.28668	(0.835,1.983)	0.253339	0.981739	1.50226	(0.911,2.476)	0.110467	0.674626
GDE1	0.979377	(0.629,1.525)	0.926482	0.999143	1.22166	(0.721,2.069)	0.4564	0.887957
GDI1	1.2317	(0.806,1.882)	0.3353	0.997363	0.935354	(0.565,1.547)	0.794648	0.96164
GDI2	1.29427	(0.846,1.98)	0.234443	0.981739	1.0371	(0.63,1.708)	0.886231	0.975631
GDPD1	0.751583	(0.488,1.157)	0.194875	0.973484	0.962644	(0.572,1.619)	0.885866	0.975631
GEMIN2	0.943605	(0.453,1.966)	0.876814	0.999143	0.943819	(0.406,2.197)	0.893289	0.977689
GEMIN4	0.919851	(0.557,1.52)	0.744494	0.999143	1.01902	(0.569,1.825)	0.949484	0.990581
GEMIN5	0.777091	(0.473,1.277)	0.319791	0.997363	1.1313	(0.623,2.055)	0.685517	0.940711
GET3	0.736196	(0.48,1.129)	0.16028	0.951016	0.614017	(0.364,1.035)	0.0672228	0.597973
GET4	0.756487	(0.494,1.159)	0.1998	0.974456	0.84975	(0.513,1.408)	0.527415	0.9036
GFER	1.64794	(0.743,3.654)	0.218867	0.981739	1.27379	(0.506,3.209)	0.607687	0.926409
GFM1	0.887732	(0.572,1.377)	0.59499	0.997363	1.19411	(0.706,2.021)	0.508781	0.9036
GFM2	1.04827	(0.658,1.671)	0.84295	0.999143	1.21406	(0.69,2.136)	0.500818	0.901789
GFOD2	0.966861	(0.594,1.573)	0.892076	0.999143	1.08503	(0.626,1.88)	0.771093	0.95799
GFPT1	1.12052	(0.733,1.714)	0.599626	0.997363	1.06474	(0.649,1.746)	0.803615	0.96164
GFUS	1.23878	(0.808,1.9)	0.326622	0.997363	0.969368	(0.583,1.611)	0.904441	0.979894
GGA1	0.900677	(0.588,1.379)	0.630345	0.997363	1.03228	(0.628,1.697)	0.900357	0.979086
GGA2	1.17361	(0.696,1.98)	0.548462	0.997363	1.18983	(0.652,2.17)	0.570818	0.912856
GGA3	0.858984	(0.562,1.313)	0.482286	0.997363	1.10521	(0.673,1.815)	0.69253	0.942807
GGACT	1.28023	(0.829,1.977)	0.265237	0.981739	1.37673	(0.819,2.313)	0.227317	0.782775
GGCT	1.17799	(0.771,1.799)	0.448101	0.997363	1.07782	(0.655,1.773)	0.767982	0.95737
GGH	0.73185	(0.478,1.121)	0.151094	0.940148	0.78729	(0.473,1.309)	0.356861	0.860503
GGPS1	1.21537	(0.795,1.858)	0.367896	0.997363	1.74019	(1.036,2.922)	0.036131	0.503356
GGT1	1.55301	(1.014,2.378)	0.0429631	0.786475	1.55595	(0.937,2.585)	0.0877307	0.653948
GGT5	1.00228	(0.652,1.541)	0.991714	0.999143	1.00106	(0.61,1.643)	0.996664	0.999104
GHDC	0.883028	(0.579,1.348)	0.564162	0.997363	0.965005	(0.579,1.608)	0.8913	0.977298
GHITM	0.678559	(0.438,1.051)	0.0821986	0.876056	0.917182	(0.542,1.553)	0.747693	0.955982
GID8	0.832151	(0.543,1.276)	0.399212	0.997363	1.21632	(0.739,2.001)	0.440789	0.884907
GIGYF2	2.09089	(1.207,3.623)	0.00853329	0.520241	1.98834	(1.009,3.917)	0.0469803	0.556176
GIMAP4	1.01665	(0.667,1.55)	0.938807	0.999143	0.837239	(0.507,1.383)	0.488102	0.895716
GIMAP7	0.92679	(0.608,1.414)	0.724097	0.999143	0.70618	(0.427,1.168)	0.175498	0.750135
GIMAP8	0.872546	(0.572,1.332)	0.527233	0.997363	0.733939	(0.445,1.21)	0.225226	0.782775
GIPC1	1.19227	(0.781,1.819)	0.414529	0.997363	1.00196	(0.61,1.645)	0.993824	0.999104
GIT1	0.64173	(0.416,0.991)	0.0452665	0.790777	0.572536	(0.341,0.962)	0.0351734	0.503356
GIT2	1.06914	(0.694,1.647)	0.761605	0.999143	1.13826	(0.679,1.908)	0.62304	0.928562
GJA1	2.26459	(1.391,3.687)	0.00101183	0.173225	2.87801	(1.674,4.949)	0.000132582	0.0170235
GJB1	1.16337	(0.72,1.88)	0.536411	0.997363	1.04388	(0.588,1.853)	0.883426	0.975631
GK	1.00906	(0.661,1.54)	0.966647	0.999143	0.97151	(0.585,1.614)	0.911169	0.983375
GLA	0.9432	(0.559,1.592)	0.826608	0.999143	1.36539	(0.71,2.624)	0.350096	0.858148
GLB1	0.737458	(0.483,1.126)	0.158171	0.951016	0.668854	(0.402,1.113)	0.121321	0.686327
GLCCI1	1.3043	(0.78,2.182)	0.311615	0.997363	1.1804	(0.665,2.096)	0.571256	0.912856
GLCE	1.10509	(0.721,1.693)	0.646251	0.998187	1.24091	(0.751,2.05)	0.399565	0.876994
GLDC	8.297	(1.895,36.331)	0.00498232	0.465258	6.12635	(1.443,26.01)	0.0140068	0.376641
GLG1	0.982789	(0.642,1.505)	0.936329	0.999143	1.08564	(0.66,1.786)	0.746377	0.955982
GLIPR1	1.08148	(0.659,1.774)	0.756281	0.999143	1.59828	(0.919,2.778)	0.096499	0.664388
GLIPR2	1.18226	(0.775,1.804)	0.437187	0.997363	1.26139	(0.768,2.07)	0.358386	0.860529
GLMN	1.20791	(0.778,1.875)	0.399737	0.997363	1.25458	(0.754,2.086)	0.382068	0.869044
GLO1	0.848524	(0.555,1.298)	0.448714	0.997363	1.18403	(0.71,1.974)	0.517179	0.9036
GLOD4	0.912299	(0.598,1.392)	0.67036	0.998187	0.776435	(0.471,1.28)	0.321188	0.842934
GLRX3	0.948346	(0.618,1.455)	0.808102	0.999143	0.953609	(0.57,1.597)	0.856668	0.973492
GLRX5	0.850892	(0.552,1.312)	0.464803	0.997363	0.9823	(0.586,1.646)	0.945927	0.990581
GLS	0.679612	(0.444,1.041)	0.0759858	0.876056	0.768447	(0.463,1.276)	0.308915	0.836829
GLTP	1.16333	(0.7,1.934)	0.559628	0.997363	1.35219	(0.74,2.472)	0.327101	0.845676
GLUD1	0.887813	(0.579,1.362)	0.585447	0.997363	1.19668	(0.716,2)	0.493278	0.900093
GLUL	1.09057	(0.715,1.664)	0.687412	0.999143	1.21409	(0.739,1.994)	0.443692	0.884907
GLYATL2	0.501976	(0.123,2.052)	0.337402	0.997363	3.79807e-08	(0,Inf)	0.995506	0.999104
GM2A	1.65711	(1.042,2.635)	0.0328518	0.754536	1.95259	(1.153,3.307)	0.0128184	0.363925
GMDS	0.710272	(0.459,1.099)	0.124384	0.925373	0.795435	(0.484,1.308)	0.367248	0.864035
GMFB	1.41562	(0.925,2.166)	0.109147	0.925373	1.57432	(0.943,2.629)	0.0828776	0.633422
GMFG	1.43968	(0.94,2.204)	0.0936646	0.888735	1.67143	(1,2.793)	0.0499626	0.565768
GMIP	1.20943	(0.792,1.846)	0.378141	0.997363	1.37587	(0.83,2.28)	0.21576	0.778903
GMPPA	0.90068	(0.582,1.394)	0.639063	0.998187	0.967684	(0.588,1.592)	0.897119	0.979086
GMPPB	1.13228	(0.737,1.74)	0.570917	0.997363	1.18807	(0.723,1.953)	0.496808	0.901131
GMPR	0.87751	(0.572,1.347)	0.550056	0.997363	0.814495	(0.493,1.346)	0.423656	0.882753
GMPR2	0.814922	(0.532,1.249)	0.347207	0.997363	0.660419	(0.399,1.093)	0.106498	0.664388
GMPS	0.966111	(0.629,1.485)	0.87507	0.999143	1.1005	(0.668,1.814)	0.70709	0.944749
GNA11	1.05324	(0.69,1.607)	0.809819	0.999143	0.862039	(0.522,1.424)	0.561919	0.911386
GNA12	0.909608	(0.594,1.392)	0.662401	0.998187	0.836084	(0.507,1.38)	0.483578	0.894367
GNA13	1.19027	(0.778,1.821)	0.421973	0.997363	1.04516	(0.635,1.72)	0.862121	0.975513
GNA14	1.30163	(0.853,1.986)	0.221316	0.981739	1.32875	(0.808,2.184)	0.262392	0.819302
GNA15	1.25489	(0.817,1.927)	0.299617	0.991623	1.22938	(0.741,2.039)	0.423845	0.882753
GNAI1	0.929223	(0.606,1.425)	0.736427	0.999143	1.10195	(0.668,1.817)	0.703585	0.943981
GNAI2	1.08471	(0.709,1.66)	0.70814	0.999143	1.00532	(0.609,1.658)	0.98341	0.997786
GNAI3	1.06528	(0.693,1.639)	0.773452	0.999143	1.07065	(0.642,1.784)	0.793343	0.96164
GNAL	0.854486	(0.393,1.858)	0.691525	0.999143	0.77788	(0.281,2.153)	0.628616	0.928809
GNAO1	1.45347	(0.867,2.438)	0.15638	0.950494	1.65436	(0.904,3.029)	0.10284	0.664388
GNAQ	1.14865	(0.75,1.759)	0.523826	0.997363	1.01423	(0.611,1.683)	0.956401	0.99247
GNAS	1.11604	(0.73,1.706)	0.612065	0.997363	1.12543	(0.683,1.854)	0.642773	0.932565
GNAZ	1.03953	(0.679,1.591)	0.858267	0.999143	0.800586	(0.483,1.327)	0.388684	0.8727
GNB1	1.01273	(0.66,1.555)	0.953897	0.999143	1.01462	(0.609,1.69)	0.955568	0.99247
GNB2	1.04475	(0.682,1.601)	0.840742	0.999143	1.07263	(0.651,1.768)	0.78321	0.95984
GNB4	0.964375	(0.628,1.482)	0.868502	0.999143	0.982257	(0.59,1.634)	0.94504	0.990581
GNB5	1.01014	(0.661,1.543)	0.962793	0.999143	0.884508	(0.538,1.453)	0.628179	0.928562
GNE	0.895904	(0.554,1.449)	0.653995	0.998187	1.11866	(0.629,1.989)	0.702465	0.943981
GNG10	1.25938	(0.824,1.924)	0.286153	0.983171	1.59337	(0.964,2.633)	0.069125	0.599921
GNG11	0.86898	(0.565,1.336)	0.522087	0.997363	1.04869	(0.638,1.725)	0.851433	0.973492
GNG12	1.09067	(0.715,1.664)	0.687032	0.999143	1.3166	(0.799,2.17)	0.280692	0.828916
GNG2	1.09791	(0.72,1.674)	0.664142	0.998187	1.14922	(0.7,1.886)	0.582248	0.915636
GNG5	0.911393	(0.596,1.394)	0.668915	0.998187	0.973442	(0.593,1.598)	0.915203	0.984188
GNG7	1.04152	(0.681,1.593)	0.85121	0.999143	1.24422	(0.751,2.062)	0.396621	0.874877
GNL1	1.09374	(0.715,1.673)	0.679607	0.998187	0.793677	(0.482,1.306)	0.363102	0.861327
GNMT	15.994	(1.925,132.857)	0.0102729	0.5496	24.2459	(2.71,216.933)	0.0043499	0.214818
GNPAT	0.818419	(0.535,1.252)	0.355345	0.997363	1.33508	(0.803,2.219)	0.264739	0.821816
GNPDA1	0.954468	(0.623,1.463)	0.830763	0.999143	0.962954	(0.584,1.588)	0.882397	0.975631
GNPDA2	0.874411	(0.573,1.334)	0.533808	0.997363	0.838115	(0.506,1.387)	0.49222	0.899339
GNPNAT1	1.23678	(0.77,1.986)	0.378927	0.997363	1.62507	(0.95,2.779)	0.0761276	0.618502
GNPTG	1.36007	(0.878,2.108)	0.168939	0.960901	1.32253	(0.79,2.214)	0.287523	0.828916
GNS	1.06026	(0.637,1.764)	0.821718	0.999143	1.21069	(0.666,2.201)	0.530602	0.9036
GOLGA1	1.22395	(0.606,2.473)	0.573257	0.997363	1.38837	(0.624,3.087)	0.420919	0.882753
GOLGA2	0.928333	(0.606,1.423)	0.732726	0.999143	1.35669	(0.818,2.25)	0.237385	0.793239
GOLGA3	1.03889	(0.679,1.589)	0.860329	0.999143	1.14714	(0.696,1.89)	0.589874	0.917259
GOLGA4	1.30378	(0.794,2.141)	0.294658	0.989396	1.5364	(0.888,2.657)	0.124353	0.691762
GOLGA5	1.07618	(0.69,1.679)	0.74618	0.999143	1.55905	(0.92,2.642)	0.0990085	0.664388
GOLGA7	1.30752	(0.857,1.994)	0.213073	0.981739	1.08703	(0.662,1.786)	0.741816	0.954743
GOLGB1	0.972233	(0.634,1.49)	0.897173	0.999143	1.34373	(0.815,2.216)	0.246962	0.803276
GOLIM4	1.25151	(0.812,1.928)	0.308897	0.996983	1.29233	(0.782,2.135)	0.316711	0.84168
GOLM1	3.02764	(1.713,5.352)	0.00013854	0.0646854	3.39388	(1.849,6.229)	8.01048e-05	0.0124672
GOLM2	1.10722	(0.706,1.736)	0.65712	0.998187	1.33381	(0.783,2.272)	0.289354	0.828916
GOLPH3	1.10128	(0.722,1.681)	0.654768	0.998187	1.08083	(0.655,1.783)	0.760845	0.95737
GOLPH3L	1.06225	(0.695,1.622)	0.77988	0.999143	0.983128	(0.595,1.625)	0.947055	0.990581
GOLT1B	0.937396	(0.61,1.441)	0.768201	0.999143	1.31169	(0.791,2.176)	0.293388	0.830933
GOPC	0.824675	(0.539,1.261)	0.373319	0.997363	1.10317	(0.671,1.813)	0.698445	0.943981
GORASP1	1.03847	(0.676,1.595)	0.86314	0.999143	1.04675	(0.638,1.718)	0.856525	0.973492
GORASP2	0.791197	(0.516,1.213)	0.282409	0.982027	0.9204	(0.556,1.524)	0.747079	0.955982
GOSR1	1.42259	(0.924,2.19)	0.109198	0.925373	2.42072	(1.434,4.087)	0.000938266	0.0752959
GOSR2	1.18237	(0.77,1.816)	0.444095	0.997363	1.54334	(0.929,2.565)	0.0940495	0.66403
GOT1	0.916373	(0.599,1.401)	0.686835	0.999143	1.13182	(0.688,1.863)	0.626186	0.928562
GOT2	0.69515	(0.453,1.066)	0.0955243	0.895279	0.872602	(0.521,1.463)	0.605087	0.926119
GP1BA	0.918159	(0.599,1.408)	0.695566	0.999143	0.768886	(0.462,1.279)	0.311503	0.838071
GP1BB	0.928261	(0.608,1.418)	0.73054	0.999143	0.941206	(0.569,1.556)	0.813197	0.962554
GP2	1.02565	(0.669,1.572)	0.9074	0.999143	1.75997	(1.065,2.908)	0.0273609	0.461653
GP5	0.9418	(0.616,1.44)	0.781989	0.999143	0.837054	(0.507,1.383)	0.487327	0.895716
GPAT3	1.23123	(0.786,1.929)	0.364074	0.997363	1.27035	(0.74,2.181)	0.385392	0.869918
GPC1	1.54506	(0.939,2.543)	0.0869617	0.876056	1.72428	(0.982,3.027)	0.0577795	0.578426
GPCPD1	0.687764	(0.448,1.056)	0.0867801	0.876056	0.754747	(0.459,1.241)	0.267533	0.823079
GPD1L	0.968611	(0.635,1.477)	0.882177	0.999143	1.32694	(0.801,2.198)	0.272002	0.825604
GPD2	0.779324	(0.508,1.196)	0.253841	0.981739	0.995805	(0.595,1.668)	0.987254	0.999104
GPHN	1.05071	(0.685,1.613)	0.820952	0.999143	0.989012	(0.596,1.642)	0.965939	0.994471
GPI	1.31008	(0.859,1.998)	0.209721	0.977038	1.57183	(0.951,2.598)	0.0776333	0.621209
GPLD1	0.827044	(0.54,1.267)	0.38268	0.997363	0.672648	(0.406,1.114)	0.123229	0.690057
GPM6A	1.0918	(0.667,1.788)	0.727041	0.999143	1.11004	(0.624,1.974)	0.722339	0.949154
GPN1	1.39308	(0.908,2.137)	0.128736	0.925373	1.46275	(0.889,2.406)	0.134203	0.704052
GPNMB	1.42268	(0.881,2.297)	0.149189	0.936405	1.38996	(0.787,2.456)	0.257059	0.815571
GPR107	1.19602	(0.753,1.9)	0.448596	0.997363	1.23262	(0.724,2.099)	0.441317	0.884907
GPR108	1.18505	(0.736,1.908)	0.484682	0.997363	1.3493	(0.762,2.39)	0.304351	0.835462
GPR180	1.45403	(0.942,2.244)	0.0908674	0.877246	1.69975	(1.015,2.847)	0.0438565	0.541459
GPR89A	1.21547	(0.743,1.989)	0.437382	0.997363	1.07664	(0.598,1.937)	0.805394	0.96164
GPRIN1	1.38689	(0.897,2.144)	0.141337	0.93056	1.52525	(0.908,2.561)	0.110364	0.674626
GPS1	0.871727	(0.571,1.33)	0.524498	0.997363	0.951443	(0.576,1.573)	0.846083	0.972526
GPSM3	1.26959	(0.825,1.954)	0.277992	0.981739	1.57596	(0.933,2.663)	0.089171	0.658021
GPX1	1.01058	(0.663,1.541)	0.961	0.999143	1.07653	(0.644,1.801)	0.778749	0.959418
GPX3	0.747855	(0.488,1.146)	0.182577	0.969714	0.830963	(0.502,1.374)	0.470671	0.889703
GPX4	0.968576	(0.633,1.481)	0.882878	0.999143	1.00642	(0.605,1.674)	0.980331	0.996673
GPX7	0.871293	(0.562,1.351)	0.538455	0.997363	1.03727	(0.622,1.73)	0.888544	0.975746
GRAP2	1.19125	(0.776,1.828)	0.423375	0.997363	0.941204	(0.572,1.548)	0.811286	0.962241
GRB10	1.08263	(0.708,1.655)	0.71379	0.999143	1.37946	(0.837,2.274)	0.20707	0.77742
GRB2	0.889646	(0.575,1.376)	0.599178	0.997363	0.805324	(0.486,1.333)	0.399851	0.87712
GRHPR	0.766616	(0.502,1.17)	0.218018	0.981739	0.75583	(0.457,1.251)	0.275836	0.828477
GRIPAP1	1.23974	(0.807,1.905)	0.326774	0.997363	1.01034	(0.611,1.669)	0.967988	0.994675
GRK2	1.1588	(0.758,1.771)	0.495952	0.997363	1.12686	(0.683,1.859)	0.640133	0.932228
GRK3	0.963436	(0.624,1.488)	0.866583	0.999143	0.983923	(0.592,1.634)	0.950078	0.990581
GRK5	1.12121	(0.733,1.715)	0.597714	0.997363	1.04379	(0.633,1.72)	0.866496	0.975631
GRK6	1.16675	(0.765,1.779)	0.473829	0.997363	1.17117	(0.709,1.935)	0.537322	0.906002
GRPEL1	0.985392	(0.633,1.533)	0.948001	0.999143	1.56042	(0.907,2.685)	0.108005	0.669785
GRSF1	1.54479	(0.986,2.421)	0.057851	0.833515	1.92124	(1.132,3.261)	0.0155438	0.379295
GRTP1	1.24261	(0.814,1.898)	0.314756	0.997363	1.32864	(0.801,2.204)	0.271256	0.825604
GSDMA	0.959753	(0.628,1.466)	0.849353	0.999143	1.21601	(0.74,1.998)	0.439986	0.884907
GSDMD	1.11474	(0.728,1.708)	0.617651	0.997363	1.10949	(0.674,1.828)	0.683274	0.940711
GSK3A	0.923028	(0.601,1.419)	0.714976	0.999143	0.968963	(0.586,1.603)	0.902294	0.979086
GSK3B	1.0345	(0.679,1.577)	0.874716	0.999143	0.849168	(0.517,1.395)	0.51827	0.9036
GSKIP	1.5441	(0.213,11.201)	0.667403	0.998187	1.22322	(0.169,8.879)	0.842081	0.972046
GSN	0.773359	(0.507,1.18)	0.232888	0.981739	0.742345	(0.45,1.224)	0.242918	0.797207
GSPT1	0.871816	(0.567,1.339)	0.531176	0.997363	0.656197	(0.394,1.094)	0.106139	0.664388
GSPT2	1.12407	(0.726,1.739)	0.599513	0.997363	1.20914	(0.736,1.986)	0.453377	0.887096
GSR	1.00269	(0.658,1.529)	0.990017	0.999143	0.798691	(0.484,1.317)	0.378292	0.866612
GSS	1.01282	(0.664,1.546)	0.952891	0.999143	1.1834	(0.716,1.956)	0.511106	0.9036
GSTA1	1.12229	(0.72,1.75)	0.610881	0.997363	1.19281	(0.715,1.99)	0.499544	0.901292
GSTCD	1.22582	(0.733,2.049)	0.437174	0.997363	0.928955	(0.492,1.754)	0.820195	0.965195
GSTK1	0.87018	(0.564,1.343)	0.530088	0.997363	1.02717	(0.613,1.721)	0.918926	0.985089
GSTM1	0.990302	(0.537,1.827)	0.975119	0.999143	1.23374	(0.622,2.447)	0.547684	0.909442
GSTM2	0.929468	(0.606,1.426)	0.737504	0.999143	0.93098	(0.563,1.541)	0.780835	0.959418
GSTM3	0.911088	(0.597,1.39)	0.665729	0.998187	1.05223	(0.64,1.729)	0.840687	0.971814
GSTM4	1.53546	(0.827,2.85)	0.174282	0.965426	1.84526	(0.972,3.502)	0.0609758	0.582104
GSTM5	0.774613	(0.491,1.222)	0.272041	0.981739	0.886511	(0.517,1.519)	0.661003	0.935238
GSTO1	1.08508	(0.707,1.664)	0.708383	0.999143	1.29011	(0.774,2.152)	0.329084	0.848008
GSTP1	1.03599	(0.679,1.58)	0.869651	0.999143	1.11153	(0.675,1.83)	0.677729	0.939492
GSTT1	1.52155	(0.99,2.339)	0.0556235	0.833515	1.835	(1.113,3.024)	0.0172479	0.384607
GSTT2	0.932122	(0.48,1.808)	0.835326	0.999143	0.829892	(0.375,1.837)	0.645533	0.932592
GSTZ1	1.04504	(0.68,1.606)	0.840824	0.999143	1.18396	(0.709,1.976)	0.518097	0.9036
GTPBP1	0.972489	(0.638,1.483)	0.896827	0.999143	0.814669	(0.493,1.346)	0.423365	0.882753
GTPBP2	1.1197	(0.732,1.713)	0.602277	0.997363	0.927292	(0.559,1.537)	0.769731	0.95737
GUCY1A1	0.893319	(0.584,1.366)	0.602419	0.997363	0.685198	(0.417,1.126)	0.136063	0.708023
GUCY1B1	0.992066	(0.649,1.516)	0.970645	0.999143	0.739963	(0.45,1.216)	0.235038	0.790025
GUK1	0.892716	(0.582,1.37)	0.603637	0.997363	1.1545	(0.702,1.899)	0.571375	0.912856
GULP1	1.14463	(0.527,2.488)	0.733134	0.999143	1.82444	(0.782,4.257)	0.164314	0.739182
GUSB	0.695618	(0.455,1.065)	0.0945862	0.89075	0.780263	(0.472,1.291)	0.334205	0.849123
GXYLT1	1.43978	(0.613,3.383)	0.402973	0.997363	1.51872	(0.649,3.553)	0.335282	0.849123
GYG1	1.04639	(0.686,1.595)	0.832995	0.999143	1.22904	(0.736,2.051)	0.430143	0.884629
GYPA	0.818382	(0.534,1.253)	0.356554	0.997363	0.714542	(0.425,1.201)	0.204559	0.772998
GYS1	0.821746	(0.536,1.26)	0.367903	0.997363	0.839533	(0.506,1.393)	0.49851	0.901292
H1-0	0.972083	(0.636,1.485)	0.895802	0.999143	0.950766	(0.579,1.562)	0.842013	0.972046
H1-10	1.58871	(0.579,4.358)	0.368577	0.997363	2.54336	(0.916,7.064)	0.0732945	0.610114
H1-2	1.54219	(0.906,2.627)	0.110808	0.925373	1.297	(0.699,2.406)	0.409417	0.880851
H1-3	1.17999	(0.771,1.806)	0.445729	0.997363	1.07982	(0.656,1.778)	0.762791	0.95737
H1-4	1.02278	(0.612,1.71)	0.931507	0.999143	1.1297	(0.635,2.009)	0.678021	0.939492
H1-5	0.909501	(0.595,1.39)	0.661195	0.998187	0.830007	(0.504,1.366)	0.463334	0.888605
H2AC11	1.13741	(0.625,2.069)	0.673254	0.998187	1.62861	(0.863,3.072)	0.131939	0.702319
H2AC4	1.43499	(0.868,2.372)	0.159106	0.951016	2.15087	(1.241,3.729)	0.0063718	0.249813
H2AX	1.50736	(0.985,2.306)	0.0584144	0.833515	1.96444	(1.177,3.278)	0.00975686	0.31716
H2AZ1	1.69994	(1.037,2.786)	0.0352674	0.779106	1.96766	(1.046,3.703)	0.0358955	0.503356
H2BC1	1.58946	(1.039,2.431)	0.032588	0.754536	2.09605	(1.256,3.499)	0.00464634	0.220959
H2BC11	1.60685	(0.799,3.231)	0.183304	0.972573	2.41042	(1.138,5.108)	0.021659	0.423052
H2BC4	1.37492	(0.901,2.098)	0.139686	0.93056	1.95285	(1.18,3.231)	0.00916667	0.314021
H2BU1	1.34275	(0.879,2.051)	0.172693	0.964004	1.66701	(1.011,2.749)	0.0452022	0.546256
H3-2	1.44624	(0.946,2.21)	0.0880741	0.876056	1.78986	(1.079,2.969)	0.024157	0.439966
H3-3A	2.77211	(1.457,5.274)	0.00188744	0.248562	3.62815	(1.815,7.253)	0.000265748	0.0262477
H3-5	1.69151	(1.106,2.587)	0.0153656	0.617407	1.87383	(1.129,3.109)	0.0150468	0.379295
H3C1	1.52494	(0.998,2.33)	0.0511524	0.824836	2.13875	(1.276,3.584)	0.00389819	0.196285
H4C1	1.57324	(1.028,2.407)	0.0367606	0.779106	2.06195	(1.23,3.456)	0.00603021	0.245803
H6PD	1.26466	(0.681,2.348)	0.456883	0.997363	0.968072	(0.456,2.057)	0.932757	0.987833
HABP2	0.83436	(0.546,1.276)	0.403034	0.997363	0.937641	(0.568,1.547)	0.800926	0.96164
HABP4	1.17349	(0.735,1.873)	0.502644	0.997363	1.16494	(0.679,1.999)	0.57953	0.915448
HACD3	0.806052	(0.526,1.235)	0.322419	0.997363	0.748149	(0.449,1.247)	0.265458	0.821816
HACE1	0.851556	(0.551,1.317)	0.469919	0.997363	0.647561	(0.384,1.091)	0.102356	0.664388
HACL1	0.846339	(0.465,1.54)	0.584711	0.997363	0.792062	(0.375,1.672)	0.540908	0.90626
HADH	0.675744	(0.441,1.036)	0.0722191	0.876056	0.787505	(0.471,1.316)	0.361745	0.861327
HADHA	0.655177	(0.428,1.002)	0.0512262	0.824836	0.880274	(0.53,1.462)	0.622088	0.928562
HADHB	0.796031	(0.519,1.221)	0.295753	0.990875	1.0683	(0.637,1.793)	0.80247	0.96164
HAGH	1.09165	(0.716,1.665)	0.683789	0.999143	0.956189	(0.579,1.579)	0.861114	0.974874
HAL	0.605552	(0.307,1.194)	0.147577	0.932885	0.869456	(0.393,1.922)	0.729594	0.950038
HAO1	5.42283	(1.631,18.035)	0.0058272	0.478837	6.41552	(1.912,21.523)	0.00261413	0.156118
HAPLN1	1.34276	(0.691,2.61)	0.384848	0.997363	1.71155	(0.866,3.382)	0.121984	0.687648
HARS2	0.789734	(0.514,1.213)	0.280569	0.981739	0.885352	(0.537,1.461)	0.633744	0.930435
HAUS5	3.17247	(1.478,6.811)	0.00305753	0.342116	2.34916	(1.11,4.974)	0.0256413	0.453074
HAUS7	1.60553	(0.578,4.456)	0.363365	0.997363	1.45477	(0.526,4.026)	0.470462	0.889703
HAX1	1.17898	(0.635,2.188)	0.601673	0.997363	1.35286	(0.663,2.762)	0.406498	0.880851
HBA1	1.08858	(0.709,1.672)	0.698443	0.999143	1.08018	(0.651,1.793)	0.765359	0.95737
HBA2	1.37871	(0.894,2.127)	0.146471	0.932885	1.95975	(1.16,3.311)	0.0119407	0.352457
HBB	1.08043	(0.705,1.656)	0.722442	0.999143	1.06454	(0.643,1.762)	0.807893	0.96164
HBD	1.02759	(0.67,1.576)	0.900777	0.999143	1.02003	(0.614,1.695)	0.939017	0.990581
HBG1	0.861864	(0.562,1.323)	0.496367	0.997363	0.892132	(0.542,1.467)	0.653075	0.933793
HBG2	1.00511	(0.659,1.534)	0.981149	0.999143	1.02352	(0.62,1.691)	0.927632	0.987024
HBM	1.32181	(0.863,2.025)	0.199891	0.974456	1.43028	(0.865,2.366)	0.16341	0.739182
HBQ1	1.29571	(0.837,2.005)	0.244758	0.981739	1.3353	(0.794,2.245)	0.275196	0.828477
HBS1L	0.685016	(0.444,1.058)	0.0877314	0.876056	0.653005	(0.39,1.093)	0.10485	0.664388
HBZ	0.657318	(0.207,2.085)	0.476213	0.997363	0.790966	(0.193,3.248)	0.744895	0.955982
HCCS	1.16619	(0.699,1.947)	0.556566	0.997363	1.46161	(0.815,2.622)	0.203012	0.772998
HCFC1	1.36385	(0.805,2.31)	0.248287	0.981739	1.2899	(0.708,2.35)	0.405581	0.880851
HCK	1.27467	(0.83,1.958)	0.267952	0.981739	1.03482	(0.621,1.723)	0.895349	0.978613
HCLS1	0.956023	(0.627,1.458)	0.83447	0.999143	0.770007	(0.459,1.291)	0.321529	0.843248
HDAC1	1.63192	(1.051,2.534)	0.0291733	0.754536	2.03111	(1.221,3.379)	0.00636898	0.249813
HDAC10	1.49048	(0.894,2.485)	0.125925	0.925373	1.54194	(0.898,2.648)	0.116504	0.679961
HDGF	0.951109	(0.618,1.463)	0.81943	0.999143	0.781236	(0.473,1.29)	0.334513	0.849123
HDHD2	1.05162	(0.69,1.603)	0.814903	0.999143	0.926658	(0.561,1.531)	0.76607	0.95737
HDHD3	0.961071	(0.622,1.485)	0.858151	0.999143	1.09919	(0.659,1.833)	0.71704	0.94809
HDHD5	0.821085	(0.497,1.357)	0.441785	0.997363	1.01814	(0.558,1.859)	0.953303	0.991421
HDLBP	0.993599	(0.652,1.515)	0.976184	0.999143	1.19099	(0.719,1.974)	0.497814	0.901292
HEATR5A	0.761586	(0.475,1.222)	0.258844	0.981739	0.875257	(0.501,1.528)	0.639251	0.932228
HEATR5B	0.950853	(0.621,1.455)	0.816385	0.999143	1.15802	(0.701,1.914)	0.566966	0.912037
HEBP1	1.00622	(0.655,1.547)	0.977427	0.999143	1.06602	(0.65,1.749)	0.800275	0.96164
HEBP2	1.21131	(0.785,1.869)	0.386046	0.997363	1.44609	(0.875,2.39)	0.150239	0.723374
HECTD1	0.719773	(0.469,1.104)	0.132088	0.926293	0.666481	(0.403,1.101)	0.113203	0.678427
HECTD3	0.99967	(0.655,1.526)	0.998779	0.999168	0.883313	(0.536,1.457)	0.626801	0.928562
HECTD4	0.959926	(0.626,1.473)	0.851484	0.999143	0.841726	(0.508,1.394)	0.503523	0.901789
HECW2	1.75933	(1.108,2.793)	0.0166121	0.627739	2.19414	(1.292,3.725)	0.00361858	0.187727
HEG1	0.931022	(0.611,1.419)	0.739734	0.999143	0.733647	(0.445,1.21)	0.225295	0.782775
HERC4	0.718352	(0.468,1.103)	0.130619	0.925373	0.681144	(0.414,1.121)	0.130626	0.698848
HEXA	0.716761	(0.469,1.097)	0.124737	0.925373	0.768895	(0.46,1.284)	0.315364	0.84168
HEXB	0.826592	(0.542,1.262)	0.377341	0.997363	1.28696	(0.772,2.145)	0.33324	0.849123
HEXIM1	1.12311	(0.676,1.866)	0.653987	0.998187	1.31147	(0.721,2.386)	0.374486	0.865528
HEXIM2	0.992206	(0.642,1.533)	0.971896	0.999143	0.870175	(0.522,1.451)	0.593881	0.918909
HFE	1.3852	(0.902,2.128)	0.13679	0.93056	1.57183	(0.937,2.638)	0.0869487	0.650704
HGD	0.710045	(0.416,1.212)	0.209591	0.977038	0.675045	(0.369,1.236)	0.20306	0.772998
HGFAC	0.882337	(0.576,1.352)	0.565653	0.997363	0.9347	(0.567,1.542)	0.791469	0.961444
HGH1	0.954288	(0.601,1.515)	0.842781	0.999143	0.994256	(0.58,1.705)	0.983289	0.997786
HGS	0.834613	(0.547,1.273)	0.401695	0.997363	0.580776	(0.349,0.965)	0.0360672	0.503356
[truncated: 3,139 more rows]
