# Supplementary material for: Plasma extracellular vesicle proteomics nominates candidate biomarkers of 177Lu-PSMA-617 outcomes in metastatic prostate cancer patients
Source: Cell Rep Med. 2026 Apr 20;7(5):102764. doi: 10.1016/j.xcrm.2026.102764 (PMC13198300; doi:10.1016/j.xcrm.2026.102764)
Supplement: Table S5. FDR-corrected prognostic EV GSEA pathway-level analyses [file mmc6.xlsx]

## Sheet: Sheet1
Supplemental Table 5: FDR-corrected prognostic EV GSEA pathway-level analyses
GSEA Signature	PFS, q-value		GSEA Signature	OS, q-value
P53_PATHWAY	0.138		P53_PATHWAY	0.127
INTERFERON_GAMMA_RESPONSE	0.357		IL6_JAK_STAT3_SIGNALING	0.202
IL6_JAK_STAT3_SIGNALING	0.357		INTERFERON_GAMMA_RESPONSE	0.202
PROTEIN_SECRETION	0.377		ESTROGEN_RESPONSE_LATE	0.202
REACTIVE_OXYGEN_SPECIES_PATHWAY	0.377		MYC_TARGETS_V1	0.219
TGF_BETA_SIGNALING	0.445		TGF_BETA_SIGNALING	0.242
ESTROGEN_RESPONSE_LATE	0.479		APICAL_JUNCTION	0.283
ESTROGEN_RESPONSE_EARLY	0.479		COMPLEMENT	0.384
APICAL_JUNCTION	0.551		APOPTOSIS	0.399
PI3K_AKT_MTOR_SIGNALING	0.556		REACTIVE_OXYGEN_SPECIES_PATHWAY	0.399
UV_RESPONSE_DN	0.556		PROTEIN_SECRETION	0.411
EPITHELIAL_MESENCHYMAL_TRANSITION	0.668		ESTROGEN_RESPONSE_EARLY	0.411
MYC_TARGETS_V1	0.668		XENOBIOTIC_METABOLISM	0.438
BILE_ACID_METABOLISM	0.668		PI3K_AKT_MTOR_SIGNALING	0.438
KRAS_SIGNALING_UP	0.668		EPITHELIAL_MESENCHYMAL_TRANSITION	0.456
COMPLEMENT	0.703		HYPOXIA	0.569
IL2_STAT5_SIGNALING	0.752		ANGIOGENESIS	0.569
SPERMATOGENESIS	0.789		TNFA_SIGNALING_VIA_NFKB	0.569
ALLOGRAFT_REJECTION	0.812		UNFOLDED_PROTEIN_RESPONSE	0.569
ANGIOGENESIS	0.812		GLYCOLYSIS	0.569
APOPTOSIS	0.812		BILE_ACID_METABOLISM	0.63
UNFOLDED_PROTEIN_RESPONSE	0.812		ALLOGRAFT_REJECTION	0.665
HYPOXIA	0.812		MITOTIC_SPINDLE	0.743
MITOTIC_SPINDLE	0.812		FATTY_ACID_METABOLISM	0.743
MYOGENESIS	0.82		ANDROGEN_RESPONSE	0.772
XENOBIOTIC_METABOLISM	0.82		UV_RESPONSE_UP	0.782
TNFA_SIGNALING_VIA_NFKB	0.82		IL2_STAT5_SIGNALING	0.788
INFLAMMATORY_RESPONSE	0.85		CHOLESTEROL_HOMEOSTASIS	0.788
UV_RESPONSE_UP	0.909		SPERMATOGENESIS	0.788
GLYCOLYSIS	0.912		MTORC1_SIGNALING	0.868
ANDROGEN_RESPONSE	0.916		MYOGENESIS	0.868
KRAS_SIGNALING_DN	0.82		UV_RESPONSE_DN	0.868
CHOLESTEROL_HOMEOSTASIS	0.812		KRAS_SIGNALING_DN	0.93
FATTY_ACID_METABOLISM	0.812		KRAS_SIGNALING_UP	0.935
DNA_REPAIR	0.812		OXIDATIVE_PHOSPHORYLATION	0.935
COAGULATION	0.812		ADIPOGENESIS	0.951
G2M_CHECKPOINT	0.812		INFLAMMATORY_RESPONSE	0.995
MTORC1_SIGNALING	0.778		COAGULATION	0.995
INTERFERON_ALPHA_RESPONSE	0.778		DNA_REPAIR	0.858
PEROXISOME	0.668		G2M_CHECKPOINT	0.83
HEME_METABOLISM	0.668		INTERFERON_ALPHA_RESPONSE	0.788
ADIPOGENESIS	0.656		PEROXISOME	0.665
OXIDATIVE_PHOSPHORYLATION	0.556		HEME_METABOLISM	0.569
E2F_TARGETS	0.138		E2F_TARGETS	0.127
