# Supplementary material for: Plasma extracellular vesicle proteomics nominates candidate biomarkers of 177Lu-PSMA-617 outcomes in metastatic prostate cancer patients
Source: Cell Rep Med. 2026 Apr 20;7(5):102764. doi: 10.1016/j.xcrm.2026.102764 (PMC13198300; doi:10.1016/j.xcrm.2026.102764)
Supplement: Table S6. Association of EV parameters (added to PSA and MTV burden) with PSA50 response [file mmc7.xlsx]

## Sheet: Sheet1
Supplemental Table 6: Association of EV parameters (added to PSA and MTV burden) with PSA50 response
Formula (PSA50 Response Rate)	AUC	AUC.Lower	AUC.Upper	NRI	NRI.Lower	NRI.Upper
PSA alone	0.58163	0.487173	0.664041
PSA + PSMA EVs	0.56473	0.462705	0.650797	-0.121927	-0.422662	0.170961
PSA + B7H3 EVs	0.617316	0.514486	0.715184	0.312469	-0.142338	0.678757
PSA + Trop-2 EVs	0.71104	0.619925	0.803561	0.564292	0.229502	0.945361
PSA + STEAP1 EVs	0.580293	0.486308	0.671444	0.0367649	-0.327772	0.315406
PSA + PSMA EVs + B7H3 EVs + TROP2 EVs + STEAP1 EVs	0.684303	0.606209	0.775338	0.455884	0.135031	0.801163
PSA + B7H3 EVs + TROP2 EVs + STEAP1 EVs (remove PSMA EVs)	0.69879	0.615998	0.78511	0.453718	0.093297	0.801985
PSA + RAF1 EVs + TNKS1BP1 EVs + RCCD1 EVs + BET1 EVs + RPA3 EVs + EPB41L5 EVs + AHNAK2 EVs + PFN2 EVs + MRTFA EVs	0.877536	0.80734	0.94237	1.24142	0.922482	1.5508
MTV Burden alone	0.523876	0.433941	0.589838
MTV Burden + PSMA EVs	0.488009	0.394258	0.567012	-0.0885858	-0.391645	0.139044
MTV Burden + B7H3 EVs	0.570234	0.463672	0.669785	0.379507	-0.0691409	0.750947
MTV Burden + Trop-2 EVs	0.639302	0.549187	0.736904	0.609549	0.25932	0.963027
MTV Burden + STEAP1 EVs	0.49643	0.401965	0.578206	-0.0577335	-0.301025	0.131639
MTV Burden + PSMA EVs + B7H3 EVs + TROP2 EVs + STEAP1 EVs	0.640352	0.54639	0.729945	0.413587	0.0411429	0.781635
MTV Burden + B7H3 EVs + TROP2 EVs + STEAP1 EVs (remove PSMA EVs)	0.648612	0.555489	0.734808	0.50096	0.11795	0.823169
MTV Burden + BET1 EVs + STARD10 EVs + PATJ EVs + RGS3 EVs + RPS6KA2 EVs + ADAM22 EVs + RAF1 EVs + LMBRD1 EVs + AHNAK2 EVs	0.892513	0.794545	0.949724	1.12168	0.783329	1.42364
