# Supplementary material for: Plasma extracellular vesicle proteomics nominates candidate biomarkers of 177Lu-PSMA-617 outcomes in metastatic prostate cancer patients
Source: Cell Rep Med. 2026 Apr 20;7(5):102764. doi: 10.1016/j.xcrm.2026.102764 (PMC13198300; doi:10.1016/j.xcrm.2026.102764)
Supplement: Table S7. Association of CTC subgroups with PSA50 response in unadjusted and adjusted logistic regression models [file mmc8.xlsx]

## Sheet: Sheet1
Supplemental Table 7: Association of CTC subgroups with PSA50 Response in Unadjusted and Adjusted Logistic Regression Models
Unadjusted							Adjusted
Variable (nonadjusted)	OR	95% CI	p-value	PSA50 response rate in Low	PSA50_response rate in High		Variable (adjusted)	OR	95% CI	p-value	PSA50 response rate in Low	PSA50 response rate in high
Total CTC counts	0.721	(0.285, 1.802)	0.484	0.447	0.368		Total CTC counts	0.766	(0.262, 2.213)	0.621	0.447	0.368
PSMA+ EpCAM+ CTCs	0.721	(0.285, 1.802)	0.484	0.447	0.368		PSMA+ EpCAM+ CTCs	0.866	(0.299, 2.518)	0.79	0.447	0.368
PSMA+ EpCAM- CTCs	0.578	(0.226, 1.447)	0.245	0.474	0.342		PSMA+ EpCAM- CTCs	0.669	(0.232, 1.883)	0.448	0.474	0.3421
PSMA- EpCAM+ CTCs	0.367	(0.139, 0.931)	0.038	0.526	0.289		PSMA- EpCAM+ CTCs	0.431	(0.151, 1.189)	0.107	0.526	0.289
