# Supplementary material for: Plasma extracellular vesicle proteomics nominates candidate biomarkers of 177Lu-PSMA-617 outcomes in metastatic prostate cancer patients
Source: Cell Rep Med. 2026 Apr 20;7(5):102764. doi: 10.1016/j.xcrm.2026.102764 (PMC13198300; doi:10.1016/j.xcrm.2026.102764)
Supplement: Table S8. Prognostic value of EV proteins (for PFS and OS) beyond PSA and MTV burden [file mmc9.xlsx]

## Sheet: Sheet1
Supplemental Table 8: Prognostic value of EV proteins (for PFS and OS) beyond PSA and MTV burden
Formula (PFS)	C.Index	C.Index.Lower	C.Index.Upper	NRI	NRI.Lower	NRI.Upper
PSA alone	0.514525	0.446737	0.577697
PSA + PSMA EVs	0.516418	0.451442	0.573504	0.13312	-0.294805	0.481828
PSA + B7H3 EVs	0.605212	0.540296	0.660709	0.695901	0.271071	1.0334
PSA + Trop-2 EVs	0.608239	0.546428	0.664201	0.661471	0.326334	1.02934
PSA + STEAP1 EVs	0.545872	0.472266	0.608238	0.205729	-0.179891	0.542313
PSA + PSMA EVs + B7H3 EVs + TROP2 EVs + STEAP1 EVs	0.615004	0.54578	0.676405	0.599079	0.233918	0.965268
PSA + B7H3 EVs + TROP2 EVs + STEAP1 EVs (remove PSMA EVs)	0.625907	0.554091	0.688132	0.575427	0.204095	0.958918
PSA + SRSF1 EVs + PCDHGA10 EVs + SPINT1 EVs + PLK1 EVs + SGMS1 EVs + ROBO1 EVs + TNKS1BP1 EVs + EXOSC8 EVs + MAP3K11 EVs	0.716396	0.654309	0.788536	0.811001	0.455897	1.22463
MTV Burden alone	0.577539	0.51032	0.641661
MTV Burden + PSMA EVs	0.581958	0.526053	0.644155	0.148492	-0.217328	0.547915
MTV Burden + B7H3 EVs	0.624971	0.567563	0.684809	0.717929	0.302507	1.10259
MTV Burden + Trop-2 EVs	0.641492	0.566994	0.716244	0.631725	0.213844	1.05731
MTV Burden + STEAP1 EVs	0.587914	0.518516	0.655674	0.0394947	-0.261483	0.382891
MTV Burden + PSMA EVs + B7H3 EVs + TROP2 EVs + STEAP1 EVs	0.623952	0.566189	0.682912	0.615693	0.243923	0.995207
MTV Burden + B7H3 EVs + TROP2 EVs + STEAP1 EVs (remove PSMA EVs)	0.632433	0.571402	0.692317	0.559399	0.187997	0.959869
MTV Burden + PLK1 EVs + ROBO1 EVs + SRSF1 EVs + SGMS1 EVs + PCDHGA10 EVs + SPINT1 EVs + EXOSC8 EVs + GBP4 EVs + SDCBP2 EVs	0.72679	0.66033	0.794288	0.69908	0.314972	1.09731
Formula (OS)	C.Index	C.Index.Lower	C.Index.Upper	NRI	NRI.Lower	NRI.Upper
PSA alone	0.617847	0.559148	0.686934
PSA + PSMA EVs	0.638534	0.567923	0.712298	0.490808	-0.0180492	0.884359
PSA + B7H3 EVs	0.667584	0.605768	0.736266	0.657855	0.277466	1.04548
PSA + Trop-2 EVs	0.698755	0.6298	0.763371	0.561275	0.165635	0.935959
PSA + STEAP1 EVs	0.657052	0.576096	0.734194	0.3842	-0.0282415	0.703016
PSA + PSMA EVs + B7H3 EVs + TROP2 EVs + STEAP1 EVs	0.676888	0.608495	0.741413	0.506564	0.0993695	0.892506
PSA + B7H3 EVs + TROP2 EVs + STEAP1 EVs (remove PSMA EVs)	0.68401	0.618885	0.751024	0.540119	0.150584	0.922839
PSA + SRSF1 EVs + SPINT1 EVs + TROP2 EVs + MACROH2A2 EVs + RPA1 EVs + SGMS1 EVs + NCAM2 EVs + CDCA3 EVs + NDUFB9 EVs	0.77265	0.69728	0.843769	0.77912	0.376042	1.15741
MTV Burden alone	0.613361	0.546323	0.688804
MTV Burden + PSMA EVs	0.635938	0.557534	0.719902	0.429649	-0.136962	0.860509
MTV Burden + B7H3 EVs	0.674259	0.605956	0.754024	0.699212	0.270134	1.10542
MTV Burden + Trop-2 EVs	0.695041	0.614084	0.779991	0.532814	0.113765	0.905073
MTV Burden + STEAP1 EVs	0.643561	0.5575	0.731917	0.275086	-0.0814848	0.609405
MTV Burden + PSMA EVs + B7H3 EVs + TROP2 EVs + STEAP1 EVs	0.674944	0.600054	0.755982	0.39234	-0.0260541	0.776438
MTV Burden + B7H3 EVs + TROP2 EVs + STEAP1 EVs (remove PSMA EVs)	0.686164	0.61367	0.766862	0.427818	0.0176396	0.820149
MTV Burden + SRSF1 EVs + MACROH2A2 EVs + CDCA3 EVs + SPINT1 EVs + TROP2 EVs + RPA1 EVs + PLK1 EVs + NCBP1 EVs + SGMS1 EVs	0.78475	0.717781	0.856518	0.906293	0.505782	1.30124
