# Supplementary material for: Plasma extracellular vesicle proteomics nominates candidate biomarkers of 177Lu-PSMA-617 outcomes in metastatic prostate cancer patients
Source: Cell Rep Med. 2026 Apr 20;7(5):102764. doi: 10.1016/j.xcrm.2026.102764 (PMC13198300; doi:10.1016/j.xcrm.2026.102764)
Supplement: Table S9. Prognostic value of CTC groups beyond PSA and MTV burden alone [file mmc10.xlsx]

## Sheet: Sheet1
Supplemental Table 9: Prognostic value of CTC groups beyond PSA and MTV burden alone
Formula (PFS)	C.Index	C.Index.Lower	C.Index.Upper
PSA alone	0.516418	0.451442	0.573504
PSA + Total CTC counts	0.577	0.501	0.657
PSA + PSMA+ EpCAM+ CTCs	0.597	0.526	0.663
PSA + PSMA+ EpCAM- CTCs	0.552	0.469	0.638
PSA + PSMA- EpCAM+ CTCs	0.615	0.54	0.689
MTV Burden alone	0.581958	0.526053	0.644155
MTV burden + Total CTC counts	0.620606	0.526245	0.706603
MTV burden + PSMA+ EpCAM+ CTCs	0.620272	0.528884	0.700873
MTV burden + PSMA+ EpCAM- CTCs	0.606246	0.507725	0.69267
MTV burden + PSMA- EpCAM+ CTCs	0.623911	0.528806	0.713085
Formula (OS)	C.Index	C.Index.Lower	C.Index.Upper
PSA alone	0.617847	0.559148	0.686934
PSA + Total CTC counts	0.687	0.593	0.763
PSA + PSMA+ EpCAM+ CTCs	0.695	0.62	0.775
PSA + PSMA+ EpCAM- CTCs	0.675	0.593	0.754
PSA + PSMA- EpCAM+ CTCs	0.701	0.62	0.793
MTV Burden alone	0.613361	0.546323	0.688804
MTV burden + Total CTC counts	0.655889	0.547664	0.758781
MTV burden + PSMA+ EpCAM+ CTCs	0.660102	0.556818	0.761891
MTV burden + PSMA+ EpCAM- CTCs	0.63451	0.512296	0.738028
MTV burden + PSMA- EpCAM+ CTCs	0.65612	0.534927	0.767137
