# Supplementary material for: Plasma extracellular vesicle proteomics nominates candidate biomarkers of 177Lu-PSMA-617 outcomes in metastatic prostate cancer patients
Source: Cell Rep Med. 2026 Apr 20;7(5):102764. doi: 10.1016/j.xcrm.2026.102764 (PMC13198300; doi:10.1016/j.xcrm.2026.102764)
Supplement: Table S10. Assessment of correlation between PSMA EVs and CTC phenotype groups [file mmc11.xlsx]

## Sheet: Sheet1
Supplemental Table 10: Assessment of Correlation between PSMA EVs and CTC Phenotype groups
Comparison	Spearman correlation	p-value
PSMA EVs vs Total CTC counts	0.0935491	0.421518
PSMA EVs vs PSMA+ EpCAM+ CTCs	0.0030588	0.979079
PSMA EVs vs PSMA+ EpCAM- CTCs	0.13307	0.251814
PSMA EVs vs PSMA- EpCAM+ CTCs	0.0956553	0.411094
