# Supplementary material for: Plasma extracellular vesicle proteomics nominates candidate biomarkers of 177Lu-PSMA-617 outcomes in metastatic prostate cancer patients
Source: Cell Rep Med. 2026 Apr 20;7(5):102764. doi: 10.1016/j.xcrm.2026.102764 (PMC13198300; doi:10.1016/j.xcrm.2026.102764)
Supplement: Table S11. Prognostic performance of combined PSMA EVs and CTC subgroups [file mmc12.xlsx]

## Sheet: Sheet1
Supplemental Table 11: Prognostic Performance of Combined PSMA EVs and CTC Subgroups
Formula (PFS)	C.Index	C.Index.Lower	C.Index.Upper		Formula (OS)	C.Index	C.Index.Lower	C.Index.Upper
PSMA EVs	0.514	0.453	0.562		PSMA EVs	0.59	0.527	0.642
Total CTC counts	0.625	0.545	0.711		Total CTC counts	0.67	0.577	0.762
PSMA+EpCAM+ CTCs	0.606	0.539	0.684		PSMA+EpCAM+ CTCs	0.67	0.587	0.751
PSMA+EpCAM- CTCs	0.601	0.525	0.683		PSMA+EpCAM- CTCs	0.634	0.534	0.735
PSMA-EpCAM+ CTCs	0.625	0.537	0.71		PSMA-EpCAM+ CTCs	0.658	0.563	0.747
PSMA EVs + Total CTC counts	0.582	0.507	0.667		PSMA EVs + Total CTC counts	0.699	0.607	0.789
PSMA EVs + PSMA+ EpCAM+ CTCs	0.583	0.509	0.66		PSMA EVs + PSMA+ EpCAM+ CTCs	0.694	0.61	0.775
PSMA EVs + PSMA+ EpCAM- CTCs	0.569	0.484	0.646		PSMA EVs + PSMA+ EpCAM- CTCs	0.676	0.576	0.77
PSMA EVs + PSMA- EpCAM+ CTCs	0.623	0.542	0.707		PSMA EVs + PSMA- EpCAM+ CTCs	0.691	0.606	0.787
